# Supplementary material for: IsoSeq transcriptome assembly of C3 panicoid grasses provides tools to study evolutionary change in the Panicoideae
Source: Plant Direct. 2020 Feb 28;4(2):e00203. doi: 10.1002/pld3.203 (PMC7047018; doi:10.1002/pld3.203)
Supplement: Supplementary file 7 [file PLD3-4-e00203-s007.xls]

## Sheet: Synteny-all_genomes
#Sorghum V3	Maize1 V3	Maize2 V3	Maize1 V4	Maize2 V4	S.italica V2	S.italica V1	PearlMillet V1	O.thomaeum V2	E.tefA	E.tefB	Rice	Brachy
Sobic.001G000800	GRMZM2G077222	No Gene	Zm00001d034935	No Gene	Seita.9G001300	Si033973m	Pgl_GLEAN_10006826	Ot_Chr4_23633	Et_4A_034437	No Gene	LOC_Os03g64400	Bradi1g00480
Sobic.001G001000	GRMZM2G077535	No Gene	Zm00001d034934	No Gene	Seita.9G001500	Si039723m	Pgl_GLEAN_10006828	Ot_Chr4_23630	Et_4A_034448	No Gene	LOC_Os03g64380	Bradi1g00485
Sobic.001G001200	AC177899_2_FG009	No Gene	Zm00001d034933	No Gene	Seita.9G001600	Si040278m	Pgl_GLEAN_10006829	Ot_Chr4_n35627	Et_4A_035655	No Gene	LOC_Os03g64370	Bradi1g00491
Sobic.001G001300	GRMZM2G377487	No Gene	Zm00001d034932	No Gene	Seita.9G001700	Si035754m	Pgl_GLEAN_10006830	Ot_Chr4_23628	Et_4A_034447	No Gene	LOC_Os03g64350	Bradi1g00530
Sobic.001G001400	GRMZM2G077596	No Gene	Zm00001d034931	No Gene	Seita.9G001800	Si033943m	Pgl_GLEAN_10006831	Ot_Chr4_23627	Et_4A_034435	No Gene	LOC_Os03g64320	Bradi1g00560
Sobic.001G001900	GRMZM2G036169	No Gene	Zm00001d034929	No Gene	Seita.9G002000	Si034443m	Pgl_GLEAN_10006833	Ot_Chr4_23625	Et_4A_034434	No Gene	LOC_Os03g64300	Bradi1g00567
Sobic.001G002200	GRMZM2G471108	No Gene	Zm00001d034927	No Gene	Seita.9G002200	Si039413m	Pgl_GLEAN_10006834	Ot_Chr4_23623	Et_4A_034446	Et_4B_038564	LOC_Os03g64290	Bradi1g00607
Sobic.001G002800	No Gene	AC220970_4_FG002	No Gene	Zm00001d012808	Seita.9G002400	Si034929m	Pgl_GLEAN_10006835	Ot_Chr4_23617	Et_4A_034431	Et_4B_039791	LOC_Os03g64230	Bradi1g00710
Sobic.001G003100	GRMZM2G434173	No Gene	Zm00001d034919	No Gene	Seita.9G002600	Si034840m	Pgl_GLEAN_10006836	Ot_Chr4_n35080	Et_4A_034444	Et_4B_039793	LOC_Os03g64210	Bradi1g00730
Sobic.001G003300	GRMZM2G135199	No Gene	Zm00001d034918	No Gene	Seita.9G002800	Si034444m	Pgl_GLEAN_10006837	Ot_Chr4_n35081	Et_4A_034442	Et_4B_038561	LOC_Os03g64200	Bradi1g00760
Sobic.001G003500	GRMZM2G434219	GRMZM5G861064	Zm00001d034918	Zm00001d012811	Seita.9G002900	Si035533m	Pgl_GLEAN_10006838	Ot_Chr4_23614	Et_4A_034441	Et_4B_038560	LOC_Os03g64190	Bradi1g00820
Sobic.001G003600	GRMZM2G048220	GRMZM5G862317	Zm00001d034917	No Gene	Seita.9G003000	Si036339m	Pgl_GLEAN_10006839	Ot_Chr4_23613	Et_4A_034440	Et_4B_038559	LOC_Os03g64170	Bradi1g00790
Sobic.001G004000	No Gene	GRMZM2G130302	No Gene	Zm00001d012813	Seita.9G003300	Si035478m	Pgl_GLEAN_10006841	Ot_Chr4_23609	Et_4A_035651	Et_4B_038557	LOC_Os03g64130	Bradi1g00840
Sobic.001G004100	GRMZM2G056916	No Gene	Zm00001d034915	No Gene	Seita.9G003400	Si035701m	Pgl_GLEAN_10006842	Ot_Chr4_23608	Et_4A_034430	Et_4B_038551	LOC_Os03g64110	Bradi1g00847
Sobic.001G004300	No Gene	GRMZM2G130260	No Gene	Zm00001d012814	Seita.9G003600	Si038865m	Pgl_GLEAN_10006845	Ot_Chr4_23604	Et_4A_032373	No Gene	LOC_Os03g64100	Bradi1g00880
Sobic.001G004800	AC203966_5_FG003	No Gene	Zm00001d034901	No Gene	Seita.9G004100	Si037070m	Pgl_GLEAN_10006848	Ot_Chr4_23597	Et_4A_031951	Et_4B_036162	LOC_Os03g64050	Bradi1g00920
Sobic.001G005000	AC203966_5_FG003	GRMZM2G022054	Zm00001d034901	Zm00001d012816	Seita.9G004300	Si037046m	Pgl_GLEAN_10006848	Ot_Chr4_23596	Et_4A_034425	Et_4B_038548	LOC_Os03g64030	Bradi1g00931
Sobic.001G005200	GRMZM5G896082	No Gene	Zm00001d034900	No Gene	Seita.9G004200	Si036756m	Pgl_GLEAN_10006849	Ot_Chr4_23595	Et_4A_034424	Et_4B_038547	LOC_Os03g64020	Bradi1g00940
Sobic.001G005300	AC203966_5_FG005	No Gene	Zm00001d034898	No Gene	Seita.9G004400	Si036235m	Pgl_GLEAN_10006850	Ot_Chr4_23593	Et_4A_035650	Et_4B_039790	LOC_Os03g63970	Bradi1g00950
Sobic.001G005500	GRMZM2G347956	No Gene	Zm00001d034897	No Gene	Seita.9G004600	Si036813m	Pgl_GLEAN_10006851	Ot_Chr4_23592	Et_4A_034420	Et_4B_038541	LOC_Os03g63950	Bradi1g00980
Sobic.001G005600	GRMZM2G047774	GRMZM2G014170	Zm00001d034896	Zm00001d012817	Seita.9G004700	Si035252m	Pgl_GLEAN_10006851	Ot_Chr4_23591	Et_4A_034419	Et_4B_038540	LOC_Os03g63940	Bradi1g00990
Sobic.001G005700	No Gene	GRMZM2G019866	No Gene	Zm00001d012818	Seita.9G004800	Si037927m	Pgl_GLEAN_10006852	Ot_Chr4_23590	Et_4A_034423	Et_4B_038546	LOC_Os03g63930	Bradi1g01000
Sobic.001G006000	GRMZM2G438524	No Gene	Zm00001d034892	No Gene	Seita.9G005100	Si034467m	Pgl_GLEAN_10006855	Ot_Chr4_23586	Et_4A_035648	Et_4B_039789	LOC_Os03g63910	Bradi1g01021
Sobic.001G006400	No Gene	GRMZM2G019695	Zm00001d034890	Zm00001d012820	Seita.9G005400	No Gene	Pgl_GLEAN_10006857	Ot_Chr4_23581	Et_4A_034410	Et_4B_038536	LOC_Os03g63860	Bradi1g01047
Sobic.001G006600	GRMZM2G083717	No Gene	Zm00001d034888	No Gene	Seita.9G005600	Si038727m	Pgl_GLEAN_10006859	Ot_Chr4_23580	Et_4A_034409	Et_4B_038535	LOC_Os03g63810	Bradi1g01058
Sobic.001G006700	No Gene	GRMZM2G072894	No Gene	Zm00001d012821	Seita.9G005700	Si034895m	Pgl_GLEAN_10006860	Ot_Chr4_23579	Et_4A_034416	Et_4B_038544	LOC_Os03g63770	Bradi1g01170
Sobic.001G007200	GRMZM2G115456	GRMZM2G384339	Zm00001d034886	Zm00001d012823	Seita.9G005900	Si035526m	Pgl_GLEAN_10006861	Ot_Chr4_23576	Et_4A_034408	Et_4B_038534	LOC_Os03g63750	Bradi1g01130
Sobic.001G007400	No Gene	GRMZM2G083813	No Gene	Zm00001d012825	Seita.9G006100	Si035687m	Pgl_GLEAN_10006861	Ot_Chr4_23574	Et_4A_034408	Et_4B_039788	LOC_Os03g63730	Bradi1g01110
Sobic.001G007500	No Gene	GRMZM2G083620	No Gene	Zm00001d012826	Seita.9G006200	Si037242m	Pgl_GLEAN_10006862	Ot_Chr4_23573	Et_4A_034414	Et_4B_038542	LOC_Os03g63720	Bradi1g01100
Sobic.001G007600	GRMZM2G176612	GRMZM2G083546	Zm00001d034885	Zm00001d012827	Seita.9G006300	Si035925m	Pgl_GLEAN_10006863	Ot_Chr4_23572	Et_4A_035647	Et_4B_039787	LOC_Os03g63710	Bradi1g01090
Sobic.001G007900	No Gene	GRMZM2G083410	No Gene	Zm00001d012830	Seita.9G006500	Si036726m	Pgl_GLEAN_10006864	Ot_Chr4_23570	Et_4A_034413	Et_4B_038533	LOC_Os03g63690	Bradi1g01070
Sobic.001G008100	GRMZM2G123527	No Gene	Zm00001d034880	No Gene	Seita.9G006600	No Gene	Pgl_GLEAN_10006865	Ot_Chr4_23569	Et_4A_034407	Et_4B_038524	LOC_Os03g63680	Bradi1g01227
Sobic.001G008400	GRMZM2G100020	No Gene	Zm00001d034877	No Gene	Seita.9G007000	Si036211m	Pgl_GLEAN_10006869	Ot_Chr4_23565	Et_4A_034406	Et_4B_038523	LOC_Os03g63650	Bradi1g01210
Sobic.001G008500	GRMZM2G422649	GRMZM2G083346	Zm00001d034876	Zm00001d012831	Seita.9G007100	Si034495m	Pgl_GLEAN_10006871	Ot_Chr4_23564	Et_4A_034405	Et_4B_038531	LOC_Os03g63590	Bradi1g01140
Sobic.001G008600	GRMZM2G422670	No Gene	Zm00001d034875	No Gene	Seita.9G007200	Si035206m	Pgl_GLEAN_10006868	Ot_Chr4_23563	Et_4A_034398	Et_4B_038522	LOC_Os03g63580	Bradi1g01190
Sobic.001G008700	No Gene	GRMZM2G083081	No Gene	Zm00001d012832	Seita.9G007300	Si037626m	Pgl_GLEAN_10030364	Ot_Chr4_23560	Et_4A_034396	Et_4B_038521	LOC_Os03g63554	Bradi1g01330
Sobic.001G008800	No Gene	GRMZM2G384070	No Gene	Zm00001d012833	Seita.9G007400	Si037834m	Pgl_GLEAN_10030363	Ot_Chr4_23559	Et_4A_034404	Et_4B_038530	LOC_Os03g63550	Bradi1g01320
Sobic.001G009200	GRMZM2G083964	No Gene	Zm00001d034872	No Gene	Seita.9G007700	Si039302m	Pgl_GLEAN_10030362	Ot_Chr4_23557	Et_4A_034394	Et_4B_038520	LOC_Os03g63530	Bradi1g01300
Sobic.001G009300	GRMZM2G112609	GRMZM2G082976	Zm00001d034871	Zm00001d012834	Seita.9G007800	Si037173m	Pgl_GLEAN_10030360	Ot_Chr4_23555	Et_4A_034402	Et_4B_038528	LOC_Os03g63520	Bradi1g01290
Sobic.001G009400	GRMZM2G084176	GRMZM2G384062	Zm00001d034870	No Gene	Seita.9G007900	Si038671m	Pgl_GLEAN_10030359	Ot_Chr4_23554	Et_4A_031948	Et_4B_036160	LOC_Os03g63510	Bradi1g01280
Sobic.001G009600	GRMZM2G115372	No Gene	Zm00001d034868	No Gene	Seita.9G008100	Si034549m	Pgl_GLEAN_10030356	Ot_Chr4_23552	Et_4A_034400	Et_4B_038526	LOC_Os03g63500	Bradi1g01420
Sobic.001G009900	GRMZM5G876146	No Gene	Zm00001d034866	No Gene	Seita.9G008300	Si036720m	Pgl_GLEAN_10030354	Ot_Chr4_23550	Et_4A_034393	Et_4B_038519	LOC_Os03g63490	Bradi1g01460
Sobic.001G010100	No Gene	No Gene	Zm00001d034865	No Gene	Seita.9G008400	Si035974m	Pgl_GLEAN_10030352	Ot_Chr4_23548	Et_4A_034387	Et_4B_038518	LOC_Os03g63480	Bradi1g01480
Sobic.001G010700	No Gene	GRMZM2G013750	No Gene	Zm00001d012844	Seita.9G009000	Si035546m	Pgl_GLEAN_10030348	Ot_Chr4_23544	Et_4A_034392	Et_4B_038517	LOC_Os03g63430	Bradi1g01560
Sobic.001G011000	GRMZM2G022269	GRMZM2G313678	Zm00001d034856	Zm00001d012846	Seita.9G009200	Si035655m	Pgl_GLEAN_10030346	Ot_Chr4_23543	Et_4A_034391	Et_4B_038516	LOC_Os03g63410	Bradi1g01580
Sobic.001G011300	GRMZM2G024267	No Gene	Zm00001d034853	No Gene	Seita.9G009800	Si037196m	Pgl_GLEAN_10030339	Ot_Chr4_23541	Et_4A_034390	Et_4B_038514	LOC_Os03g63380	Bradi1g01620
Sobic.001G011400	No Gene	GRMZM2G013200	No Gene	Zm00001d012847	Seita.9G010000	Si037149m	Pgl_GLEAN_10030338	Ot_Chr4_23540	Et_4A_034388	Et_4B_038513	LOC_Os03g63370	Bradi1g01630
Sobic.001G011600	GRMZM2G024389	No Gene	Zm00001d034852	No Gene	Seita.9G010100	Si036860m	Pgl_GLEAN_10030337	Ot_Chr4_23539	Et_4A_034378	Et_4B_038512	LOC_Os03g63360	Bradi1g01660
Sobic.001G011700	GRMZM2G024686	No Gene	Zm00001d034851	No Gene	Seita.9G010200	Si034939m	Pgl_GLEAN_10030336	Ot_Chr4_23538	Et_4A_034369	Et_4B_038502	LOC_Os03g63330	Bradi1g01800
Sobic.001G012100	No Gene	GRMZM2G013042	No Gene	Zm00001d012849	Seita.9G011400	Si037064m	Pgl_GLEAN_10030333	Ot_Chr4_23537	Et_4A_034376	Et_4B_038511	LOC_Os03g63290	Bradi1g01780
Sobic.001G012700	GRMZM2G421126	GRMZM2G313481	Zm00001d034844	Zm00001d012850	Seita.9G011700	Si035913m	Pgl_GLEAN_10030332	Ot_Chr4_25897	Et_4A_034366	Et_4B_038498	LOC_Os03g63280	Bradi1g01760
Sobic.001G012800	No Gene	GRMZM2G313481	No Gene	Zm00001d012850	Seita.9G011800	Si036241m	Pgl_GLEAN_10030331	Ot_Chr4_25896	Et_4A_034366	Et_4B_038498	LOC_Os03g63270	Bradi1g01750
Sobic.001G012900	GRMZM2G123843	GRMZM2G313460	Zm00001d034842	Zm00001d012851	Seita.9G011900	Si034389m	Pgl_GLEAN_10030330	Ot_Chr4_25895	Et_4A_034373	Et_4B_038497	LOC_Os03g63250	Bradi1g01740
Sobic.001G013000	No Gene	GRMZM2G012229	No Gene	Zm00001d012852	Seita.9G012000	Si037254m	Pgl_GLEAN_10030329	Ot_Chr4_25894	Et_4A_034365	Et_4B_038489	LOC_Os03g63140	Bradi1g01730
Sobic.001G013100	GRMZM2G123901	GRMZM2G159950	Zm00001d034841	Zm00001d012853	Seita.9G012100	Si037449m	Pgl_GLEAN_10030328	Ot_Chr4_25893	No Gene	Et_4B_038496	LOC_Os03g63110	Bradi1g01720
Sobic.001G013800	GRMZM2G134054	No Gene	Zm00001d034839	No Gene	Seita.9G012400	Si034687m	Pgl_GLEAN_10030323	Ot_Chr4_25892	Et_4A_034372	Et_4B_038492	LOC_Os03g63074	Bradi1g01700
Sobic.001G013900	GRMZM2G100920	No Gene	Zm00001d034838	No Gene	Seita.9G012500	No Gene	Pgl_GLEAN_10030322	Ot_Chr4_25892	Et_4A_034370	Et_4B_038494	LOC_Os03g63074	Bradi1g01810
Sobic.001G014000	GRMZM2G001661	No Gene	Zm00001d034836	No Gene	Seita.9G012600	Si039177m	Pgl_GLEAN_10030321	Ot_Chr4_n35493	Et_4A_034339	Et_4B_038487	LOC_Os03g63060	Bradi1g01820
Sobic.001G014100	GRMZM2G301805	GRMZM2G021313	Zm00001d034835	Zm00001d012856	Seita.9G012800	Si034562m	Pgl_GLEAN_10030320	Ot_Chr4_25888	Et_4A_034338	Et_4B_038486	LOC_Os03g63040	Bradi1g01830
Sobic.001G014200	GRMZM2G045241	No Gene	Zm00001d034834	No Gene	Seita.9G012900	Si036369m	Pgl_GLEAN_10030318	Ot_Chr4_25886	Et_4A_034337	Et_4B_038485	LOC_Os03g63020	Bradi1g01840
Sobic.001G014900	GRMZM2G016774	No Gene	Zm00001d034832	No Gene	Seita.9G013500	Si038959m	Pgl_GLEAN_10030315	Ot_Chr4_25884	Et_4A_034346	Et_4B_038484	LOC_Os03g62850	Bradi1g01847
Sobic.001G015100	GRMZM2G016290	No Gene	Zm00001d034829	No Gene	Seita.9G013900	Si036157m	Pgl_GLEAN_10030311	Ot_Chr4_25881	Et_4A_034343	Et_4B_039780	LOC_Os03g62790	Bradi1g01870
Sobic.001G015200	GRMZM2G016084	No Gene	Zm00001d034828	No Gene	Seita.9G014000	Si036195m	Pgl_GLEAN_10030310	Ot_Chr4_25880	Et_4A_034342	Et_4B_038482	LOC_Os03g62780	Bradi1g01880
Sobic.001G015300	GRMZM2G316148	GRMZM2G381838	Zm00001d034827	Zm00001d012860	Seita.9G014100	Si036453m	Pgl_GLEAN_10030309	Ot_Chr4_25879	Et_4A_032364	Et_4B_036550	LOC_Os03g62770	Bradi1g01890
Sobic.001G015500	GRMZM2G426200	GRMZM2G136854	No Gene	Zm00001d012861	Seita.9G014200	Si035559m	Pgl_GLEAN_10030308	Ot_Chr4_25878	Et_4A_034340	Et_4B_038481	LOC_Os03g62750	Bradi1g01900
Sobic.001G015700	GRMZM2G369815	No Gene	Zm00001d034818	No Gene	Seita.9G014800	Si036083m	Pgl_GLEAN_10030307	Ot_Chr4_25874	Et_4A_035638	Et_4B_038480	LOC_Os03g62740	Bradi1g01920
Sobic.001G016000	GRMZM2G155935	No Gene	Zm00001d034814	No Gene	Seita.9G015200	Si035220m	Pgl_GLEAN_10030303	Ot_Chr4_25871	Et_4A_034334	Et_4B_038478	LOC_Os03g62680	Bradi1g01980
Sobic.001G016100	No Gene	GRMZM2G399750	No Gene	Zm00001d012862	Seita.9G015400	Si034526m	Pgl_GLEAN_10030302	Ot_Chr4_25869	Et_4A_035635	Et_4B_036551	LOC_Os03g62690	Bradi1g01970
Sobic.001G016300	No Gene	GRMZM2G399750	No Gene	Zm00001d012862	Seita.9G015400	Si034526m	Pgl_GLEAN_10030302	Ot_Chr4_25869	Et_4A_035635	Et_4B_036551	LOC_Os03g62690	Bradi1g01970
Sobic.001G016700	No Gene	GRMZM2G099160	No Gene	Zm00001d012863	Seita.9G015600	Si034161m	Pgl_GLEAN_10030301	Ot_Chr4_25866	Et_4A_034329	Et_4B_038469	LOC_Os03g62650	Bradi1g02000
Sobic.001G016900	GRMZM2G118014	GRMZM2G069916	Zm00001d034809	Zm00001d012865	Seita.9G016500	Si035369m	Pgl_GLEAN_10030299	Ot_Chr4_25864	Et_4A_034332	Et_4B_038474	LOC_Os03g62640	Bradi1g02020
Sobic.001G017000	GRMZM2G118005	No Gene	Zm00001d034808	No Gene	Seita.9G016600	Si037440m	Pgl_GLEAN_10030298	Ot_Chr4_25863	Et_4A_034328	Et_4B_038468	LOC_Os03g62630	Bradi1g02030
Sobic.001G017100	GRMZM2G352415	No Gene	Zm00001d034807	No Gene	Seita.9G016700	Si036203m	Pgl_GLEAN_10030297	Ot_Chr4_25862	Et_4A_032360	Et_4B_036153	LOC_Os03g62620	Bradi1g02090
Sobic.001G017300	AC217358_3_FG010	No Gene	Zm00001d034804	No Gene	Seita.9G016800	Si036896m	Pgl_GLEAN_10030296	Ot_Chr4_25861	Et_4A_034327	Et_4B_039779	LOC_Os03g62610	Bradi1g02080
Sobic.001G017500	AC217358_3_FG007	No Gene	Zm00001d034801	No Gene	Seita.9G017000	Si036370m	Pgl_GLEAN_10030292	Ot_Chr4_25859	Et_4A_034326	Et_4B_038472	LOC_Os03g62590	Bradi1g02107
Sobic.001G017800	GRMZM5G891724	No Gene	Zm00001d034796	No Gene	Seita.9G017100	Si040223m	Pgl_GLEAN_10030291	Ot_Chr4_n35553	Et_4A_034317	Et_4B_038467	LOC_Os03g62580	Bradi1g02117
Sobic.001G018000	No Gene	GRMZM2G144273	No Gene	Zm00001d012868	Seita.9G017300	Si034793m	Pgl_GLEAN_10030289	Ot_Chr4_n35558	Et_4A_034325	Et_4B_038471	LOC_Os03g62510	Bradi1g02150
Sobic.001G018100	No Gene	GRMZM2G138676	No Gene	Zm00001d012869	Seita.9G017600	Si035829m	Pgl_GLEAN_10030288	Ot_Chr4_25856	Et_4A_034324	Et_4B_038464	LOC_Os03g62500	Bradi1g02160
Sobic.001G018200	AC217358_3_FG005	No Gene	Zm00001d034795	No Gene	Seita.9G017700	Si036894m	Pgl_GLEAN_10030287	Ot_Chr4_25855	Et_4A_034323	Et_4B_038465	LOC_Os03g62490	Bradi1g02170
Sobic.001G019300	No Gene	GRMZM2G448001	No Gene	Zm00001d012881	Seita.9G018500	Si034509m	Pgl_GLEAN_10030278	Ot_Chr4_24876	Et_4A_035631	Et_4B_039777	LOC_Os03g62370	Bradi1g02270
Sobic.001G019400	GRMZM2G114899	GRMZM2G148962	Zm00001d034788	Zm00001d012882	Seita.9G018600	Si034119m	Pgl_GLEAN_10030277	Ot_Chr4_24874	Et_4A_034312	Et_4B_038456	LOC_Os03g62340	Bradi1g02280
Sobic.001G019800	No Gene	GRMZM2G134270	No Gene	Zm00001d012884	Seita.9G019000	Si035181m	Pgl_GLEAN_10030276	Ot_Chr4_24870	Et_4A_034311	Et_4B_038455	LOC_Os03g62260	Bradi1g02380
Sobic.001G020100	GRMZM2G170137	No Gene	Zm00001d034784	No Gene	Seita.9G019200	Si037495m	Pgl_GLEAN_10030275	Ot_Chr4_24868	Et_4A_034310	Et_4B_039775	LOC_Os03g62240	Bradi1g02400
Sobic.001G020200	GRMZM2G470422	No Gene	Zm00001d034783	No Gene	Seita.9G019300	Si036555m	Pgl_GLEAN_10030274	Ot_Chr4_24867	Et_4A_032358	Et_4B_036152	LOC_Os03g62230	Bradi1g02410
Sobic.001G020500	GRMZM2G113158	No Gene	Zm00001d034781	No Gene	Seita.9G019900	Si034229m	Pgl_GLEAN_10030268	Ot_Chr4_24864	Et_4A_035628	Et_4B_039773	LOC_Os03g62180	Bradi1g02440
Sobic.001G020600	GRMZM2G167428	No Gene	Zm00001d034779	No Gene	Seita.9G020000	Si034452m	Pgl_GLEAN_10030267	Ot_Chr4_24863	Et_4A_034298	Et_4B_038448	LOC_Os03g62170	Bradi1g02450
Sobic.001G020700	GRMZM2G051675	No Gene	Zm00001d034778	No Gene	Seita.9G020200	Si037406m	Pgl_GLEAN_10030266	Ot_Chr4_24862	Et_4A_034303	Et_4B_038453	LOC_Os03g62160	Bradi1g02460
Sobic.001G021000	GRMZM5G862488	No Gene	Zm00001d034777	No Gene	Seita.9G020500	Si034980m	Pgl_GLEAN_10030264	Ot_Chr4_n34797	Et_4A_034284	Et_4B_038443	LOC_Os03g62110	Bradi1g02490
Sobic.001G021500	GRMZM2G113137	No Gene	Zm00001d034770	No Gene	Seita.9G020600	Si034009m	Pgl_GLEAN_10030263	Ot_Chr4_24844	Et_4A_034283	Et_4B_038424	LOC_Os03g62090	Bradi1g02510
Sobic.001G021900	No Gene	GRMZM2G125552	No Gene	Zm00001d012887	Seita.9G020900	Si039209m	Pgl_GLEAN_10030261	Ot_Chr4_n34796	Et_4A_034282	Et_4B_038423	LOC_Os03g62060	Bradi1g02530
Sobic.001G022000	No Gene	GRMZM2G125552	No Gene	Zm00001d012887	Seita.2G098500	Si039209m	Pgl_GLEAN_10030261	Ot_Chr4_n34796	Et_4A_034282	Et_4B_038423	LOC_Os03g62060	Bradi1g02530
Sobic.001G022100	No Gene	GRMZM2G426735	No Gene	Zm00001d012888	Seita.9G021000	Si038147m	Pgl_GLEAN_10030259	Ot_Chr4_24841	Et_4A_034291	Et_4B_038430	LOC_Os03g62030	Bradi1g02540
Sobic.001G022600	GRMZM5G874478	No Gene	Zm00001d034768	No Gene	Seita.9G021300	Si037522m	Pgl_GLEAN_10030256	Ot_Chr4_24837	Et_4A_034290	Et_4B_038427	LOC_Os03g61990	Bradi1g02570
Sobic.001G022700	GRMZM2G168016	No Gene	Zm00001d034769	No Gene	Seita.9G021400	Si038937m	Pgl_GLEAN_10030255	Ot_Chr4_24836	Et_4A_034280	Et_4B_038422	LOC_Os03g61980	Bradi1g02575
Sobic.001G022900	No Gene	No Gene	Zm00001d034760	No Gene	Seita.9G021700	Si039128m	Pgl_GLEAN_10030253	Ot_Chr4_24833	Et_4A_034279	Et_4B_038421	LOC_Os03g61960	Bradi1g02590
Sobic.001G023000	GRMZM2G351160	No Gene	Zm00001d034759	No Gene	Seita.9G026300	Si034800m	Pgl_GLEAN_10030252	Ot_Chr4_24832	Et_4A_034278	Et_4B_038420	LOC_Os03g61950	Bradi1g02610
Sobic.001G023100	GRMZM2G053803	GRMZM2G326195	Zm00001d034758	Zm00001d012892	Seita.9G026200	Si034570m	Pgl_GLEAN_10030251	Ot_Chr4_24831	Et_4A_034287	Et_4B_038426	LOC_Os03g61930	Bradi1g02597
Sobic.001G023200	GRMZM2G053916	No Gene	Zm00001d034757	No Gene	Seita.9G026100	Si036344m	Pgl_GLEAN_10030250	Ot_Chr4_24829	Et_4A_034271	Et_4B_038419	LOC_Os03g61920	Bradi1g02630
Sobic.001G023300	GRMZM2G366681	GRMZM2G326235	Zm00001d034756	No Gene	Seita.9G025900	No Gene	Pgl_GLEAN_10030246	Ot_Chr4_n35630	Et_4A_032350	Et_4B_036540	LOC_Os03g61900	Bradi1g02635
Sobic.001G023400	GRMZM2G448523	GRMZM2G326272	Zm00001d034755	Zm00001d012893	Seita.9G025800	Si033981m	Pgl_GLEAN_10030245	Ot_Chr4_24828	Et_4A_035623	Et_4B_039763	LOC_Os03g61890	Bradi1g02680
Sobic.001G023500	GRMZM2G058089	GRMZM2G004092	Zm00001d034754	Zm00001d012895	Seita.9G025500	Si034719m	Pgl_GLEAN_10030244	Ot_Chr4_24812	Et_4A_035622	Et_4B_039760	LOC_Os03g61620	Bradi1g02980
Sobic.001G023800	GRMZM2G057973	GRMZM2G004140	Zm00001d034752	Zm00001d012896	Seita.9G025300	Si034873m	Pgl_GLEAN_10030243	Ot_Chr4_24816	Et_4A_034272	Et_4B_038412	LOC_Os03g61580	Bradi1g03010
Sobic.001G023900	GRMZM2G114775	No Gene	Zm00001d034751	No Gene	Seita.9G025200	Si037892m	Pgl_GLEAN_10030242	Ot_Chr4_24817	Et_4A_034273	Et_4B_038413	LOC_Os03g61570	Bradi1g03020
Sobic.001G024000	GRMZM2G114692	No Gene	Zm00001d034750	No Gene	Seita.9G025100	Si034563m	Pgl_GLEAN_10030241	Ot_Chr4_24818	Et_4A_034266	Et_4B_038404	LOC_Os03g61560	Bradi1g03030
Sobic.001G024100	GRMZM2G114673	No Gene	Zm00001d034749	No Gene	Seita.9G025000	Si039226m	Pgl_GLEAN_10030240	Ot_Chr4_24819	Et_4A_034274	Et_4B_038414	LOC_Os03g61550	Bradi1g03040
Sobic.001G024200	No Gene	GRMZM2G023049	No Gene	Zm00001d012898	Seita.9G024900	Si034869m	Pgl_GLEAN_10030239	Ot_Chr4_24820	Et_4A_034268	Et_4B_038406	LOC_Os03g61540	Bradi1g03050
Sobic.001G024300	GRMZM2G369432	No Gene	Zm00001d034747	No Gene	Seita.9G024800	Si040170m	Pgl_GLEAN_10030237	Ot_Chr4_24821	Et_4A_032351	Et_4B_039759	LOC_Os03g61530	Bradi1g03056
Sobic.001G024400	GRMZM2G067710	No Gene	Zm00001d034746	No Gene	Seita.9G024700	Si038810m	Pgl_GLEAN_10030236	Ot_Chr4_24822	Et_4A_035625	Et_4B_039762	LOC_Os03g61510	Bradi1g03070
Sobic.001G024500	GRMZM2G119755	GRMZM2G023081	Zm00001d034745	Zm00001d012899	Seita.9G024600	Si039847m	Pgl_GLEAN_10030235	Ot_Chr4_24823	Et_4A_034276	Et_4B_038425	LOC_Os03g61470	Bradi1g03090
Sobic.001G024700	GRMZM2G119755	GRMZM2G053387	Zm00001d034745	Zm00001d012906	Seita.9G024600	Si039847m	Pgl_GLEAN_10030235	Ot_Chr4_24823	Et_4A_034276	Et_4B_038425	LOC_Os03g61470	Bradi1g03090
Sobic.001G024800	GRMZM2G119755	GRMZM2G436250	Zm00001d034745	Zm00001d012906	Seita.9G024600	Si039847m	Pgl_GLEAN_10030235	Ot_Chr4_24823	Et_4A_034276	Et_4B_038425	LOC_Os03g61470	Bradi1g03090
Sobic.001G024900	GRMZM2G458349	No Gene	Zm00001d034741	No Gene	Seita.9G024500	Si039779m	Pgl_GLEAN_10030233	Ot_Chr4_24824	Et_4A_035624	Et_4B_039761	LOC_Os03g61410	Bradi1g03100
Sobic.001G025101	GRMZM2G156459	GRMZM2G133407	Zm00001d034740	Zm00001d012909	Seita.9G024300	Si036456m	Pgl_GLEAN_10030226	Ot_Chr4_24826	Et_4A_034269	Et_4B_038417	LOC_Os03g61360	Bradi1g03110
Sobic.001G025300	GRMZM2G156459	GRMZM2G133407	Zm00001d034740	Zm00001d012909	Seita.9G024000	Si036572m	Pgl_GLEAN_10030226	Ot_Chr4_24809	Et_4A_034265	Et_4B_038411	LOC_Os03g61340	Bradi1g03120
Sobic.001G025400	GRMZM2G156516	No Gene	Zm00001d034739	No Gene	Seita.9G023800	Si037363m	Pgl_GLEAN_10030224	Ot_Chr4_24808	Et_4A_034257	Et_4B_038402	LOC_Os03g61330	Bradi1g03130
Sobic.001G025700	GRMZM2G156543	No Gene	Zm00001d034738	No Gene	Seita.9G023500	Si036229m	Pgl_GLEAN_10030221	Ot_Chr4_n34818	Et_4A_034264	Et_4B_038410	LOC_Os03g61690	Bradi1g02920
Sobic.001G025900	GRMZM2G458533	No Gene	Zm00001d034734	No Gene	Seita.9G023400	Si039768m	Pgl_GLEAN_10030221	Ot_Chr4_n34814	Et_4A_034263	Et_4B_038409	LOC_Os03g61700	Bradi1g02910
Sobic.001G026000	GRMZM2G458549	No Gene	Zm00001d034733	No Gene	Seita.9G023300	Si035310m	Pgl_GLEAN_10030219	Ot_Chr4_24805	Et_4A_034262	Et_4B_038408	LOC_Os03g61710	Bradi1g02810
Sobic.001G026100	GRMZM2G156729	No Gene	Zm00001d034732	No Gene	Seita.9G023200	Si035084m	Pgl_GLEAN_10030218	Ot_Chr4_24803	Et_4A_034261	Et_4B_038407	LOC_Os03g61720	Bradi1g02805
Sobic.001G026200	No Gene	GRMZM2G138511	No Gene	Zm00001d012913	Seita.9G023100	Si034450m	Pgl_GLEAN_10030217	Ot_Chr4_n34826	Et_4A_034255	Et_4B_038400	LOC_Os03g61730	Bradi1g02800
Sobic.001G026500	GRMZM2G156756	GRMZM2G138421	Zm00001d034730	Zm00001d012916	Seita.9G022800	Si034095m	Pgl_GLEAN_10030216	Ot_Chr9_23643	Et_4A_034254	Et_4B_038389	LOC_Os03g61760	Bradi1g02760
Sobic.001G026700	GRMZM2G127309	GRMZM2G100524	Zm00001d034729	Zm00001d012917	Seita.9G022700	Si034773m	Pgl_GLEAN_10030215	Ot_Chr9_23644	Et_4A_034252	Et_4B_038396	LOC_Os03g61780	Bradi1g02750
Sobic.001G026800	GRMZM5G882418	No Gene	Zm00001d034727	No Gene	Seita.9G022500	Si035484m	Pgl_GLEAN_10030212	Ot_Chr9_23647	Et_4A_034251	Et_4B_038395	LOC_Os03g61800	Bradi1g02720
Sobic.001G026900	GRMZM5G840909	No Gene	Zm00001d034726	No Gene	Seita.9G022400	Si035933m	Pgl_GLEAN_10030211	Ot_Chr9_23648	Et_4A_034243	Et_4B_038387	LOC_Os03g61810	Bradi1g02710
Sobic.001G027600	GRMZM2G142097	No Gene	Zm00001d034724	No Gene	Seita.9G022000	Si037654m	Pgl_GLEAN_10004633	Ot_Chr9_23652	Et_4A_034248	Et_4B_038392	LOC_Os03g61260	Bradi1g03220
Sobic.001G027800	GRMZM2G340257	No Gene	Zm00001d034723	No Gene	Seita.9G021900	Si035445m	Pgl_GLEAN_10004632	Ot_Chr9_23653	Et_4A_034247	Et_4B_038391	LOC_Os03g61280	Bradi1g03207
Sobic.001G028500	GRMZM2G122108	No Gene	Zm00001d034718	No Gene	Seita.9G027400	Si037151m	Pgl_GLEAN_10004626	Ot_Chr9_23657	Et_4A_034234	Et_4B_038378	LOC_Os03g61200	Bradi1g03160
Sobic.001G028700	GRMZM2G122148	No Gene	Zm00001d034717	No Gene	Seita.9G027600	Si037163m	Pgl_GLEAN_10004625	Ot_Chr9_23660	Et_4A_034233	Et_4B_038377	LOC_Os03g61140	Bradi1g03290
Sobic.001G029200	GRMZM2G139041	GRMZM2G116876	Zm00001d034714	Zm00001d012924	Seita.9G027800	Si035032m	Pgl_GLEAN_10004622	Ot_Chr4_n34827	Et_4A_034232	Et_4B_038376	LOC_Os03g61130	Bradi1g03250
Sobic.001G029300	GRMZM2G138382	GRMZM2G003109	Zm00001d034713	Zm00001d012925	Seita.9G028000	Si034864m	Pgl_GLEAN_10004621	Ot_Chr4_n34825	Et_4A_034238	Et_4B_038384	LOC_Os03g61120	Bradi1g03260
Sobic.001G029400	GRMZM2G123876	No Gene	Zm00001d034710	No Gene	Seita.9G028100	Si036965m	Pgl_GLEAN_10004620	Ot_Chr4_23666	Et_4A_034231	Et_4B_038375	LOC_Os03g61110	Bradi1g03270
Sobic.001G029500	GRMZM2G081105	No Gene	Zm00001d034706	No Gene	Seita.9G028200	Si039682m	Pgl_GLEAN_10004619	Ot_Chr4_23667	Et_4A_034237	Et_4B_038383	LOC_Os03g61100	Bradi1g03350
Sobic.001G029900	No Gene	GRMZM2G121715	No Gene	Zm00001d012929	Seita.9G028500	Si035746m	Pgl_GLEAN_10004617	Ot_Chr4_23671	Et_4A_034235	Et_4B_038368	LOC_Os03g61060	Bradi1g03367
Sobic.001G030000	GRMZM2G479744	No Gene	Zm00001d034701	No Gene	Seita.9G028600	Si034308m	Pgl_GLEAN_10004616	Ot_Chr4_23672	Et_4A_034230	Et_4B_039753	LOC_Os03g61050	Bradi1g03380
Sobic.001G030200	GRMZM2G156937	No Gene	Zm00001d034699	No Gene	Seita.9G028800	No Gene	Pgl_GLEAN_10004614	Ot_Chr4_23674	Et_4A_035615	Et_4B_038371	LOC_Os03g61030	Bradi1g03400
Sobic.001G030400	GRMZM2G177445	GRMZM2G121826	Zm00001d034689	Zm00001d012931	Seita.9G029000	Si035376m	Pgl_GLEAN_10004613	Ot_Chr4_23675	Et_4A_034229	Et_4B_038372	LOC_Os03g61010	Bradi1g03420
Sobic.001G031200	No Gene	GRMZM2G121840	No Gene	Zm00001d012932	Seita.9G029900	Si036952m	Pgl_GLEAN_10030049	Ot_Chr4_23679	Et_4A_034210	Et_4B_036147	LOC_Os03g60920	Bradi1g03440
Sobic.001G031600	No Gene	GRMZM2G121851	No Gene	Zm00001d012934	Seita.9G030200	No Gene	Pgl_GLEAN_10030046	Ot_Chr4_23682	Et_4A_034214	Et_4B_038364	LOC_Os03g60890	Bradi1g03470
Sobic.001G031700	GRMZM2G045781	GRMZM2G420823	Zm00001d034678	Zm00001d012935	Seita.9G030300	Si035130m	Pgl_GLEAN_10030045	Ot_Chr4_23683	Et_4A_034213	Et_4B_038363	LOC_Os03g60880	Bradi1g03480
Sobic.001G031900	GRMZM2G473906	GRMZM2G144008	Zm00001d034675	Zm00001d012954	Seita.9G030400	Si037466m	Pgl_GLEAN_10030044	Ot_Chr4_23684	Et_4A_035605	Et_4B_039750	LOC_Os03g60870	Bradi1g03490
Sobic.001G032000	GRMZM2G055834	GRMZM2G143998	Zm00001d034674	Zm00001d012953	Seita.9G030500	Si034896m	Pgl_GLEAN_10030043	Ot_Chr4_23685	Et_4A_035604	Et_4B_038362	LOC_Os03g60850	Bradi1g03500
Sobic.001G032100	GRMZM2G055802	AC212728_3_FG001	Zm00001d034673	Zm00001d012939	Seita.9G030600	Si038883m	Pgl_GLEAN_10030042	Ot_Chr4_23690	Et_4A_031935	Et_4B_038361	LOC_Os03g60840	Bradi1g03510
Sobic.001G032200	No Gene	GRMZM2G085301	No Gene	Zm00001d012938	Seita.9G030800	Si034952m	Pgl_GLEAN_10030041	Ot_Chr4_23691	Et_4A_034208	Et_4B_038359	LOC_Os03g60820	Bradi1g03530
Sobic.001G032300	GRMZM2G093246	No Gene	Zm00001d034672	No Gene	Seita.9G031000	Si038534m	Pgl_GLEAN_10030038	Ot_Chr4_n34838	No Gene	Et_4B_038358	LOC_Os03g60810	Bradi1g03537
Sobic.001G032400	GRMZM2G093210	No Gene	Zm00001d034671	No Gene	Seita.9G031100	Si034465m	Pgl_GLEAN_10030038	Ot_Chr4_n34838	No Gene	Et_4B_038358	LOC_Os03g60810	Bradi1g03537
Sobic.001G032700	No Gene	No Gene	Zm00001d034668	No Gene	Seita.9G031300	Si037032m	Pgl_GLEAN_10030036	Ot_Chr4_23693	Et_4A_034204	Et_4B_038354	LOC_Os03g60790	Bradi1g03580
Sobic.001G032800	GRMZM2G459811	GRMZM2G144020	Zm00001d034667	Zm00001d012955	Seita.9G031400	Si036150m	Pgl_GLEAN_10030035	Ot_Chr4_23694	Et_4A_034203	Et_4B_038353	LOC_Os03g60780	Bradi1g03590
Sobic.001G033000	GRMZM2G068443	No Gene	Zm00001d034666	No Gene	Seita.9G031600	No Gene	Pgl_GLEAN_10030034	Ot_Chr4_23696	Et_4A_035603	Et_4B_039749	LOC_Os03g60750	Bradi1g03600
Sobic.001G033100	GRMZM2G068244	No Gene	Zm00001d034665	No Gene	Seita.9G031700	Si036613m	Pgl_GLEAN_10030033	Ot_Chr4_23697	Et_4A_034207	Et_4B_038357	LOC_Os03g60740	Bradi1g03610
Sobic.001G033300	GRMZM2G368886	GRMZM2G445169	Zm00001d034663	Zm00001d012957	Seita.9G032400	Si037085m	Pgl_GLEAN_10030031	Ot_Chr4_n34851	Et_4A_034206	Et_4B_038352	LOC_Os03g60720	Bradi1g03640
Sobic.001G033400	GRMZM2G068117	GRMZM2G144042	Zm00001d034662	Zm00001d012958	Seita.9G032500	Si035876m	Pgl_GLEAN_10030030	Ot_Chr4_23701	Et_4A_034198	Et_4B_038345	LOC_Os03g60710	Bradi1g03650
Sobic.001G033500	GRMZM2G129620	GRMZM2G144059	Zm00001d034659	Zm00001d012960	Seita.9G032600	Si036396m	Pgl_GLEAN_10030028	Ot_Chr4_23702	Et_4A_034202	Et_4B_038349	LOC_Os03g60700	Bradi1g03660
Sobic.001G033600	No Gene	GRMZM2G144071	No Gene	Zm00001d012961	Seita.9G032700	Si034740m	Pgl_GLEAN_10030027	Ot_Chr4_23703	Et_4A_034201	Et_4B_038348	LOC_Os03g60690	Bradi1g03670
Sobic.001G034300	GRMZM2G017470	GRMZM2G144172	Zm00001d034651	Zm00001d012963	Seita.9G033400	Si035896m	Pgl_GLEAN_10030023	Ot_Chr4_23711	Et_4A_031932	Et_4B_036144	LOC_Os03g60630	Bradi1g03710
Sobic.001G034500	GRMZM2G148370	GRMZM2G003108	Zm00001d034650	Zm00001d012964	Seita.9G033600	Si039638m	Pgl_GLEAN_10030019	Ot_Chr4_23713	Et_4A_034199	Et_4B_038344	LOC_Os03g60610	Bradi1g03730
Sobic.001G035200	GRMZM2G061662	GRMZM2G002765	Zm00001d034640	Zm00001d012969	Seita.9G034300	Si035133m	Pgl_GLEAN_10030016	Ot_Chr4_23720	Et_4A_034190	Et_4B_038336	LOC_Os03g60550	Bradi1g03800
Sobic.001G035400	GRMZM2G061900	No Gene	Zm00001d034638	No Gene	Seita.9G034500	Si037473m	Pgl_GLEAN_10030014	Ot_Chr4_23725	Et_4A_034189	Et_4B_038335	LOC_Os03g60530	Bradi1g03820
Sobic.001G035500	GRMZM2G155317	GRMZM2G017682	Zm00001d034636	Zm00001d012970	Seita.9G034600	Si034739m	Pgl_GLEAN_10030013	Ot_Chr4_23726	Et_4A_034195	Et_4B_038343	LOC_Os03g60520	Bradi1g03827
Sobic.001G035600	GRMZM2G155329	GRMZM2G119186	Zm00001d034635	Zm00001d012972	Seita.9G034700	Si036958m	Pgl_GLEAN_10030012	Ot_Chr4_n34889	Et_4A_034194	Et_4B_038342	LOC_Os03g60509	Bradi1g03840
Sobic.001G035800	GRMZM2G155525	GRMZM2G160064	Zm00001d034634	Zm00001d012973	Seita.9G034900	Si037250m	Pgl_GLEAN_10030011	Ot_Chr4_23729	Et_4A_034193	Et_4B_038341	LOC_Os03g60480	Bradi1g03850
Sobic.001G036200	No Gene	GRMZM2G160027	No Gene	Zm00001d012975	Seita.9G035300	Si037600m	Pgl_GLEAN_10030009	Ot_Chr4_n34886	Et_4A_035599	Et_4B_038329	LOC_Os03g60470	Bradi1g03853
Sobic.001G036300	GRMZM2G155580	No Gene	Zm00001d034630	No Gene	Seita.9G035500	Si034752m	Pgl_GLEAN_10030008	Ot_Chr4_23732	Et_4A_034187	Et_4B_038328	LOC_Os03g60460	Bradi1g03860
Sobic.001G036800	GRMZM5G862109	No Gene	Zm00001d034629	No Gene	Seita.9G035800	Si036068m	Pgl_GLEAN_10017840	Ot_Chr4_23736	Et_4A_034179	Et_4B_038326	LOC_Os03g60430	Bradi1g03880
Sobic.001G037000	AC225147_4_FG003	GRMZM2G110952	Zm00001d034627	Zm00001d012979	Seita.9G036000	Si037171m	Pgl_GLEAN_10017842	Ot_Chr4_n34887	Et_4A_035598	Et_4B_038330	LOC_Os03g60390	Bradi1g03900
Sobic.001G037800	No Gene	GRMZM2G110881	No Gene	Zm00001d012980	Seita.9G038000	Si036587m	Pgl_GLEAN_10017845	Ot_Chr4_23741	Et_4A_034178	Et_4B_039735	LOC_Os03g60380	Bradi1g03910
Sobic.001G037900	No Gene	GRMZM2G107076	No Gene	Zm00001d012982	Seita.9G036600	Si036587m	Pgl_GLEAN_10017845	Ot_Chr4_23741	Et_4A_034178	Et_4B_039735	LOC_Os03g60380	Bradi1g03910
Sobic.001G038000	GRMZM2G151967	No Gene	Zm00001d034617	No Gene	Seita.9G036700	Si035190m	Pgl_GLEAN_10017846	Ot_Chr4_23742	Et_4A_034177	Et_4B_038317	LOC_Os03g60370	Bradi1g03920
Sobic.001G038100	GRMZM2G151873	GRMZM2G165209	Zm00001d034618	Zm00001d012984	Seita.9G036800	Si036731m	Pgl_GLEAN_10017847	Ot_Chr4_23743	Et_4A_035596	Et_4B_038316	LOC_Os03g60360	Bradi1g03930
Sobic.001G038200	GRMZM5G826911	No Gene	Zm00001d034620	No Gene	Seita.9G036900	Si035710m	Pgl_GLEAN_10017848	Ot_Chr4_23744	Et_4A_034183	Et_4B_038324	LOC_Os03g60350	Bradi1g03940
Sobic.001G038300	GRMZM2G139250	No Gene	Zm00001d034621	No Gene	Seita.9G037000	Si036053m	Pgl_GLEAN_10017850	Ot_Chr4_n34885	Et_4A_034183	Et_4B_038324	LOC_Os03g60340	Bradi1g03947
Sobic.001G038900	GRMZM2G151997	No Gene	Zm00001d034615	No Gene	Seita.9G037500	Si037555m	Pgl_GLEAN_10017857	Ot_Chr4_n34920	Et_4A_034174	Et_4B_038322	LOC_Os03g60220	Bradi1g04010
Sobic.001G039000	GRMZM2G151997	No Gene	Zm00001d034615	No Gene	Seita.9G037600	Si038824m	Pgl_GLEAN_10017858	Ot_Chr4_n34920	Et_4A_035595	Et_4B_038321	LOC_Os03g60210	Bradi1g04010
Sobic.001G039300	GRMZM2G031523	No Gene	Zm00001d034610	No Gene	Seita.9G037900	Si035013m	Pgl_GLEAN_10017861	Ot_Chr10_17036	Et_4A_034173	Et_4B_038320	LOC_Os03g60180	Bradi1g04060
Sobic.001G039500	GRMZM2G072584	No Gene	Zm00001d034608	No Gene	Seita.9G038400	Si035834m	Pgl_GLEAN_10017864	Ot_Chr10_n30050	Et_4A_034172	Et_4B_039734	LOC_Os03g60150	Bradi1g04080
Sobic.001G039700	GRMZM2G465553	GRMZM2G108716	Zm00001d034606	Zm00001d012993	Seita.9G038600	Si036267m	Pgl_GLEAN_10017865	Ot_Chr10_17041	Et_4A_034170	Et_4B_038318	LOC_Os03g60130	Bradi1g04097
Sobic.001G039800	GRMZM2G009598	No Gene	Zm00001d034605	No Gene	Seita.9G038700	Si037209m	Pgl_GLEAN_10017866	Ot_Chr10_n30372	Et_4A_034169	Et_4B_039727	LOC_Os03g60120	Bradi1g04110
Sobic.001G039900	No Gene	GRMZM2G108677	Zm00001d034604	Zm00001d012996	Seita.9G038800	Si036956m	Pgl_GLEAN_10017867	Ot_Chr10_17043	Et_4A_034163	Et_4B_038290	LOC_Os03g60110	Bradi1g04120
Sobic.001G040000	No Gene	GRMZM2G108643	No Gene	Zm00001d012998	Seita.9G039000	Si037506m	Pgl_GLEAN_10017868	Ot_Chr10_17045	Et_4A_034162	Et_4B_038289	LOC_Os03g60100	Bradi1g04130
Sobic.001G040100	GRMZM2G347056	GRMZM2G034278	Zm00001d034602	Zm00001d012999	Seita.9G039100	Si040282m	Pgl_GLEAN_10017869	Ot_Chr10_17046	Et_4A_034168	Et_4B_038295	LOC_Os03g60090	Bradi1g04140
Sobic.001G040200	GRMZM2G347043	GRMZM2G018553	Zm00001d034601	Zm00001d013003	Seita.9G039200	Si036695m	Pgl_GLEAN_10017870	Ot_Chr10_17047	Et_4A_032338	Et_4B_038288	LOC_Os03g60080	Bradi1g04150
Sobic.001G040500	No Gene	GRMZM2G124441	No Gene	Zm00001d013005	Seita.9G040300	Si036164m	Pgl_GLEAN_10017874	Ot_Chr10_17049	Et_4A_032336	Et_4B_039725	LOC_Os03g59760	Bradi1g04180
Sobic.001G040800	No Gene	GRMZM2G395844	No Gene	Zm00001d013007	Seita.9G040500	Si037703m	Pgl_GLEAN_10017876	Ot_Chr10_n30053	Et_4A_034155	No Gene	LOC_Os03g59740	Bradi1g04220
Sobic.001G041000	No Gene	GRMZM2G096165	No Gene	Zm00001d013008	Seita.9G040700	Si038182m	Pgl_GLEAN_10017878	Ot_Chr10_17052	Et_4A_034159	Et_4B_038293	LOC_Os03g59720	Bradi1g04232
Sobic.001G041100	GRMZM2G107745	GRMZM2G358416	Zm00001d034598	Zm00001d013009	Seita.9G040800	No Gene	Pgl_GLEAN_10017879	Ot_Chr10_17054	Et_4A_035590	Et_4B_039724	LOC_Os03g59710	Bradi1g04240
Sobic.001G041200	No Gene	GRMZM2G057329	No Gene	Zm00001d013010	Seita.9G040900	Si036151m	Pgl_GLEAN_10017880	Ot_Chr10_n30054	Et_4A_034158	Et_4B_038292	LOC_Os03g59700	Bradi1g04250
Sobic.001G041300	No Gene	GRMZM2G043802	No Gene	Zm00001d013011	Seita.9G041100	Si038879m	Pgl_GLEAN_10017884	Ot_Chr10_17056	Et_4A_032332	Et_4B_036521	LOC_Os03g59690	Bradi1g04261
Sobic.001G041400	GRMZM2G128663	GRMZM5G854045	Zm00001d034597	Zm00001d013012	Seita.9G041200	Si034239m	Pgl_GLEAN_10017885	Ot_Chr10_17057	Et_4A_034157	Et_4B_038291	LOC_Os03g59680	Bradi1g04270
Sobic.001G041700	GRMZM2G087753	No Gene	Zm00001d034594	No Gene	Seita.9G041500	Si034223m	Pgl_GLEAN_10017886	Ot_Chr10_17061	Et_4A_034152	Et_4B_038285	LOC_Os03g59650	Bradi1g04292
Sobic.001G041800	No Gene	GRMZM2G043453	No Gene	Zm00001d013013	Seita.9G041600	Si034376m	Pgl_GLEAN_10017887	Ot_Chr10_17062	Et_4A_034151	Et_4B_038276	LOC_Os03g59640	Bradi1g04300
Sobic.001G041900	GRMZM2G087612	GRMZM2G038075	Zm00001d034591	Zm00001d013014	Seita.9G041700	Si034209m	Pgl_GLEAN_10017888	Ot_Chr10_17063	Et_4A_035591	Et_4B_039723	LOC_Os03g59620	Bradi1g04310
Sobic.001G042000	No Gene	GRMZM2G332976	No Gene	Zm00001d013015	Seita.9G041800	Si036946m	Pgl_GLEAN_10017889	Ot_Chr10_17064	No Gene	Et_4B_036517	LOC_Os03g59610	Bradi1g04320
Sobic.001G042200	GRMZM2G004459	GRMZM2G071071	Zm00001d034590	Zm00001d013019	Seita.9G042000	Si034618m	Pgl_GLEAN_10017892	Ot_Chr10_17066	Et_4A_034156	Et_4B_038283	LOC_Os03g59590	Bradi1g04330
Sobic.001G042800	GRMZM2G179133	GRMZM2G017532	Zm00001d034586	No Gene	Seita.9G042200	Si037690m	Pgl_GLEAN_10017893	Ot_Chr10_17068	Et_4A_034150	Et_4B_038282	LOC_Os03g59580	Bradi1g04590
Sobic.001G043601	No Gene	AC210013_4_FG009	No Gene	Zm00001d013025	Seita.9G042700	Si036507m	Pgl_GLEAN_10017897	Ot_Chr4_26763	Et_4A_034147	Et_4B_038279	LOC_Os03g59540	Bradi1g04550
Sobic.001G043700	GRMZM2G064503	AC210013_4_FG010	Zm00001d034577	Zm00001d013026	Seita.9G042800	Si034323m	Pgl_GLEAN_10017899	Ot_Chr4_26760	Et_4A_034146	Et_4B_038278	LOC_Os03g59480	Bradi1g04527
Sobic.001G043800	GRMZM2G134227	AC210013_4_FG011	Zm00001d034575	Zm00001d013027	Seita.9G042900	Si035555m	Pgl_GLEAN_10008601	Ot_Chr4_26759	Et_4A_034145	Et_4B_038277	LOC_Os03g59470	Bradi1g04520
Sobic.001G044500	No Gene	No Gene	Zm00001d034568	No Gene	Seita.9G043100	Si035530m	Pgl_GLEAN_10008599	Ot_Chr4_26757	Et_4A_034144	Et_4B_038273	LOC_Os03g59450	Bradi1g04500
Sobic.001G045000	GRMZM2G104125	AC210013_4_FG014	Zm00001d034562	Zm00001d013030	Seita.9G043400	Si035115m	Pgl_GLEAN_10008587	Ot_Chr4_26751	Et_4A_034137	Et_4B_038267	LOC_Os03g59390	Bradi1g04440
Sobic.001G045400	GRMZM2G004500	AC210013_4_FG017	Zm00001d034559	Zm00001d013032	Seita.9G044300	Si035806m	Pgl_GLEAN_10008582	Ot_Chr4_n34966	Et_4A_034129	Et_4B_038265	LOC_Os03g59330	Bradi1g04610
Sobic.001G045600	GRMZM2G004511	No Gene	Zm00001d034558	No Gene	Seita.9G043700	Si036906m	Pgl_GLEAN_10008586	Ot_Chr4_07945	Et_4A_034135	Et_4B_038271	LOC_Os03g59360	Bradi1g04337
Sobic.001G045700	GRMZM2G111642	No Gene	Zm00001d034553	No Gene	Seita.9G043900	Si034016m	Pgl_GLEAN_10008584	Ot_Chr4_07944	Et_4A_035586	Et_4B_038270	LOC_Os03g59340	Bradi1g04597
Sobic.001G045800	GRMZM2G111609	AC210013_4_FG017	Zm00001d034552	Zm00001d013032	Seita.9G044300	Si035806m	Pgl_GLEAN_10008581	Ot_Chr4_n34966	Et_4A_034133	Et_4B_038264	LOC_Os03g59330	Bradi1g04630
Sobic.001G045900	GRMZM2G092746	AC210013_4_FG017	Zm00001d034551	Zm00001d013032	Seita.9G044300	Si035806m	Pgl_GLEAN_10008582	Ot_Chr4_n34966	Et_4A_034129	Et_4B_038264	LOC_Os03g59330	Bradi1g04630
Sobic.001G046000	No Gene	AC210013_4_FG018	No Gene	Zm00001d013033	Seita.9G044500	Si037612m	Pgl_GLEAN_10008579	Ot_Chr4_07943	Et_4A_034128	Et_4B_038259	LOC_Os03g59320	Bradi1g04620
Sobic.001G046100	GRMZM2G092663	AC210013_4_FG019	Zm00001d034550	Zm00001d013034	Seita.9G044700	Si037006m	Pgl_GLEAN_10008578	Ot_Chr4_07942	Et_4A_035583	Et_4B_038258	LOC_Os03g59310	Bradi1g04660
Sobic.001G046300	GRMZM2G092663	AC210013_4_FG019	Zm00001d034550	Zm00001d013034	Seita.9G044700	Si037006m	Pgl_GLEAN_10008578	Ot_Chr4_07942	Et_4A_035583	Et_4B_038258	LOC_Os03g59310	Bradi1g04660
Sobic.001G046400	GRMZM2G012224	No Gene	Zm00001d034547	No Gene	Seita.9G044900	Si036092m	Pgl_GLEAN_10008577	Ot_Chr4_07941	Et_4A_034127	Et_4B_039719	LOC_Os03g59300	Bradi1g04670
Sobic.001G046800	GRMZM2G013206	AC210013_4_FG002	Zm00001d034546	Zm00001d013038	Seita.9G045000	Si037499m	Pgl_GLEAN_10008576	Ot_Chr4_n35679	Et_4A_034126	Et_4B_038257	LOC_Os03g59280	Bradi1g04690
Sobic.001G047200	GRMZM2G082312	No Gene	Zm00001d034533	No Gene	Seita.9G045900	Si035911m	Pgl_GLEAN_10023351	Ot_Chr4_n35017	Et_4A_034121	Et_4B_038255	LOC_Os03g59240	Bradi1g04720
Sobic.001G047800	GRMZM2G170457	GRMZM2G318346	Zm00001d034528	Zm00001d013041	Seita.9G046200	Si038036m	Pgl_GLEAN_10023349	Ot_Chr4_n35018	Et_4A_034119	Et_4B_038253	LOC_Os03g59220	Bradi1g04740
Sobic.001G047900	GRMZM2G009901	GRMZM2G025164	Zm00001d034527	Zm00001d013042	Seita.9G046300	Si036957m	Pgl_GLEAN_10023348	Ot_Chr4_07929	Et_4A_032325	Et_4B_036511	LOC_Os03g59200	Bradi1g04760
Sobic.001G048000	GRMZM2G046267	No Gene	Zm00001d034526	No Gene	Seita.9G046400	Si037403m	Pgl_GLEAN_10023347	Ot_Chr4_07928	Et_4A_031927	Et_4B_039713	LOC_Os03g59180	Bradi1g04780
Sobic.001G048100	GRMZM2G046231	GRMZM2G025248	Zm00001d034525	Zm00001d013043	Seita.9G046500	Si036766m	Pgl_GLEAN_10023346	Ot_Chr4_07927	No Gene	Et_4B_038248	LOC_Os03g59170	Bradi1g04790
Sobic.001G048400	GRMZM2G349062	No Gene	Zm00001d034523	No Gene	Seita.9G046700	Si035470m	Pgl_GLEAN_10023343	Ot_Chr4_n35014	Et_4A_034118	Et_4B_038247	LOC_Os03g59110	Bradi1g04810
Sobic.001G048500	GRMZM2G349062	No Gene	Zm00001d034523	No Gene	Seita.9G046700	Si039218m	Pgl_GLEAN_10023343	Ot_Chr4_n35014	Et_4A_034118	Et_4B_038247	LOC_Os03g59100	Bradi1g04810
Sobic.001G048600	GRMZM2G349062	No Gene	Zm00001d034523	No Gene	Seita.9G046900	Si035470m	Pgl_GLEAN_10023342	Ot_Chr4_n35014	Et_4A_034118	Et_4B_038247	LOC_Os03g59110	Bradi1g04810
Sobic.001G049200	GRMZM2G062357	No Gene	Zm00001d034519	No Gene	Seita.9G047100	Si034422m	Pgl_GLEAN_10023336	Ot_Chr4_07922	Et_4A_034123	Et_4B_038251	LOC_Os03g59080	Bradi1g04830
Sobic.001G049300	GRMZM2G062377	GRMZM2G115612	Zm00001d034518	Zm00001d013046	Seita.9G047300	Si035879m	Pgl_GLEAN_10023335	Ot_Chr4_07921	Et_4A_034122	Et_4B_038250	LOC_Os03g59070	Bradi1g04840
Sobic.001G049400	GRMZM2G062394	GRMZM2G108355	Zm00001d034517	Zm00001d013047	Seita.9G047400	Si036764m	Pgl_GLEAN_10023334	Ot_Chr4_n35037	Et_4A_034116	Et_4B_038246	LOC_Os03g59060	Bradi1g04850
Sobic.001G049600	GRMZM2G029396	GRMZM2G108225	Zm00001d034516	Zm00001d013048	Seita.9G047500	Si035657m	Pgl_GLEAN_10023330	Ot_Chr4_07918	Et_4A_034087	Et_4B_038245	LOC_Os03g59040	Bradi1g04870
Sobic.001G050100	GRMZM2G151249	No Gene	Zm00001d034514	No Gene	Seita.9G048000	Si039119m	Pgl_GLEAN_10023326	Ot_Chr4_n35699	Et_4A_031923	Et_4B_036510	LOC_Os03g58980	Bradi1g04907
Sobic.001G050200	No Gene	GRMZM2G090573	No Gene	Zm00001d013049	Seita.9G048100	Si034518m	Pgl_GLEAN_10023325	Ot_Chr4_07914	Et_4A_034086	Et_4B_038243	LOC_Os03g58970	Bradi1g04917
Sobic.001G050300	GRMZM2G168833	No Gene	Zm00001d034513	No Gene	Seita.9G048200	Si037584m	Pgl_GLEAN_10023324	Ot_Chr4_07913	Et_4A_034085	Et_4B_038242	LOC_Os03g58940	Bradi1g04930
Sobic.001G050400	GRMZM2G168809	GRMZM2G350471	Zm00001d034512	Zm00001d013050	Seita.9G048300	Si037524m	Pgl_GLEAN_10023323	Ot_Chr4_07912	Et_4A_034084	Et_4B_038241	LOC_Os03g58930	Bradi1g04940
Sobic.001G050500	GRMZM2G176774	GRMZM2G054350	Zm00001d034511	Zm00001d013052	Seita.9G048400	Si034594m	Pgl_GLEAN_10023322	Ot_Chr4_n35036	Et_4A_034091	Et_4B_038240	LOC_Os03g58920	Bradi1g04957
Sobic.001G050600	GRMZM2G474798	No Gene	Zm00001d034510	No Gene	Seita.9G048500	Si033834m	Pgl_GLEAN_10023322	Ot_Chr4_07910	Et_4A_034090	Et_4B_038239	LOC_Os03g58910	Bradi1g04980
Sobic.001G050800	GRMZM2G176630	GRMZM2G054350	Zm00001d034508	Zm00001d013052	Seita.9G048700	Si034678m	Pgl_GLEAN_10023320	Ot_Chr4_07909	Et_4A_035574	Et_4B_038237	LOC_Os03g58900	Bradi1g04990
Sobic.001G050900	No Gene	GRMZM2G054224	No Gene	Zm00001d013053	Seita.9G048800	Si036801m	Pgl_GLEAN_10023319	Ot_Chr4_07908	Et_4A_034089	Et_4B_038236	LOC_Os03g58890	Bradi1g05000
Sobic.001G051200	GRMZM2G096486	GRMZM2G054193	Zm00001d034505	Zm00001d013055	Seita.9G049300	Si037146m	Pgl_GLEAN_10023311	Ot_Chr4_07905	Et_4A_034083	Et_4B_038234	LOC_Os03g58840	Bradi1g05030
Sobic.001G051300	GRMZM2G137358	No Gene	Zm00001d034503	No Gene	Seita.9G049500	Si037131m	Pgl_GLEAN_10023309	Ot_Chr4_07904	Et_4A_034088	Et_4B_039710	LOC_Os03g58830	Bradi1g05037
Sobic.001G051400	GRMZM2G137338	No Gene	Zm00001d034502	No Gene	Seita.9G049600	Si034673m	Pgl_GLEAN_10023309	Ot_Chr4_07903	Et_4A_034088	Et_4B_039709	LOC_Os03g58820	Bradi1g05056
Sobic.001G051700	GRMZM2G049687	No Gene	Zm00001d034498	No Gene	Seita.9G050100	Si034548m	Pgl_GLEAN_10023305	Ot_Chr4_07900	Et_4A_034081	Et_4B_038231	LOC_Os03g58780	Bradi1g05070
Sobic.001G052200	GRMZM2G049906	GRMZM2G099869	Zm00001d034495	No Gene	Seita.9G050800	Si035716m	Pgl_GLEAN_10023299	Ot_Chr4_07897	Et_4A_032318	Et_4B_036505	LOC_Os03g58750	Bradi1g05090
Sobic.001G052300	GRMZM2G049912	GRMZM5G883250	Zm00001d034494	Zm00001d013057	Seita.9G050900	Si036655m	Pgl_GLEAN_10023298	Ot_Chr4_27217	Et_4A_034072	Et_4B_038225	LOC_Os03g58740	Bradi1g05100
Sobic.001G052400	No Gene	GRMZM5G872217	No Gene	Zm00001d013058	Seita.9G051000	Si034104m	Pgl_GLEAN_10023297	Ot_Chr4_27218	Et_4A_035572	Et_4B_038224	LOC_Os03g58720	Bradi1g05110
Sobic.001G052600	GRMZM2G166931	No Gene	Zm00001d034493	No Gene	Seita.9G051100	Si035668m	Pgl_GLEAN_10023296	Ot_Chr4_n35084	Et_4A_034079	Et_4B_038230	LOC_Os03g58710	Bradi1g05116
Sobic.001G052700	GRMZM5G825524	GRMZM5G844195	Zm00001d034492	Zm00001d013059	Seita.9G051300	Si034306m	Pgl_GLEAN_10023294	Ot_Chr4_07891	Et_4A_034071	Et_4B_038223	LOC_Os03g58700	Bradi1g05122
Sobic.001G052900	GRMZM2G053023	No Gene	Zm00001d034491	No Gene	Seita.9G051500	Si038003m	Pgl_GLEAN_10023292	Ot_Chr4_n35085	Et_4A_034078	Et_4B_039708	LOC_Os03g58630	Bradi1g05150
Sobic.001G053000	No Gene	GRMZM2G009928	No Gene	Zm00001d013061	Seita.9G051700	Si036782m	Pgl_GLEAN_10023288	Ot_Chr4_07889	Et_4A_034077	Et_4B_038228	LOC_Os03g58620	Bradi1g05156
Sobic.001G053800	GRMZM2G072156	GRMZM2G423734	Zm00001d034490	No Gene	Seita.9G052100	Si034559m	Pgl_GLEAN_10013196	Ot_Chr4_07887	Et_4A_034070	Et_4B_038220	LOC_Os03g58590	Bradi1g05170
Sobic.001G054000	GRMZM2G312091	No Gene	Zm00001d034487	No Gene	Seita.9G052300	Si036281m	Pgl_GLEAN_10023283	Ot_Chr4_07884	Et_4A_034068	Et_4B_038219	LOC_Os03g58570	Bradi1g05190
Sobic.001G054100	GRMZM2G311961	No Gene	Zm00001d034486	No Gene	Seita.9G052400	Si035297m	Pgl_GLEAN_10023283	Ot_Chr4_07882	Et_4A_034075	Et_4B_038218	LOC_Os03g58540	Bradi1g05240
Sobic.001G054200	GRMZM2G039592	No Gene	Zm00001d034485	No Gene	Seita.9G052500	Si037556m	Pgl_GLEAN_10023284	Ot_Chr4_07881	Et_4A_034074	Et_4B_038217	LOC_Os03g58520	Bradi1g05260
Sobic.001G054300	GRMZM2G051466	No Gene	Zm00001d034484	No Gene	Seita.9G052600	Si039654m	Pgl_GLEAN_10023285	Ot_Chr4_07880	Et_4A_032320	Et_4B_036501	LOC_Os03g58510	Bradi1g05270
Sobic.001G054400	AC195135_3_FG002	No Gene	Zm00001d034483	No Gene	Seita.9G052700	Si039914m	Pgl_GLEAN_10013193	Ot_Chr4_n35129	Et_4A_032317	Et_4B_036503	LOC_Os03g58500	Bradi1g05301
Sobic.001G054500	GRMZM2G391696	No Gene	Zm00001d034482	No Gene	Seita.9G052700	Si039914m	Pgl_GLEAN_10013193	Ot_Chr4_n35129	Et_4A_032317	Et_4B_036503	LOC_Os03g58500	Bradi1g05301
Sobic.001G054700	GRMZM2G163912	GRMZM2G121176	Zm00001d034480	Zm00001d013065	Seita.9G053400	Si036279m	Pgl_GLEAN_10013188	Ot_Chr4_07879	Et_4A_034065	Et_4B_038215	LOC_Os03g58480	Bradi1g05320
Sobic.001G055400	GRMZM2G164082	No Gene	Zm00001d034475	No Gene	Seita.9G053700	Si040171m	Pgl_GLEAN_10013178	Ot_Chr4_07876	Et_4A_034063	Et_4B_038214	LOC_Os03g58420	Bradi1g05346
Sobic.001G055900	GRMZM2G457544	No Gene	Zm00001d034468	No Gene	Seita.9G054100	Si037099m	Pgl_GLEAN_10013175	Ot_Chr4_07873	Et_4A_034062	Et_4B_038208	LOC_Os03g58390	Bradi1g05390
Sobic.001G056100	GRMZM5G809195	GRMZM2G152796	Zm00001d034463	Zm00001d013071	Seita.9G054500	Si036949m	Pgl_GLEAN_10013167	Ot_Chr4_07871	Et_4A_034060	Et_4B_039704	LOC_Os03g58350	Bradi1g05410
Sobic.001G056200	GRMZM2G118594	GRMZM2G004290	Zm00001d034462	Zm00001d013072	Seita.9G054600	Si036712m	Pgl_GLEAN_10013166	Ot_Chr4_07870	Et_4A_034057	Et_4B_038207	LOC_Os03g58340	Bradi1g05420
Sobic.001G056300	No Gene	GRMZM2G004356	No Gene	Zm00001d013073	Seita.9G054800	Si036929m	Pgl_GLEAN_10013163	Ot_Chr4_07869	Et_4A_034056	Et_4B_038206	LOC_Os03g58330	Bradi1g05430
Sobic.001G056400	GRMZM2G015892	No Gene	Zm00001d034453	No Gene	Seita.9G054900	Si036532m	Pgl_GLEAN_10027143	Ot_Chr4_07868	Et_4A_034059	Et_4B_038213	LOC_Os03g58290	Bradi1g05450
Sobic.001G056500	GRMZM2G015892	No Gene	Zm00001d034453	No Gene	Seita.9G055000	Si036506m	Pgl_GLEAN_10027143	Ot_Chr4_07868	Et_4A_034059	Et_4B_038213	LOC_Os03g58290	Bradi1g05450
Sobic.001G056601	GRMZM2G015436	No Gene	Zm00001d034460	No Gene	Seita.9G055400	Si037012m	Pgl_GLEAN_10027142	Ot_Chr4_07867	Et_4A_034058	Et_4B_038213	LOC_Os03g58260	Bradi1g05467
Sobic.001G056700	GRMZM2G019446	GRMZM2G007063	Zm00001d034457	Zm00001d013074	Seita.9G055600	Si035062m	Pgl_GLEAN_10027141	Ot_Chr4_07866	Et_4A_035568	Et_4B_038212	LOC_Os03g58250	Bradi1g05480
Sobic.001G056800	GRMZM2G019361	GRMZM2G305254	Zm00001d034446	Zm00001d013075	Seita.9G055700	Si034745m	Pgl_GLEAN_10027140	Ot_Chr4_07864	Et_4A_034055	Et_4B_038205	LOC_Os03g58240	Bradi1g05490
Sobic.001G057100	GRMZM2G080034	No Gene	Zm00001d034444	No Gene	Seita.9G055800	Si035995m	Pgl_GLEAN_10027139	Ot_Chr4_07862	Et_4A_035566	Et_4B_039701	LOC_Os03g58230	Bradi1g05500
Sobic.001G057400	GRMZM2G068936	GRMZM2G007867	Zm00001d034439	Zm00001d013077	Seita.9G056100	Si036866m	Pgl_GLEAN_10027128	Ot_Chr4_07860	Et_4A_034053	Et_4B_038209	LOC_Os03g58190	Bradi1g05520
Sobic.001G057600	GRMZM2G133023	No Gene	Zm00001d034433	No Gene	Seita.9G056300	Si037194m	Pgl_GLEAN_10027127	Ot_Chr4_07858	Et_4A_034047	Et_4B_038203	LOC_Os03g58170	Bradi1g05540
Sobic.001G057800	GRMZM2G074404	GRMZM2G099449	Zm00001d034432	Zm00001d013078	Seita.9G056500	Si037225m	Pgl_GLEAN_10027126	Ot_Chr4_07856	Et_4A_034052	Et_4B_038201	LOC_Os03g58150	Bradi1g05560
Sobic.001G057900	GRMZM2G074356	No Gene	Zm00001d034431	No Gene	Seita.9G056600	Si038585m	Pgl_GLEAN_10027123	Ot_Chr4_07855	Et_4A_034052	Et_4B_038198	LOC_Os03g58140	Bradi1g05570
Sobic.001G058200	GRMZM2G070381	No Gene	Zm00001d034428	No Gene	Seita.9G056900	Si034454m	Pgl_GLEAN_10027120	Ot_Chr4_07852	Et_4A_035564	Et_4B_038188	LOC_Os03g58120	Bradi1g05590
Sobic.001G058300	GRMZM2G070322	GRMZM2G099491	Zm00001d034427	Zm00001d013080	Seita.9G057000	Si035980m	Pgl_GLEAN_10027118	Ot_Chr4_n35201	Et_4A_034051	Et_4B_038197	LOC_Os03g58110	Bradi1g05600
Sobic.001G058500	GRMZM2G170851	GRMZM2G099615	Zm00001d034425	Zm00001d013082	Seita.9G057200	Si037939m	Pgl_GLEAN_10027117	Ot_Chr4_07848	Et_4A_034050	Et_4B_038196	LOC_Os03g58090	Bradi1g05620
Sobic.001G058600	GRMZM2G073429	No Gene	Zm00001d034424	No Gene	Seita.9G057300	Si034917m	Pgl_GLEAN_10027116	Ot_Chr4_07847	Et_4A_034049	Et_4B_038195	LOC_Os03g58080	Bradi1g05630
Sobic.001G059150	GRMZM2G478798	GRMZM2G431445	Zm00001d034419	Zm00001d013087	Seita.9G057800	Si036871m	Pgl_GLEAN_10027111	Ot_Chr4_n35744	Et_4A_034035	Et_4B_038168	LOC_Os03g58030	Bradi1g05817
Sobic.001G059300	GRMZM2G478798	GRMZM2G431445	Zm00001d034419	Zm00001d013087	Seita.9G057800	Si036871m	Pgl_GLEAN_10027111	Ot_Chr4_07842	Et_4A_034035	Et_4B_038168	LOC_Os03g58030	Bradi1g05817
Sobic.001G059400	GRMZM2G342856	GRMZM2G431445	Zm00001d034418	Zm00001d013087	Seita.9G058300	Si036871m	Pgl_GLEAN_10027110	Ot_Chr4_07842	Et_4A_034035	Et_4B_038168	LOC_Os03g58020	Bradi1g05817
Sobic.001G059600	GRMZM2G005991	No Gene	Zm00001d034415	No Gene	Seita.9G058700	Si036775m	Pgl_GLEAN_10033784	Ot_Chr4_07841	Et_4A_034039	Et_4B_038175	LOC_Os03g57980	Bradi1g05837
Sobic.001G059700	GRMZM2G006047	GRMZM2G130454	Zm00001d034414	Zm00001d013089	Seita.9G058800	Si037731m	Pgl_GLEAN_10033785	Ot_Chr4_07840	Et_4A_034038	Et_4B_038175	LOC_Os03g57970	Bradi1g05850
Sobic.001G059800	GRMZM2G026703	No Gene	Zm00001d034413	No Gene	Seita.9G058900	Si035634m	Pgl_GLEAN_10033786	Ot_Chr4_07837	Et_4A_032312	Et_4B_038166	LOC_Os03g57960	Bradi1g05910
Sobic.001G059900	GRMZM2G371210	GRMZM2G306062	Zm00001d034410	Zm00001d013090	Seita.9G059000	Si034975m	Pgl_GLEAN_10033789	Ot_Chr4_n35242	Et_4A_034033	Et_4B_038165	LOC_Os03g57950	Bradi1g05920
Sobic.001G061400	GRMZM2G120657	No Gene	Zm00001d034405	No Gene	Seita.9G060300	Si034319m	Pgl_GLEAN_10033801	Ot_Chr4_07832	Et_4A_034030	Et_4B_038171	LOC_Os03g57780	Bradi1g06100
Sobic.001G061500	GRMZM2G120674	GRMZM2G007260	Zm00001d034404	Zm00001d013092	Seita.9G060400	No Gene	Pgl_GLEAN_10033802	Ot_Chr4_07831	Et_4A_034023	Et_4B_038159	LOC_Os03g57790	Bradi1g06090
Sobic.001G061600	GRMZM2G049547	GRMZM2G007907	Zm00001d034401	Zm00001d013093	Seita.9G060500	Si034819m	Pgl_GLEAN_10033803	Ot_Chr4_07830	Et_4A_034029	Et_4B_038170	LOC_Os03g57840	Bradi1g06080
Sobic.001G061700	GRMZM2G060765	GRMZM2G166049	Zm00001d034400	Zm00001d013094	Seita.9G060600	Si035813m	Pgl_GLEAN_10033804	Ot_Chr4_07829	Et_4A_034028	Et_4B_038169	LOC_Os03g57854	Bradi1g06070
Sobic.001G061800	GRMZM2G060924	GRMZM5G897818	Zm00001d034399	Zm00001d013095	Seita.9G060700	Si036332m	Pgl_GLEAN_10033805	Ot_Chr4_07828	Et_4A_034022	Et_4B_038154	LOC_Os03g57870	Bradi1g06060
Sobic.001G061900	No Gene	AC159612_1_FG007	No Gene	Zm00001d013097	Seita.9G060800	Si035361m	Pgl_GLEAN_10033806	Ot_Chr4_n35247	Et_4A_032307	Et_4B_038158	LOC_Os03g57880	Bradi1g06050
Sobic.001G062066	GRMZM2G061084	No Gene	Zm00001d034396	No Gene	Seita.9G061000	Si038977m	Pgl_GLEAN_10033808	Ot_Chr4_n35246	Et_4A_034021	Et_4B_038153	LOC_Os03g57730	Bradi1g05990
Sobic.001G062132	GRMZM2G061084	No Gene	Zm00001d034396	No Gene	Seita.9G061000	Si038977m	Pgl_GLEAN_10033808	Ot_Chr4_n35246	Et_4A_034021	Et_4B_038153	LOC_Os03g57730	Bradi1g05990
Sobic.001G062300	GRMZM2G141473	GRMZM5G899851	Zm00001d034388	Zm00001d013098	Seita.9G061200	Si033914m	Pgl_GLEAN_10033810	Ot_Chr4_07821	Et_4A_034027	Et_4B_038157	LOC_Os03g57690	Bradi1g06200
Sobic.001G062500	GRMZM2G141473	GRMZM5G899851	Zm00001d034388	Zm00001d013098	Seita.9G061200	Si033914m	Pgl_GLEAN_10033810	Ot_Chr4_07821	Et_4A_034027	Et_4B_038157	LOC_Os03g57690	Bradi1g06200
Sobic.001G062600	GRMZM2G141535	GRMZM5G899851	Zm00001d034387	Zm00001d013098	Seita.9G061300	Si040152m	Pgl_GLEAN_10033814	Ot_Chr4_07821	Et_4A_034027	Et_4B_038157	LOC_Os03g57690	Bradi1g06200
Sobic.001G062800	GRMZM2G011385	No Gene	Zm00001d034384	No Gene	Seita.9G061700	Si039129m	Pgl_GLEAN_10033816	Ot_Chr4_n35288	Et_4A_034011	Et_4B_038151	LOC_Os03g57670	Bradi1g06225
Sobic.001G062900	GRMZM2G010353	No Gene	Zm00001d034383	No Gene	Seita.9G061800	Si034457m	Pgl_GLEAN_10033817	Ot_Chr4_07817	Et_4A_034010	Et_4B_038150	LOC_Os03g57660	Bradi1g06230
Sobic.001G063000	No Gene	GRMZM2G124229	No Gene	Zm00001d013099	Seita.9G062100	Si036588m	Pgl_GLEAN_10033818	Ot_Chr4_27533	Et_4A_035557	Et_4B_036491	LOC_Os03g57640	Bradi1g06241
Sobic.001G063100	GRMZM2G174136	GRMZM2G124243	Zm00001d034380	Zm00001d013100	Seita.9G062200	Si036346m	Pgl_GLEAN_10033819	Ot_Chr4_n35286	No Gene	Et_4B_038149	LOC_Os03g57530	Bradi1g06250
Sobic.001G063300	GRMZM2G121228	GRMZM2G027351	Zm00001d034376	Zm00001d013105	Seita.9G062400	Si034852m	Pgl_GLEAN_10033820	Ot_Chr4_07812	Et_4A_034012	Et_4B_039695	LOC_Os03g57510	Bradi1g06270
Sobic.001G063500	GRMZM2G329181	GRMZM2G027825	Zm00001d034373	Zm00001d013108	Seita.9G062600	Si035537m	Pgl_GLEAN_10033822	Ot_Chr4_07810	Et_4A_033996	Et_4B_039693	LOC_Os03g57460	Bradi1g06290
Sobic.001G063600	GRMZM2G028926	GRMZM2G320506	Zm00001d034372	Zm00001d013109	Seita.9G062700	Si034743m	Pgl_GLEAN_10033823	Ot_Chr4_07809	Et_4A_033992	Et_4B_039691	LOC_Os03g57450	Bradi1g06300
Sobic.001G063700	GRMZM2G329300	No Gene	Zm00001d034371	No Gene	Seita.9G062800	Si034029m	Pgl_GLEAN_10033824	Ot_Chr4_07806	Et_4A_035551	Et_4B_038145	LOC_Os03g57430	Bradi1g06310
Sobic.001G063900	GRMZM2G135011	GRMZM2G028188	Zm00001d034369	Zm00001d013110	Seita.9G063000	Si037623m	Pgl_GLEAN_10033825	Ot_Chr4_07803	Et_4A_035549	Et_4B_039689	LOC_Os03g57410	Bradi1g06330
Sobic.001G064500	GRMZM2G134917	GRMZM2G028218	Zm00001d034368	Zm00001d013111	Seita.9G063100	Si035864m	Pgl_GLEAN_10033826	Ot_Chr4_07802	Et_4A_033988	Et_4B_039688	LOC_Os03g57340	Bradi1g06340
Sobic.001G065000	GRMZM2G116126	No Gene	Zm00001d034364	No Gene	Seita.9G063600	Si033942m	Pgl_GLEAN_10033828	Ot_Chr4_07798	Et_4A_033987	Et_4B_038144	LOC_Os03g57300	Bradi1g06380
Sobic.001G065100	GRMZM2G704093	AC155496_2_FG009	Zm00001d034361	Zm00001d013116	Seita.9G063700	Si034265m	Pgl_GLEAN_10033829	Ot_Chr4_07797	Et_4A_033986	Et_4B_038143	LOC_Os03g57290	Bradi1g06387
Sobic.001G065200	No Gene	No Gene	No Gene	Zm00001d013117	Seita.9G063800	Si036006m	Pgl_GLEAN_10033830	Ot_Chr4_07796	Et_4A_031911	Et_4B_036133	LOC_Os03g57270	Bradi1g06400
Sobic.001G065300	GRMZM2G069218	No Gene	Zm00001d034360	No Gene	Seita.9G063900	Si036255m	Pgl_GLEAN_10033831	Ot_Chr4_07795	Et_4A_033985	Et_4B_038146	LOC_Os03g57260	Bradi1g06410
Sobic.001G065700	GRMZM2G395354	No Gene	Zm00001d034358	No Gene	Seita.9G064300	Si039838m	Pgl_GLEAN_10033834	Ot_Chr4_07792	Et_4A_033979	Et_4B_038133	LOC_Os03g57210	Bradi1g06440
Sobic.001G065800	GRMZM2G308687	No Gene	Zm00001d034356	No Gene	Seita.9G064400	Si038748m	Pgl_GLEAN_10033835	Ot_Chr4_07789	Et_4A_031909	Et_4B_036487	LOC_Os03g57200	Bradi1g06450
Sobic.001G065900	GRMZM2G308687	No Gene	Zm00001d034356	No Gene	Seita.9G064400	Si038748m	Pgl_GLEAN_10033835	Ot_Chr4_07789	Et_4A_031909	Et_4B_036487	LOC_Os03g57200	Bradi1g06450
Sobic.001G066000	GRMZM2G308687	No Gene	Zm00001d034356	No Gene	Seita.9G064500	Si040658m	Pgl_GLEAN_10033835	Ot_Chr4_07789	Et_4A_031909	Et_4B_036487	LOC_Os03g57200	Bradi1g06450
Sobic.001G066100	GRMZM2G115516	GRMZM2G089361	Zm00001d034353	Zm00001d013119	Seita.9G064600	Si036075m	Pgl_GLEAN_10033839	Ot_Chr4_07788	Et_4A_032295	Et_4B_036489	LOC_Os03g57190	Bradi1g06460
Sobic.001G066300	GRMZM2G039906	No Gene	Zm00001d034351	No Gene	Seita.9G064700	Si036438m	Pgl_GLEAN_10033841	Ot_Chr4_07786	Et_4A_033977	Et_4B_038132	LOC_Os03g57170	Bradi1g06470
Sobic.001G066500	GRMZM2G040145	No Gene	Zm00001d034350	No Gene	Seita.9G064800	Si034113m	Pgl_GLEAN_10033842	Ot_Chr4_07785	Et_4A_033983	Et_4B_038140	LOC_Os03g57160	Bradi1g06480
Sobic.001G066700	GRMZM2G058872	No Gene	Zm00001d034346	No Gene	Seita.9G065000	Si036909m	Pgl_GLEAN_10033844	Ot_Chr4_07783	Et_4A_033982	Et_4B_038139	LOC_Os03g57140	Bradi1g06511
Sobic.001G067000	No Gene	AC191251_3_FG005	No Gene	Zm00001d013120	Seita.9G065200	Si037864m	Pgl_GLEAN_10033848	Ot_Chr4_07782	Et_4A_033981	Et_4B_038138	LOC_Os03g57130	Bradi1g06530
Sobic.001G067100	GRMZM2G058760	No Gene	Zm00001d034345	No Gene	Seita.9G065400	Si036547m	Pgl_GLEAN_10033849	Ot_Chr4_07781	Et_4A_033976	Et_4B_038137	LOC_Os03g57120	Bradi1g06540
Sobic.001G067200	GRMZM2G058734	No Gene	Zm00001d034344	No Gene	Seita.9G065500	Si034337m	Pgl_GLEAN_10033850	Ot_Chr4_07780	Et_4A_033975	Et_4B_038136	LOC_Os03g57110	Bradi1g06570
Sobic.001G067400	GRMZM2G058496	No Gene	Zm00001d034341	No Gene	Seita.9G065700	Si037221m	Pgl_GLEAN_10033852	Ot_Chr4_07778	Et_4A_033973	Et_4B_038131	LOC_Os03g57090	Bradi1g06590
Sobic.001G067500	GRMZM2G058414	No Gene	Zm00001d034340	No Gene	Seita.9G065800	No Gene	Pgl_GLEAN_10033853	Ot_Chr4_07777	Et_4A_035547	Et_4B_038130	LOC_Os03g57080	Bradi1g06610
Sobic.001G067700	GRMZM2G058261	No Gene	Zm00001d034338	No Gene	Seita.9G066100	Si036199m	Pgl_GLEAN_10033854	Ot_Chr4_07776	Et_4A_033970	Et_4B_039686	LOC_Os03g57070	Bradi1g06620
Sobic.001G068301	No Gene	GRMZM2G016756	Zm00001d034298	Zm00001d013130	Seita.9G067200	Si035819m	Pgl_GLEAN_10033865	Ot_Chr4_n35378	Et_4A_033964	Et_4B_039685	LOC_Os03g56950	Bradi1g06670
Sobic.001G068700	GRMZM2G152921	No Gene	Zm00001d034313	No Gene	Seita.9G067600	Si037187m	Pgl_GLEAN_10033868	Ot_Chr4_07771	Et_4A_033968	Et_4B_038127	LOC_Os03g56900	Bradi1g06700
Sobic.001G069000	No Gene	GRMZM5G874903	No Gene	Zm00001d013135	Seita.9G067800	Si038812m	Pgl_GLEAN_10033869	Ot_Chr4_07768	Et_4A_033967	Et_4B_038126	LOC_Os03g56869	Bradi1g06750
Sobic.001G069300	No Gene	GRMZM5G892151	No Gene	Zm00001d013136	Seita.9G068200	Si038790m	Pgl_GLEAN_10033872	Ot_Chr4_07766	Et_4A_031907	Et_4B_036130	LOC_Os03g56850	Bradi1g06766
Sobic.001G069500	GRMZM2G038494	No Gene	Zm00001d034318	No Gene	Seita.9G068300	Si035796m	Pgl_GLEAN_10033873	Ot_Chr4_n35382	Et_4A_033966	Et_4B_038125	LOC_Os03g56840	Bradi1g06772
Sobic.001G069600	GRMZM5G811069	No Gene	Zm00001d034317	No Gene	Seita.9G068400	Si036467m	Pgl_GLEAN_10033874	Ot_Chr4_07765	Et_4A_033965	Et_4B_038124	LOC_Os03g56830	Bradi1g06780
Sobic.001G069700	GRMZM2G038964	No Gene	Zm00001d034319	No Gene	Seita.9G068500	Si037273m	Pgl_GLEAN_10033875	Ot_Chr4_07764	Et_4A_033963	Et_4B_038121	LOC_Os03g56820	Bradi1g06790
Sobic.001G069800	GRMZM5G836376	GRMZM5G853513	No Gene	Zm00001d013139	Seita.9G068600	Si035709m	Pgl_GLEAN_10033876	Ot_Chr4_07763	Et_4A_035546	Et_4B_039682	LOC_Os03g56810	Bradi1g06800
Sobic.001G069900	GRMZM2G069772	GRMZM2G121460	Zm00001d034320	Zm00001d013140	Seita.9G068700	Si035318m	Pgl_GLEAN_10033877	Ot_Chr4_07762	Et_4A_033961	Et_4B_038120	LOC_Os03g56800	Bradi1g06810
Sobic.001G070000	GRMZM2G108807	GRMZM2G130678	Zm00001d034326	Zm00001d013141	Seita.9G068800	Si037933m	Pgl_GLEAN_10033878	Ot_Chr4_07761	Et_4A_033962	Et_4B_038123	LOC_Os03g56790	Bradi1g06821
Sobic.001G070300	GRMZM2G143317	GRMZM2G130625	Zm00001d034331	Zm00001d013144	Seita.9G069100	Si037478m	Pgl_GLEAN_10033881	Ot_Chr4_07758	Et_4A_031905	No Gene	LOC_Os03g56700	Bradi1g06840
Sobic.001G070700	No Gene	GRMZM2G085613	No Gene	Zm00001d013147	Seita.9G069400	Si036216m	Pgl_GLEAN_10004674	Ot_Chr4_07754	Et_4A_033954	Et_4B_038114	LOC_Os03g56620	Bradi1g06917
Sobic.001G070900	GRMZM2G463726	No Gene	Zm00001d034278	Zm00001d013150	Seita.9G069600	Si035889m	Pgl_GLEAN_10004673	Ot_Chr4_07752	Et_4A_033957	Et_4B_038117	LOC_Os03g56590	Bradi1g06960
Sobic.001G071000	GRMZM2G163251	GRMZM2G112548	Zm00001d034277	Zm00001d013151	Seita.9G069700	Si036447m	Pgl_GLEAN_10004672	Ot_Chr4_n35387	Et_4A_035542	Et_4B_038113	LOC_Os03g56580	Bradi1g06970
Sobic.001G071100	GRMZM2G029385	No Gene	Zm00001d034270	No Gene	Seita.9G069800	Si038985m	Pgl_GLEAN_10004671	Ot_Chr4_07749	Et_4A_033953	Et_4B_038112	LOC_Os03g56540	Bradi1g06980
Sobic.001G071300	No Gene	GRMZM2G159711	No Gene	Zm00001d013153	Seita.9G070700	Si037423m	Pgl_GLEAN_10022818	Ot_Chr4_07747	Et_4A_032284	Et_4B_036480	LOC_Os03g56500	Bradi1g06990
Sobic.001G071700	GRMZM2G065214	No Gene	Zm00001d034257	No Gene	Seita.9G071200	Si034782m	Pgl_GLEAN_10022822	Ot_Chr4_n35384	Et_4A_033956	Et_4B_038116	LOC_Os03g56470	Bradi1g07010
Sobic.001G072600	No Gene	AC195340_3_FG004	No Gene	Zm00001d013154	Seita.9G071900	Si034097m	Pgl_GLEAN_10022826	Ot_Chr4_07736	Et_4A_035538	Et_4B_038099	LOC_Os03g56430	Bradi1g07060
Sobic.001G072700	GRMZM5G838226	AC195340_3_FG005	Zm00001d034255	No Gene	Seita.9G072000	Si036787m	Pgl_GLEAN_10022827	Ot_Chr4_07735	Et_4A_033941	Et_4B_038098	LOC_Os03g56420	Bradi1g07070
Sobic.001G072800	GRMZM2G170727	No Gene	Zm00001d034254	No Gene	Seita.9G072100	Si037881m	Pgl_GLEAN_10022828	Ot_Chr4_07733	Et_4A_033940	Et_4B_038097	LOC_Os03g56410	Bradi1g07080
Sobic.001G072900	GRMZM2G471348	No Gene	Zm00001d034253	No Gene	Seita.9G072300	Si039115m	Pgl_GLEAN_10022829	Ot_Chr4_n35386	Et_4A_033947	Et_4B_039676	LOC_Os03g56400	Bradi1g07090
Sobic.001G073150	GRMZM2G068158	No Gene	Zm00001d034250	No Gene	Seita.9G072500	Si034421m	Pgl_GLEAN_10022833	Ot_Chr4_07729	Et_4A_033938	Et_4B_038095	LOC_Os03g56380	Bradi1g07110
Sobic.001G073300	GRMZM2G068179	No Gene	Zm00001d034249	No Gene	Seita.9G072600	Si036811m	Pgl_GLEAN_10022834	Ot_Chr4_07728	Et_4A_033946	Et_4B_038102	LOC_Os03g56370	Bradi1g07120
Sobic.001G073400	GRMZM2G367092	No Gene	Zm00001d034248	No Gene	Seita.9G072700	Si040016m	Pgl_GLEAN_10022835	Ot_Chr4_07727	Et_4A_033937	Et_4B_038094	LOC_Os03g56320	Bradi1g07133
Sobic.001G073500	GRMZM2G122139	No Gene	Zm00001d034245	No Gene	Seita.9G072800	Si034927m	Pgl_GLEAN_10022836	Ot_Chr4_07726	Et_4A_033945	Et_4B_038101	LOC_Os03g56310	Bradi1g07140
Sobic.001G073600	GRMZM2G072806	AC195340_3_FG002	Zm00001d034244	Zm00001d013156	Seita.9G072900	Si036371m	Pgl_GLEAN_10022837	Ot_Chr4_07724	Et_4A_033944	Et_4B_038100	LOC_Os03g56300	Bradi1g07150
Sobic.001G073900	GRMZM2G072744	No Gene	Zm00001d034241	No Gene	Seita.9G073100	Si036365m	Pgl_GLEAN_10022839	Ot_Chr4_07722	Et_4A_033935	Et_4B_039675	LOC_Os03g56280	Bradi1g07170
Sobic.001G074000	GRMZM2G072569	No Gene	Zm00001d034240	Zm00001d013162	Seita.9G073200	Si034047m	Pgl_GLEAN_10022841	Ot_Chr4_n35391	Et_4A_033928	Et_4B_038084	LOC_Os03g56270	Bradi1g07180
Sobic.001G074100	GRMZM5G837018	No Gene	Zm00001d034239	No Gene	Seita.9G073300	Si034459m	Pgl_GLEAN_10022842	Ot_Chr4_07718	Et_4A_033929	Et_4B_038083	LOC_Os03g56260	Bradi1g07190
Sobic.001G074200	AC235547_1_FG005	No Gene	Zm00001d034237	No Gene	Seita.9G073700	Si034275m	Pgl_GLEAN_10022843	Ot_Chr4_n35393	Et_4A_033923	Et_4B_038087	LOC_Os03g56250	Bradi1g07200
Sobic.001G074700	No Gene	No Gene	Zm00001d034218	No Gene	Seita.9G074400	Si038223m	Pgl_GLEAN_10022848	Ot_Chr4_07709	Et_4A_033930	Et_4B_038082	LOC_Os03g56190	Bradi1g07230
Sobic.001G075000	GRMZM2G475948	No Gene	Zm00001d034217	No Gene	Seita.9G074500	Si035473m	Pgl_GLEAN_10022852	Ot_Chr4_n35392	Et_4A_033933	Et_4B_038077	LOC_Os03g56160	Bradi1g07237
Sobic.001G075101	GRMZM2G135447	No Gene	Zm00001d034212	No Gene	Seita.9G074700	Si039908m	Pgl_GLEAN_10022853	Ot_Chr4_07708	Et_4A_035535	Et_4B_039672	LOC_Os03g56110	Bradi1g07247
Sobic.001G075300	GRMZM2G176876	GRMZM2G104789	Zm00001d034207	Zm00001d013164	Seita.9G074800	Si036681m	Pgl_GLEAN_10022854	Ot_Chr4_07707	Et_4A_033931	Et_4B_038081	LOC_Os03g56090	Bradi1g07260
Sobic.001G075400	GRMZM2G029314	GRMZM2G050741	Zm00001d034206	Zm00001d013166	Seita.9G074900	Si035296m	Pgl_GLEAN_10022855	Ot_Chr4_07706	Et_4A_035532	Et_4B_038080	LOC_Os03g56070	Bradi1g07270
Sobic.001G075600	GRMZM2G028286	AC183932_3_FG007	Zm00001d034205	Zm00001d013168	Seita.9G075000	Si034503m	Pgl_GLEAN_10022856	Ot_Chr4_n35396	Et_4A_035533	Et_4B_038079	LOC_Os03g56060	Bradi1g07277
Sobic.001G075700	GRMZM2G028151	GRMZM2G091527	Zm00001d034204	Zm00001d013170	Seita.9G075100	Si034505m	Pgl_GLEAN_10022857	Ot_Chr4_07704	Et_4A_033921	Et_4B_038076	LOC_Os03g56050	Bradi1g07290
Sobic.001G076000	GRMZM2G477314	GRMZM2G091487	Zm00001d034198	Zm00001d013173	Seita.9G075400	Si036252m	Pgl_GLEAN_10022863	Ot_Chr4_07702	Et_4A_031902	Et_4B_036123	LOC_Os03g56000	Bradi1g07320
Sobic.001G076200	GRMZM2G038301	No Gene	Zm00001d034196	No Gene	Seita.9G075800	Si034936m	Pgl_GLEAN_10022864	Ot_Chr4_07701	Et_4A_033909	Et_4B_038078	LOC_Os03g55970	Bradi1g07340
Sobic.001G076300	GRMZM2G407626	No Gene	Zm00001d034195	No Gene	Seita.9G075900	Si037705m	Pgl_GLEAN_10022865	Ot_Chr4_07700	Et_4A_032281	Et_4B_036475	LOC_Os03g55960	Bradi1g07350
Sobic.001G076400	GRMZM2G085189	No Gene	Zm00001d034194	No Gene	Seita.9G076000	Si035150m	Pgl_GLEAN_10022866	Ot_Chr4_07699	Et_4A_033904	Et_4B_038074	LOC_Os03g55950	Bradi1g07360
Sobic.001G076500	AC234157_1_FG002	GRMZM2G137829	Zm00001d034192	No Gene	Seita.9G076300	Si037402m	Pgl_GLEAN_10022867	Ot_Chr4_07697	Et_4A_033908	Et_4B_038066	LOC_Os03g55930	Bradi1g07370
Sobic.001G076600	No Gene	GRMZM2G137847	No Gene	Zm00001d013176	Seita.9G076400	Si035643m	Pgl_GLEAN_10022868	Ot_Chr4_07696	Et_4A_033907	Et_4B_038065	LOC_Os03g55920	Bradi1g07380
Sobic.001G076700	GRMZM5G843914	GRMZM2G052476	Zm00001d034191	Zm00001d013177	Seita.9G077100	Si034640m	Pgl_GLEAN_10022870	Ot_Chr4_07695	Et_4A_033906	Et_4B_038064	LOC_Os03g55890	Bradi1g07390
Sobic.001G076900	GRMZM2G039978	No Gene	Zm00001d034189	No Gene	Seita.9G077300	Si037852m	Pgl_GLEAN_10022871	Ot_Chr4_07692	Et_4A_033903	Et_4B_038063	LOC_Os03g55870	Bradi1g07430
Sobic.001G077200	No Gene	GRMZM2G033267	No Gene	Zm00001d013182	Seita.9G077700	Si034540m	Pgl_GLEAN_10022873	Ot_Chr4_07688	Et_4A_033901	Et_4B_038060	LOC_Os03g55830	Bradi1g07457
Sobic.001G077300	GRMZM2G072553	GRMZM2G033198	Zm00001d034187	Zm00001d013184	Seita.9G077800	Si037102m	Pgl_GLEAN_10013751	Ot_Chr4_07685	Et_4A_033897	Et_4B_039664	LOC_Os03g55820	Bradi1g07470
Sobic.001G077400	GRMZM2G376661	GRMZM2G033098	Zm00001d034186	Zm00001d013185	Seita.9G077900	Si039894m	Pgl_GLEAN_10013750	Ot_Chr4_07684	Et_4A_035525	Et_4B_039663	LOC_Os03g55800	Bradi1g07480
Sobic.001G077500	GRMZM2G072682	No Gene	Zm00001d034183	Zm00001d013186	Seita.9G078000	Si039242m	Pgl_GLEAN_10013749	Ot_Chr4_07683	Et_4A_033899	Et_4B_038059	LOC_Os03g55784	Bradi1g07490
Sobic.001G077800	GRMZM2G031870	No Gene	Zm00001d034181	Zm00001d013187	Seita.9G078300	Si036187m	Pgl_GLEAN_10013746	Ot_Chr4_07680	Et_4A_033898	Et_4B_038049	LOC_Os03g55760	Bradi1g07511
Sobic.001G077900	GRMZM2G164493	No Gene	Zm00001d034180	Zm00001d013188	Seita.9G078400	Si036225m	Pgl_GLEAN_10013745	Ot_Chr4_07679	Et_4A_033895	Et_4B_038056	LOC_Os03g55730	Bradi1g07520
Sobic.001G078000	GRMZM2G164558	No Gene	Zm00001d034179	Zm00001d013191	Seita.9G078500	Si038837m	Pgl_GLEAN_10013744	Ot_Chr4_07678	Et_4A_032273	No Gene	LOC_Os03g55720	Bradi1g07530
Sobic.001G078100	GRMZM2G164580	No Gene	Zm00001d034178	Zm00001d013192	Seita.9G079100	Si034125m	Pgl_GLEAN_10013743	Ot_Chr4_n35398	Et_4A_031899	Et_4B_039660	LOC_Os03g55704	Bradi1g07540
Sobic.001G078200	GRMZM2G009958	No Gene	Zm00001d034175	Zm00001d013193	Seita.9G079200	Si037604m	Pgl_GLEAN_10013741	Ot_Chr4_07674	Et_4A_033900	Et_4B_038055	LOC_Os03g55670	Bradi1g07550
Sobic.001G078300	GRMZM2G345582	No Gene	Zm00001d034173	No Gene	Seita.9G079300	Si035029m	Pgl_GLEAN_10013740	Ot_Chr4_07673	Et_4A_033894	Et_4B_038054	LOC_Os03g55660	Bradi1g07565
Sobic.001G078400	GRMZM2G107798	GRMZM2G114557	Zm00001d034167	Zm00001d013195	Seita.9G079400	Si035481m	Pgl_GLEAN_10013739	Ot_Chr4_07672	Et_4A_033893	Et_4B_038053	LOC_Os03g55640	Bradi1g07570
Sobic.001G078500	No Gene	GRMZM2G114634	No Gene	Zm00001d013196	Seita.9G079500	Si035802m	Pgl_GLEAN_10013738	Ot_Chr4_07671	Et_4A_033891	Et_4B_038048	LOC_Os03g55630	Bradi1g07577
Sobic.001G078600	GRMZM2G107645	No Gene	Zm00001d034166	No Gene	Seita.9G079600	Si038755m	Pgl_GLEAN_10013737	Ot_Chr4_07670	Et_4A_033890	Et_4B_038047	LOC_Os03g55620	Bradi1g07590
Sobic.001G078700	GRMZM2G108865	GRMZM2G084130	Zm00001d034163	Zm00001d013200	Seita.9G079700	Si039685m	Pgl_GLEAN_10013736	Ot_Chr4_07669	Et_4A_032270	Et_4B_036465	LOC_Os03g55610	Bradi1g07600
Sobic.001G078800	GRMZM2G138861	GRMZM2G171435	Zm00001d034161	Zm00001d013201	Seita.9G079800	Si036283m	Pgl_GLEAN_10013735	Ot_Chr4_07667	Et_4A_033889	Et_4B_038045	LOC_Os03g55600	Bradi1g07620
Sobic.001G078900	GRMZM2G124540	GRMZM2G171468	Zm00001d034160	Zm00001d013202	Seita.9G080000	Si036412m	Pgl_GLEAN_10013734	Ot_Chr4_07666	Et_4A_033888	Et_4B_038044	LOC_Os03g55590	Bradi1g07630
Sobic.001G079100	GRMZM5G886709	GRMZM2G171588	Zm00001d034159	Zm00001d013204	Seita.9G080200	Si036542m	Pgl_GLEAN_10013733	Ot_Chr4_07665	Et_4A_033887	Et_4B_038043	LOC_Os03g55570	Bradi1g07640
Sobic.001G079200	GRMZM2G156800	GRMZM2G034877	Zm00001d034152	Zm00001d013206	Seita.9G080300	Si034335m	Pgl_GLEAN_10013732	Ot_Chr4_07664	Et_4A_033892	Et_4B_038046	LOC_Os03g55560	Bradi1g07650
Sobic.001G079600	GRMZM2G099305	No Gene	Zm00001d034143	No Gene	Seita.9G080600	Si035992m	Pgl_GLEAN_10013728	Ot_Chr4_07660	Et_4A_033882	Et_4B_038041	LOC_Os03g55530	Bradi1g07680
Sobic.001G079700	GRMZM2G154799	GRMZM2G141903	Zm00001d034137	Zm00001d013217	Seita.9G080800	Si035940m	Pgl_GLEAN_10009711	Ot_Chr4_07655	Et_4A_033881	Et_4B_038036	LOC_Os03g55490	Bradi1g07750
Sobic.001G079900	GRMZM2G105025	No Gene	Zm00001d034133	No Gene	Seita.9G081000	Si034753m	Pgl_GLEAN_10009717	Ot_Chr4_07653	Et_4A_033880	Et_4B_038035	LOC_Os03g55470	Bradi1g07760
Sobic.001G080200	GRMZM2G047456	GRMZM2G176085	Zm00001d034129	Zm00001d013212	Seita.9G081300	Si036628m	Pgl_GLEAN_10009714	Ot_Chr4_07650	Et_4A_033878	Et_4B_039659	LOC_Os03g55420	Bradi1g07780
Sobic.001G080300	GRMZM2G047656	GRMZM2G176085	Zm00001d034128	Zm00001d013212	Seita.9G081400	Si036611m	Pgl_GLEAN_10009713	Ot_Chr4_n35401	Et_4A_033877	Et_4B_038033	LOC_Os03g55410	Bradi1g07790
Sobic.001G080600	GRMZM2G047759	GRMZM2G141819	Zm00001d034126	Zm00001d013216	Seita.9G081500	Si037397m	Pgl_GLEAN_10009712	Ot_Chr4_07649	Et_4A_032269	Et_4B_038038	LOC_Os03g55400	Bradi1g07797
Sobic.001G080700	GRMZM2G047855	GRMZM2G141903	Zm00001d034125	Zm00001d013217	Seita.9G081600	Si035743m	Pgl_GLEAN_10009711	Ot_Chr4_07648	Et_4A_033876	Et_4B_038037	LOC_Os03g55490	Bradi1g07810
Sobic.001G080800	GRMZM2G348578	No Gene	Zm00001d034124	No Gene	Seita.9G081700	Si036991m	Pgl_GLEAN_10009710	Ot_Chr4_n35403	Et_4A_033865	Et_4B_038030	LOC_Os03g55380	Bradi1g07820
Sobic.001G080900	GRMZM2G151480	GRMZM2G141940	Zm00001d034115	Zm00001d013218	Seita.9G081800	Si035370m	Pgl_GLEAN_10009709	Ot_Chr4_07646	Et_4A_033864	Et_4B_038029	LOC_Os03g55360	Bradi1g07830
Sobic.001G081100	GRMZM2G091578	No Gene	Zm00001d034112	No Gene	Seita.9G081900	Si034366m	Pgl_GLEAN_10009708	Ot_Chr4_n35407	Et_4A_035522	Et_4B_039658	LOC_Os03g55350	Bradi1g07840
Sobic.001G081600	GRMZM2G050512	GRMZM2G377904	Zm00001d034109	Zm00001d013220	Seita.9G082200	Si036198m	Pgl_GLEAN_10009705	Ot_Chr4_07644	Et_4A_033874	Et_4B_038027	LOC_Os03g55320	Bradi1g07870
Sobic.001G081700	No Gene	GRMZM2G077088	No Gene	Zm00001d013221	Seita.9G082400	No Gene	Pgl_GLEAN_10009705	Ot_Chr4_07643	Et_4A_033873	Et_4B_038026	LOC_Os03g55310	Bradi1g07880
Sobic.001G081800	No Gene	GRMZM2G077034	No Gene	Zm00001d013222	Seita.9G082500	No Gene	Pgl_GLEAN_10009704	Ot_Chr4_07642	Et_4A_033872	Et_4B_038025	LOC_Os03g55290	Bradi1g07900
Sobic.001G081900	No Gene	GRMZM2G076885	No Gene	Zm00001d013223	Seita.9G082600	Si038818m	Pgl_GLEAN_10009703	Ot_Chr4_27118	Et_4A_033863	Et_4B_038021	LOC_Os03g55280	Bradi1g07910
Sobic.001G082100	No Gene	GRMZM2G095185	No Gene	Zm00001d013228	Seita.9G082800	Si036884m	Pgl_GLEAN_10009701	Ot_Chr4_07639	Et_4A_033869	Et_4B_038023	LOC_Os03g55270	Bradi1g07920
Sobic.001G082200	GRMZM2G069722	GRMZM2G090432	Zm00001d034107	Zm00001d013230	Seita.9G083300	Si035230m	Pgl_GLEAN_10003980	Ot_Chr4_n35405	Et_4A_033860	Et_4B_038020	LOC_Os03g55240	Bradi1g07930
Sobic.001G082300	GRMZM2G069722	GRMZM2G312069	Zm00001d034107	Zm00001d013231	Seita.9G083300	Si035230m	Pgl_GLEAN_10003980	Ot_Chr4_n35405	Et_4A_033860	Et_4B_038020	LOC_Os03g55240	Bradi1g07930
Sobic.001G082400	GRMZM2G069722	GRMZM2G312069	Zm00001d034107	Zm00001d013230	Seita.9G083400	Si035161m	Pgl_GLEAN_10003980	Ot_Chr4_n35405	Et_4A_033860	Et_4B_038020	LOC_Os03g55240	Bradi1g07930
Sobic.001G082500	GRMZM2G039278	GRMZM2G090432	Zm00001d034104	Zm00001d013230	Seita.9G083600	Si035167m	Pgl_GLEAN_10003978	Ot_Chr4_n35405	Et_4A_033860	Et_4B_038022	LOC_Os03g55240	Bradi1g07930
Sobic.001G082600	GRMZM2G074501	GRMZM2G009837	Zm00001d034091	Zm00001d013232	Seita.9G084000	Si036666m	Pgl_GLEAN_10003977	Ot_Chr4_n35406	Et_4A_033857	Et_4B_038019	LOC_Os03g55220	Bradi1g07936
Sobic.001G082700	GRMZM2G454980	No Gene	Zm00001d034089	No Gene	Seita.9G084100	Si039238m	Pgl_GLEAN_10003976	Ot_Chr4_n35410	Et_4A_032268	No Gene	LOC_Os03g55210	Bradi1g07942
Sobic.001G082800	GRMZM2G147596	GRMZM2G089556	Zm00001d034087	Zm00001d013238	Seita.9G084200	Si037595m	Pgl_GLEAN_10003975	Ot_Chr4_07636	Et_4A_033856	Et_4B_038018	LOC_Os03g55200	Bradi1g07950
Sobic.001G082900	GRMZM2G008072	GRMZM2G089673	Zm00001d034085	Zm00001d013239	Seita.9G084300	Si035111m	Pgl_GLEAN_10003974	Ot_Chr4_07635	Et_4A_035518	Et_4B_039655	LOC_Os03g55180	Bradi1g07960
Sobic.001G083000	GRMZM2G008029	No Gene	Zm00001d034084	No Gene	Seita.9G084400	Si034188m	Pgl_GLEAN_10003973	Ot_Chr4_07634	Et_4A_033855	Et_4B_038015	LOC_Os03g55164	Bradi1g07970
Sobic.001G083100	GRMZM2G166999	GRMZM2G089696	Zm00001d034082	Zm00001d013240	Seita.9G084500	Si034188m	Pgl_GLEAN_10003973	Ot_Chr4_07634	Et_4A_033855	Et_4B_038016	LOC_Os03g55164	Bradi1g07980
Sobic.001G083300	GRMZM2G029536	No Gene	Zm00001d034081	No Gene	Seita.9G084900	Si040074m	Pgl_GLEAN_10003971	Ot_Chr4_07631	Et_4A_033854	Et_4B_038007	LOC_Os03g55140	Bradi1g07990
Sobic.001G083400	GRMZM2G330218	GRMZM2G057623	Zm00001d034080	Zm00001d013241	Seita.9G085000	Si034220m	Pgl_GLEAN_10003970	Ot_Chr4_07630	Et_4A_033853	Et_4B_038006	LOC_Os03g55130	Bradi1g08000
Sobic.001G083500	GRMZM2G146015	No Gene	Zm00001d034077	No Gene	Seita.9G085100	Si036297m	Pgl_GLEAN_10006970	Ot_Chr4_n35415	Et_4A_033862	Et_4B_038013	LOC_Os03g55120	Bradi1g08030
Sobic.001G083600	No Gene	GRMZM5G808610	No Gene	Zm00001d013242	Seita.9G085300	Si037210m	Pgl_GLEAN_10006971	Ot_Chr4_n35412	Et_4A_033852	Et_4B_038005	LOC_Os03g55110	Bradi1g08040
Sobic.001G083800	GRMZM2G074317	GRMZM5G858887	Zm00001d034076	Zm00001d013243	Seita.9G085500	Si034425m	Pgl_GLEAN_10006972	Ot_Chr4_07622	Et_4A_033851	Et_4B_038004	LOC_Os03g55100	Bradi1g08060
Sobic.001G083900	GRMZM2G074158	No Gene	Zm00001d034074	No Gene	Seita.9G085600	Si034019m	Pgl_GLEAN_10006974	Ot_Chr4_07621	Et_4A_033861	Et_4B_038012	LOC_Os03g55090	Bradi1g08070
Sobic.001G084000	GRMZM2G143204	No Gene	Zm00001d034073	No Gene	Seita.9G085700	Si036692m	Pgl_GLEAN_10006974	Ot_Chr4_07620	Et_4A_033850	Et_4B_038011	LOC_Os03g55080	Bradi1g08106
Sobic.001G084200	No Gene	GRMZM5G818068	No Gene	Zm00001d013244	Seita.9G085900	Si035627m	Pgl_GLEAN_10006976	Ot_Chr4_n35423	Et_4A_033844	Et_4B_038003	LOC_Os03g55050	Bradi1g08145
Sobic.001G084300	GRMZM2G098890	No Gene	Zm00001d034069	No Gene	Seita.9G086000	Si035316m	Pgl_GLEAN_10006977	Ot_Chr4_07612	Et_4A_033844	Et_4B_038003	LOC_Os03g55040	Bradi1g08145
Sobic.001G084400	GRMZM2G098892	GRMZM5G818068	Zm00001d034068	Zm00001d013244	Seita.9G086100	Si035614m	Pgl_GLEAN_10006978	Ot_Chr4_07612	Et_4A_033844	Et_4B_038003	LOC_Os03g55040	Bradi1g08145
Sobic.001G084500	GRMZM2G328224	No Gene	Zm00001d034067	No Gene	Seita.9G086300	Si040038m	Pgl_GLEAN_10006980	Ot_Chr4_n35424	Et_4A_033844	Et_4B_038001	LOC_Os03g55020	Bradi1g08150
Sobic.001G084600	GRMZM2G031138	GRMZM2G030821	Zm00001d034066	Zm00001d013246	Seita.9G086400	Si035607m	Pgl_GLEAN_10006981	Ot_Chr4_n35417	Et_4A_033843	Et_4B_038001	LOC_Os03g55010	Bradi1g08177
Sobic.001G084700	GRMZM2G031138	GRMZM2G030821	Zm00001d034066	Zm00001d013246	Seita.9G087000	Si035596m	Pgl_GLEAN_10016132	Ot_Chr4_n35419	Et_4A_033843	Et_4B_038001	LOC_Os03g55010	Bradi1g08190
Sobic.001G085100	GRMZM2G123732	GRMZM2G086497	Zm00001d034063	Zm00001d013249	Seita.9G087400	Si036781m	Pgl_GLEAN_10016129	Ot_Chr4_07608	Et_4A_033847	Et_4B_037999	LOC_Os03g54920	Bradi1g08217
Sobic.001G085200	GRMZM2G123714	GRMZM2G088797	Zm00001d034062	Zm00001d013250	Seita.9G087500	Si037764m	Pgl_GLEAN_10016128	Ot_Chr4_n35422	Et_4A_033846	Et_4B_037998	LOC_Os03g54910	Bradi1g08230
Sobic.001G085400	GRMZM2G090422	GRMZM2G072315	Zm00001d034059	Zm00001d013252	Seita.9G087700	Si037535m	Pgl_GLEAN_10016126	Ot_Chr4_07605	Et_4A_035515	Et_4B_037992	LOC_Os03g54890	Bradi1g08260
Sobic.001G085600	No Gene	GRMZM2G072071	No Gene	Zm00001d013254	Seita.9G088000	Si034614m	Pgl_GLEAN_10016123	Ot_Chr4_07603	Et_4A_033835	Et_4B_037990	LOC_Os03g54790	Bradi1g08280
Sobic.001G085700	GRMZM2G024231	GRMZM5G832630	Zm00001d034055	No Gene	Seita.9G088100	Si034278m	Pgl_GLEAN_10016122	Ot_Chr4_07602	Et_4A_035514	Et_4B_039653	LOC_Os03g54780	Bradi1g08287
Sobic.001G085800	GRMZM2G024051	No Gene	Zm00001d034054	No Gene	Seita.9G088200	Si038787m	Pgl_GLEAN_10016121	Ot_Chr4_n35427	Et_4A_033834	Et_4B_037988	LOC_Os03g54770	Bradi1g08294
Sobic.001G085900	GRMZM2G128016	No Gene	Zm00001d034050	No Gene	Seita.9G088300	Si038787m	Pgl_GLEAN_10016120	Ot_Chr4_07599	Et_4A_033833	Et_4B_037987	LOC_Os03g54760	Bradi1g08301
Sobic.001G086000	GRMZM5G826714	GRMZM2G071970	Zm00001d034049	Zm00001d013256	Seita.9G088500	Si035669m	Pgl_GLEAN_10016118	Ot_Chr4_07598	Et_4A_033840	Et_4B_037996	LOC_Os03g54750	Bradi1g08310
Sobic.001G086200	GRMZM5G826714	GRMZM2G071970	Zm00001d034049	Zm00001d013256	Seita.9G088500	Si035669m	Pgl_GLEAN_10016118	Ot_Chr4_07598	Et_4A_033840	Et_4B_037996	LOC_Os03g54750	Bradi1g08310
Sobic.001G086400	GRMZM2G087095	GRMZM2G071620	Zm00001d034047	Zm00001d013258	Seita.9G088700	Si037197m	Pgl_GLEAN_10016116	Ot_Chr4_07596	Et_4A_033839	Et_4B_037994	LOC_Os03g54170	Bradi1g08326
Sobic.001G086500	GRMZM2G032339	GRMZM2G553379	Zm00001d034045	Zm00001d013259	Seita.9G088900	Si037627m	Pgl_GLEAN_10016115	Ot_Chr4_n35426	Et_4A_033838	Et_4B_037994	LOC_Os03g54160	Bradi1g08340
Sobic.001G086800	No Gene	GRMZM2G130053	No Gene	Zm00001d013261	Seita.9G089100	Si036402m	Pgl_GLEAN_10016112	Ot_Chr4_n35429	Et_4A_033823	Et_4B_037979	LOC_Os03g54130	Bradi1g08357
Sobic.001G086900	GRMZM2G083677	No Gene	Zm00001d034039	No Gene	Seita.9G089400	Si036417m	Pgl_GLEAN_10016111	Ot_Chr4_07594	Et_4A_033830	Et_4B_037985	LOC_Os03g54100	Bradi1g08380
Sobic.001G087000	No Gene	GRMZM2G129913	No Gene	Zm00001d013262	Seita.9G089500	Si036131m	Pgl_GLEAN_10016110	Ot_Chr4_07593	Et_4A_033822	Et_4B_037978	LOC_Os03g54091	Bradi1g08390
Sobic.001G087100	GRMZM2G057935	GRMZM2G129889	Zm00001d034038	Zm00001d013262	Seita.9G089700	Si034030m	Pgl_GLEAN_10016106	Ot_Chr4_07592	Et_4A_035512	Et_4B_039652	LOC_Os03g54084	Bradi1g08400
Sobic.001G087700	GRMZM2G421491	No Gene	Zm00001d034035	No Gene	Seita.9G090100	Si034415m	Pgl_GLEAN_10016104	Ot_Chr4_07589	Et_4A_033828	Et_4B_037983	LOC_Os03g54000	Bradi1g08421
Sobic.001G087800	GRMZM2G421500	No Gene	Zm00001d034034	No Gene	Seita.9G090200	Si033905m	Pgl_GLEAN_10016103	Ot_Chr4_07587	Et_4A_033820	Et_4B_037976	LOC_Os03g53990	Bradi1g08430
Sobic.001G087900	GRMZM2G164249	No Gene	Zm00001d034042	No Gene	Seita.9G090400	Si038100m	Pgl_GLEAN_10016102	Ot_Chr4_07586	Et_4A_033819	Et_4B_037975	LOC_Os03g53980	Bradi1g08440
Sobic.001G088100	GRMZM2G177974	GRMZM2G129817	Zm00001d034033	Zm00001d013265	Seita.9G090600	Si034940m	Pgl_GLEAN_10023444	Ot_Chr4_07583	Et_4A_033825	Et_4B_037973	LOC_Os03g53960	Bradi1g08470
Sobic.001G088200	GRMZM2G177928	No Gene	Zm00001d034032	No Gene	Seita.9G090700	Si036007m	Pgl_GLEAN_10023449	Ot_Chr4_n35430	Et_4A_033824	Et_4B_037972	LOC_Os03g53950	Bradi1g08480
Sobic.001G088400	GRMZM2G177867	No Gene	Zm00001d034030	No Gene	Seita.9G090900	Si033948m	Pgl_GLEAN_10023450	Ot_Chr4_07579	Et_4A_033818	Et_4B_037964	LOC_Os03g53920	Bradi1g08500
Sobic.001G088500	GRMZM2G146000	No Gene	Zm00001d034028	No Gene	Seita.9G091000	Si039703m	Pgl_GLEAN_10023451	Ot_Chr4_07578	Et_4A_033817	Et_4B_039651	LOC_Os03g53910	Bradi1g08510
Sobic.001G088600	GRMZM2G145974	No Gene	Zm00001d034027	No Gene	Seita.9G091100	Si037683m	Pgl_GLEAN_10023452	Ot_Chr4_07577	Et_4A_033816	Et_4B_037969	LOC_Os03g53900	Bradi1g08517
Sobic.001G088800	GRMZM2G016546	No Gene	Zm00001d034019	No Gene	Seita.9G091200	Si037215m	Pgl_GLEAN_10023453	Ot_Chr4_07575	Et_4A_035509	Et_4B_037961	LOC_Os03g53890	Bradi1g08530
Sobic.001G088900	GRMZM2G016671	GRMZM2G172132	Zm00001d034018	Zm00001d013267	Seita.9G091300	Si034545m	Pgl_GLEAN_10023454	Ot_Chr4_07573	Et_4A_033813	Et_4B_037967	LOC_Os03g53880	Bradi1g08540
Sobic.001G089000	GRMZM2G017186	GRMZM2G172043	Zm00001d034017	Zm00001d013268	Seita.9G091400	Si034551m	Pgl_GLEAN_10023455	Ot_Chr4_07569	Et_4A_033808	Et_4B_037957	LOC_Os03g53860	Bradi1g08550
Sobic.001G089100	GRMZM2G147687	GRMZM2G172043	Zm00001d034015	Zm00001d013268	Seita.9G091600	Si034709m	Pgl_GLEAN_10023458	Ot_Chr4_07569	Et_4A_033807	Et_4B_039648	LOC_Os03g53800	Bradi1g08560
Sobic.001G089300	GRMZM2G017186	GRMZM2G473711	Zm00001d034017	Zm00001d013269	Seita.9G091800	Si040033m	Pgl_GLEAN_10023459	Ot_Chr4_07569	Et_4A_033789	Et_4B_037955	LOC_Os03g53790	Bradi1g08580
Sobic.001G089400	No Gene	GRMZM2G473697	No Gene	Zm00001d013270	Seita.9G091900	Si039811m	Pgl_GLEAN_10023460	Ot_Chr4_07568	Et_4A_033788	Et_4B_037954	LOC_Os03g53780	Bradi1g08587
Sobic.001G089500	No Gene	GRMZM2G172011	No Gene	Zm00001d013271	Seita.9G092000	Si036977m	Pgl_GLEAN_10023461	Ot_Chr4_07566	Et_4A_033787	Et_4B_037953	LOC_Os03g53770	Bradi1g08597
Sobic.001G089800	GRMZM2G456690	GRMZM2G171998	Zm00001d034012	Zm00001d013272	Seita.9G092200	Si035514m	Pgl_GLEAN_10023465	Ot_Chr4_07562	Et_4A_033792	Et_4B_037958	LOC_Os03g53750	Bradi1g08620
Sobic.001G090000	GRMZM2G010037	No Gene	Zm00001d034011	No Gene	Seita.9G092300	Si037724m	Pgl_GLEAN_10023466	Ot_Chr4_07563	Et_4A_033786	Et_4B_037952	LOC_Os03g53740	Bradi1g08627
Sobic.001G090100	GRMZM2G009843	GRMZM2G171987	Zm00001d034010	Zm00001d013273	Seita.9G092600	Si034900m	Pgl_GLEAN_10023469	Ot_Chr4_07561	Et_4A_033784	Et_4B_037950	LOC_Os03g53720	Bradi1g08660
Sobic.001G090200	GRMZM2G011373	No Gene	Zm00001d034007	No Gene	Seita.9G092700	Si035954m	Pgl_GLEAN_10023470	Ot_Chr4_07560	Et_4A_033791	Et_4B_039649	LOC_Os03g53710	Bradi1g08680
Sobic.001G090400	GRMZM5G813111	No Gene	Zm00001d034006	No Gene	Seita.9G092800	Si037150m	Pgl_GLEAN_10023471	Ot_Chr4_07559	Et_4A_033783	Et_4B_037949	LOC_Os03g53700	Bradi1g08690
Sobic.001G090600	No Gene	GRMZM2G460396	No Gene	Zm00001d013276	Seita.9G093000	Si039727m	Pgl_GLEAN_10023473	Ot_Chr4_07555	Et_4A_033781	Et_4B_037947	LOC_Os03g53660	Bradi1g08710
Sobic.001G090700	No Gene	GRMZM2G087435	No Gene	Zm00001d013277	Seita.9G093400	Si036600m	Pgl_GLEAN_10023474	Ot_Chr4_07553	Et_4A_032261	Et_4B_036115	LOC_Os03g53640	Bradi1g08718
Sobic.001G090800	GRMZM2G173852	GRMZM2G087482	Zm00001d034004	Zm00001d013278	Seita.9G093700	Si033911m	Pgl_GLEAN_10023478	Ot_Chr4_07552	Et_4A_033780	Et_4B_037928	LOC_Os03g53630	Bradi1g08727
Sobic.001G090900	GRMZM2G025793	No Gene	Zm00001d034003	No Gene	Seita.9G093800	Si039826m	Pgl_GLEAN_10023479	Ot_Chr4_07551	Et_4A_033790	Et_4B_037934	LOC_Os03g53620	Bradi1g08740
Sobic.001G091300	GRMZM2G025906	GRMZM2G087510	Zm00001d034001	No Gene	Seita.9G094300	Si036936m	Pgl_GLEAN_10023483	Ot_Chr4_07550	Et_4A_033775	Et_4B_037927	LOC_Os03g53600	Bradi1g08760
Sobic.001G091400	GRMZM2G472171	No Gene	Zm00001d034000	No Gene	Seita.9G094500	Si034476m	Pgl_GLEAN_10023484	Ot_Chr4_07549	Et_4A_033779	Et_4B_037932	LOC_Os03g53590	Bradi1g08780
Sobic.001G091500	GRMZM2G171248	No Gene	Zm00001d033999	No Gene	Seita.9G094600	Si035249m	Pgl_GLEAN_10023485	Ot_Chr4_07548	Et_4A_035493	Et_4B_037926	LOC_Os03g53580	Bradi1g08790
Sobic.001G091600	GRMZM2G472226	No Gene	Zm00001d033998	Zm00001d013281	Seita.9G094700	Si038065m	Pgl_GLEAN_10023486	Ot_Chr4_n35436	Et_4A_032258	Et_4B_036456	LOC_Os03g53540	Bradi1g08800
Sobic.001G091900	No Gene	GRMZM2G131998	No Gene	Zm00001d013283	Seita.9G094800	Si035790m	Pgl_GLEAN_10023487	Ot_Chr4_07547	Et_4A_033778	Et_4B_037931	LOC_Os03g53530	Bradi1g08810
Sobic.001G092100	GRMZM2G078252	No Gene	Zm00001d033994	No Gene	Seita.9G095000	Si035298m	Pgl_GLEAN_10023488	Ot_Chr4_07545	Et_4A_033774	Et_4B_037925	LOC_Os03g53510	Bradi1g08830
Sobic.001G092500	GRMZM2G131629	GRMZM2G014618	Zm00001d033991	Zm00001d013288	Seita.9G095300	Si035970m	Pgl_GLEAN_10023491	Ot_Chr4_07542	Et_4A_035491	Et_4B_039639	LOC_Os03g53410	Bradi1g08865
Sobic.001G092600	GRMZM2G128617	GRMZM2G014672	Zm00001d033990	Zm00001d013289	Seita.9G095400	Si037166m	Pgl_GLEAN_10023492	Ot_Chr4_07541	Et_4A_033773	Et_4B_037919	LOC_Os03g53400	Bradi1g08870
Sobic.001G093000	GRMZM2G128564	No Gene	Zm00001d033989	No Gene	Seita.9G095700	Si035554m	Pgl_GLEAN_10019551	Ot_Chr4_07540	Et_4A_033771	Et_4B_037922	LOC_Os03g53360	Bradi1g08880
Sobic.001G093200	GRMZM2G003489	No Gene	Zm00001d033987	No Gene	Seita.9G095900	Si036148m	Pgl_GLEAN_10019548	Ot_Chr4_n35439	Et_4A_032256	Et_4B_036454	LOC_Os03g53340	Bradi1g08891
Sobic.001G093300	GRMZM2G009895	GRMZM2G147046	Zm00001d033986	Zm00001d013290	Seita.9G096000	Si037465m	Pgl_GLEAN_10019547	Ot_Chr4_07529	Et_4A_033770	Et_4B_037921	LOC_Os03g53310	Bradi1g08900
Sobic.001G093500	GRMZM2G010034	No Gene	Zm00001d033985	No Gene	Seita.9G096100	Si037022m	Pgl_GLEAN_10019545	Ot_Chr4_07528	Et_4A_033766	Et_4B_037915	LOC_Os03g53300	Bradi1g08907
Sobic.001G093800	GRMZM2G056645	No Gene	Zm00001d033984	No Gene	Seita.9G096400	Si033826m	Pgl_GLEAN_10019542	Ot_Chr4_07527	Et_4A_035490	Et_4B_037920	LOC_Os03g53280	Bradi1g08917
Sobic.001G093900	GRMZM2G169671	No Gene	Zm00001d033983	No Gene	Seita.9G096500	Si036857m	Pgl_GLEAN_10019541	Ot_Chr4_07525	Et_4A_035489	Et_4B_039638	LOC_Os03g53270	Bradi1g08930
Sobic.001G094000	GRMZM2G155312	No Gene	Zm00001d033982	No Gene	Seita.9G096600	Si034074m	Pgl_GLEAN_10019540	Ot_Chr4_07524	Et_4A_033769	Et_4B_037914	LOC_Os03g53250	Bradi1g08977
Sobic.001G094300	GRMZM2G149952	GRMZM2G051270	Zm00001d033981	Zm00001d013296	Seita.9G096900	Si035458m	Pgl_GLEAN_10019536	Ot_Chr4_07523	Et_4A_033764	Et_4B_037913	LOC_Os03g53230	Bradi1g09030
Sobic.001G094400	GRMZM2G149923	No Gene	Zm00001d033980	No Gene	Seita.9G097000	Si039628m	Pgl_GLEAN_10019535	Ot_Chr4_n35445	Et_4A_035486	Et_4B_037908	LOC_Os03g53200	Bradi1g09041
Sobic.001G094500	GRMZM2G149775	GRMZM2G050833	Zm00001d033979	Zm00001d013300	Seita.9G097100	Si039628m	Pgl_GLEAN_10019534	Ot_Chr4_07521	Et_4A_033759	Et_4B_037907	LOC_Os03g53190	Bradi1g09041
Sobic.001G094800	GRMZM2G159285	GRMZM2G077356	Zm00001d033976	Zm00001d013302	Seita.9G097300	Si037305m	Pgl_GLEAN_10019532	Ot_Chr4_07520	Et_4A_033763	Et_4B_037911	LOC_Os03g53150	Bradi1g09090
Sobic.001G094900	No Gene	GRMZM2G077295	Zm00001d033975	Zm00001d013301	Seita.9G097400	Si034383m	Pgl_GLEAN_10019531	Ot_Chr4_07519	Et_4A_033758	Et_4B_037906	LOC_Os03g53140	Bradi1g09100
Sobic.001G095000	GRMZM2G159295	No Gene	Zm00001d033969	No Gene	Seita.9G097500	Si036110m	Pgl_GLEAN_10019530	Ot_Chr4_07518	Et_4A_033762	Et_4B_037910	LOC_Os03g53110	Bradi1g09120
Sobic.001G095200	GRMZM2G018798	GRMZM2G147809	Zm00001d033967	Zm00001d013303	Seita.9G097700	Si035410m	Pgl_GLEAN_10019527	Ot_Chr4_07516	Et_4A_033761	Et_4B_037904	LOC_Os03g53080	Bradi1g09140
Sobic.001G095300	GRMZM2G322001	GRMZM2G147862	Zm00001d033966	Zm00001d013306	Seita.9G097800	Si039212m	Pgl_GLEAN_10019526	Ot_Chr4_07511	Et_4A_032255	Et_4B_036447	LOC_Os03g53070	Bradi1g09150
Sobic.001G095500	GRMZM2G018487	GRMZM2G147880	Zm00001d033965	Zm00001d013307	Seita.9G098100	Si036039m	Pgl_GLEAN_10019520	Ot_Chr4_n35443	Et_4A_033752	Et_4B_037897	LOC_Os03g53050	Bradi1g09170
Sobic.001G095700	GRMZM2G301089	No Gene	Zm00001d033957	No Gene	Seita.9G098200	Si036716m	Pgl_GLEAN_10019519	Ot_Chr4_07509	Et_4A_033751	Et_4B_037896	LOC_Os03g53020	Bradi1g09177
Sobic.001G095800	GRMZM2G001869	No Gene	Zm00001d033955	No Gene	Seita.9G098300	Si036945m	Pgl_GLEAN_10019518	Ot_Chr4_07508	Et_4A_035485	Et_4B_037895	LOC_Os03g53000	Bradi1g09187
Sobic.001G096000	GRMZM2G301071	No Gene	Zm00001d033954	No Gene	Seita.9G098500	Si034378m	Pgl_GLEAN_10019516	Ot_Chr4_07507	Et_4A_035484	Et_4B_037891	LOC_Os03g52980	Bradi1g09200
Sobic.001G096700	GRMZM2G472278	No Gene	Zm00001d033942	No Gene	Seita.9G099300	Si037616m	Pgl_GLEAN_10019512	Ot_Chr4_07504	Et_4A_031888	Et_4B_039633	LOC_Os03g52920	Bradi1g09230
Sobic.001G096900	GRMZM2G169825	No Gene	Zm00001d033941	No Gene	Seita.9G099400	Si034621m	Pgl_GLEAN_10019511	Ot_Chr4_07502	Et_4A_033741	Et_4B_037887	LOC_Os03g52880	Bradi1g09246
Sobic.001G097200	GRMZM2G033135	No Gene	Zm00001d033935	No Gene	Seita.9G099800	Si033827m	Pgl_GLEAN_10008924	Ot_Chr4_07498	Et_4A_033738	Et_4B_037884	LOC_Os03g52794	Bradi1g09310
Sobic.001G097400	GRMZM2G133749	No Gene	Zm00001d033933	No Gene	Seita.9G100100	Si035807m	Pgl_GLEAN_10008925	Ot_Chr4_n35446	Et_4A_033738	Et_4B_037884	LOC_Os03g52794	Bradi1g09320
Sobic.001G097500	GRMZM2G133652	No Gene	Zm00001d033932	No Gene	Seita.9G100200	Si035400m	Pgl_GLEAN_10008926	Ot_Chr4_07497	Et_4A_033746	Et_4B_037892	LOC_Os03g52780	Bradi1g09327
Sobic.001G097900	No Gene	GRMZM2G023858	Zm00001d033930	Zm00001d013314	Seita.9G100300	Si034338m	Pgl_GLEAN_10008927	Ot_Chr4_07496	Et_4A_033737	Et_4B_037883	LOC_Os03g52770	Bradi1g09340
Sobic.001G098000	GRMZM2G361593	No Gene	Zm00001d033929	No Gene	Seita.9G100400	Si036167m	Pgl_GLEAN_10008928	Ot_Chr4_07495	Et_4A_033745	Et_4B_037882	LOC_Os03g52760	Bradi1g09350
Sobic.001G098100	GRMZM2G361662	No Gene	Zm00001d033928	No Gene	Seita.9G100500	Si038849m	Pgl_GLEAN_10008929	Ot_Chr4_07493	Et_4A_033736	Et_4B_037876	LOC_Os03g52750	Bradi1g09370
Sobic.001G098200	No Gene	GRMZM2G057129	No Gene	Zm00001d013317	Seita.9G100600	Si037673m	Pgl_GLEAN_10008930	Ot_Chr4_07494	Et_4A_033744	Et_4B_039631	LOC_Os03g52730	Bradi1g09376
Sobic.001G098400	GRMZM2G416426	GRMZM2G312738	Zm00001d033927	Zm00001d013318	Seita.9G100700	Si034111m	Pgl_GLEAN_10008931	Ot_Chr4_07492	Et_4A_033743	Et_4B_037880	LOC_Os03g52700	Bradi1g09390
Sobic.001G098500	GRMZM2G416388	No Gene	Zm00001d033925	No Gene	Seita.9G100800	Si037503m	Pgl_GLEAN_10008934	Ot_Chr4_07491	Et_4A_033742	Et_4B_037879	LOC_Os03g52690	Bradi1g09400
Sobic.001G098700	No Gene	GRMZM2G100391	No Gene	Zm00001d013325	Seita.9G101000	Si036133m	Pgl_GLEAN_10008935	Ot_Chr4_07489	Et_4A_033735	Et_4B_037878	LOC_Os03g52670	Bradi1g09420
Sobic.001G098800	GRMZM2G131575	GRMZM2G401040	Zm00001d033922	Zm00001d013324	Seita.9G101100	Si037304m	Pgl_GLEAN_10008936	Ot_Chr4_07488	Et_4A_031883	Et_4B_039629	LOC_Os03g52660	Bradi1g09431
Sobic.001G098900	GRMZM2G131525	GRMZM2G100478	Zm00001d033919	Zm00001d013323	Seita.9G101200	Si039624m	Pgl_GLEAN_10008937	Ot_Chr4_07487	Et_4A_032248	Et_4B_036442	LOC_Os03g52650	Bradi1g09440
Sobic.001G099000	GRMZM2G131522	GRMZM2G010801	No Gene	Zm00001d013320	Seita.9G101400	Si037212m	Pgl_GLEAN_10008938	Ot_Chr4_07486	Et_4A_033734	Et_4B_037877	LOC_Os03g52640	Bradi1g09450
Sobic.001G099100	GRMZM2G147849	GRMZM2G110735	Zm00001d033917	Zm00001d013319	Seita.9G101500	Si034713m	Pgl_GLEAN_10008939	Ot_Chr4_07485	Et_4A_033733	Et_4B_037875	LOC_Os03g52630	Bradi1g09460
Sobic.001G099200	GRMZM2G147900	No Gene	Zm00001d033916	No Gene	Seita.9G101600	Si035856m	Pgl_GLEAN_10008940	Ot_Chr4_07484	Et_4A_035481	Et_4B_039627	LOC_Os03g52620	Bradi1g09470
Sobic.001G099300	GRMZM2G147917	No Gene	Zm00001d033915	No Gene	Seita.9G101700	Si035307m	Pgl_GLEAN_10008941	Ot_Chr4_07483	Et_4A_032247	Et_4B_036441	LOC_Os03g52570	Bradi1g09480
Sobic.001G099800	GRMZM2G164088	GRMZM2G065669	Zm00001d033913	Zm00001d013329	Seita.9G102600	Si036718m	Pgl_GLEAN_10002276	Ot_Chr4_07478	Et_4A_033730	Et_4B_039628	LOC_Os03g52490	Bradi1g09507
Sobic.001G099900	GRMZM2G164085	GRMZM2G065822	Zm00001d033912	Zm00001d013330	Seita.9G102800	Si034284m	Pgl_GLEAN_10002278	Ot_Chr4_07477	Et_4A_033725	Et_4B_037868	LOC_Os03g52470	Bradi1g09530
Sobic.001G100000	GRMZM2G391936	No Gene	Zm00001d033910	No Gene	Seita.9G102900	Si034768m	Pgl_GLEAN_10023710	Ot_Chr4_07476	Et_4A_033729	Et_4B_037873	LOC_Os03g52460	Bradi1g09537
Sobic.001G100400	No Gene	GRMZM2G065956	No Gene	Zm00001d013332	Seita.9G103300	Si037804m	Pgl_GLEAN_10023712	Ot_Chr4_07475	Et_4A_033724	Et_4B_039626	LOC_Os03g52400	Bradi1g09577
Sobic.001G100501	No Gene	GRMZM2G367094	No Gene	Zm00001d013333	Seita.9G103400	Si038210m	Pgl_GLEAN_10023714	Ot_Chr4_07474	Et_4A_035479	Et_4B_039625	LOC_Os03g52410	Bradi1g09570
Sobic.001G100600	No Gene	GRMZM2G367094	No Gene	Zm00001d013333	Seita.9G103400	Si038210m	Pgl_GLEAN_10023714	Ot_Chr4_07474	Et_4A_035479	Et_4B_039625	LOC_Os03g52410	Bradi1g09570
Sobic.001G100700	GRMZM2G090043	No Gene	Zm00001d033909	No Gene	Seita.9G103800	Si038250m	Pgl_GLEAN_10023717	Ot_Chr4_07470	Et_4A_033715	Et_4B_037865	LOC_Os03g52380	Bradi1g09603
Sobic.001G100800	No Gene	GRMZM5G840435	No Gene	Zm00001d013334	Seita.9G103600	Si039461m	Pgl_GLEAN_10023715	Ot_Chr4_07473	Et_4A_033723	Et_4B_037871	LOC_Os03g52430	Bradi1g09560
Sobic.001G101100	No Gene	GRMZM5G840435	No Gene	Zm00001d013334	Seita.9G103600	Si039461m	Pgl_GLEAN_10023715	Ot_Chr4_07473	Et_4A_033723	Et_4B_037871	LOC_Os03g52430	Bradi1g09560
Sobic.001G101200	GRMZM2G090043	No Gene	Zm00001d033909	No Gene	Seita.9G103800	Si038250m	Pgl_GLEAN_10023717	Ot_Chr4_07470	Et_4A_033715	Et_4B_037865	LOC_Os03g52380	Bradi1g09600
Sobic.001G101400	GRMZM2G090043	No Gene	Zm00001d033909	No Gene	Seita.9G104100	Si038189m	Pgl_GLEAN_10023721	Ot_Chr4_07469	Et_4A_033714	Et_4B_037865	LOC_Os03g52370	Bradi1g09600
Sobic.001G101500	GRMZM2G108115	GRMZM2G521844	Zm00001d033906	Zm00001d013335	Seita.9G104300	Si035518m	Pgl_GLEAN_10023723	Ot_Chr4_07467	Et_4A_033722	Et_4B_037864	LOC_Os03g52340	Bradi1g09680
Sobic.001G101700	GRMZM2G180246	No Gene	Zm00001d033905	No Gene	Seita.9G104500	Si037326m	Pgl_GLEAN_10023725	Ot_Chr4_07465	Et_4A_033721	Et_4B_037863	LOC_Os03g52320	Bradi1g09670
Sobic.001G102300	GRMZM2G396114	No Gene	Zm00001d033898	No Gene	Seita.9G105300	Si039082m	Pgl_GLEAN_10023729	Ot_Chr4_07460	Et_4A_033712	Et_4B_037861	LOC_Os03g52239	Bradi1g09615
Sobic.001G102500	GRMZM2G027059	No Gene	Zm00001d033896	No Gene	Seita.9G105600	Si035548m	Pgl_GLEAN_10023730	Ot_Chr4_07457	Et_4A_033711	Et_4B_037860	LOC_Os03g52170	Bradi1g09710
Sobic.001G102600	No Gene	GRMZM2G011383	No Gene	Zm00001d013340	Seita.9G105700	Si040232m	Pgl_GLEAN_10023731	Ot_Chr4_07458	Et_4A_035478	Et_4B_036438	LOC_Os03g52160	Bradi1g09720
Sobic.001G102700	GRMZM2G090070	No Gene	Zm00001d033895	No Gene	Seita.9G105800	Si034261m	Pgl_GLEAN_10023731	Ot_Chr4_07456	Et_4A_033709	Et_4B_037859	LOC_Os03g52150	Bradi1g09750
Sobic.001G103000	GRMZM2G090124	No Gene	Zm00001d033892	No Gene	Seita.9G106000	Si036084m	Pgl_GLEAN_10023733	Ot_Chr4_n35451	Et_4A_033708	Et_4B_037858	LOC_Os03g52120	Bradi1g09800
Sobic.001G103100	GRMZM2G090152	No Gene	Zm00001d033891	No Gene	Seita.9G106100	Si038609m	Pgl_GLEAN_10023735	Ot_Chr4_07455	Et_4A_033708	Et_4B_037858	LOC_Os03g52120	Bradi1g09800
Sobic.001G103200	GRMZM2G179906	No Gene	Zm00001d033890	No Gene	Seita.9G106200	Si036084m	Pgl_GLEAN_10023735	Ot_Chr4_n35451	Et_4A_033708	Et_4B_037858	LOC_Os03g52120	Bradi1g09800
Sobic.001G103300	AC233878_1_FG004	No Gene	Zm00001d033886	No Gene	Seita.9G106400	Si034067m	Pgl_GLEAN_10023736	Ot_Chr4_07454	Et_4A_033710	Et_4B_037857	LOC_Os03g52090	Bradi1g09810
Sobic.001G103800	GRMZM2G082633	No Gene	Zm00001d033882	No Gene	Seita.9G107000	Si035645m	Pgl_GLEAN_10023742	Ot_Chr4_07450	Et_4A_035472	Et_4B_039620	LOC_Os03g52010	Bradi1g09840
Sobic.001G104000	GRMZM2G390695	No Gene	Zm00001d033879	No Gene	Seita.9G107100	Si035279m	Pgl_GLEAN_10023743	Ot_Chr4_07449	Et_4A_033696	Et_4B_037856	LOC_Os03g52000	Bradi1g09847
Sobic.001G104100	GRMZM2G089102	GRMZM5G839349	Zm00001d033878	Zm00001d013343	Seita.9G107200	Si035343m	Pgl_GLEAN_10023744	Ot_Chr4_07448	Et_4A_035468	Et_4B_037849	LOC_Os03g51990	Bradi1g09860
Sobic.001G104300	No Gene	GRMZM2G105755	No Gene	Zm00001d013344	Seita.9G107400	Si036854m	Pgl_GLEAN_10023748	Ot_Chr4_07447	Et_4A_033692	Et_4B_037848	LOC_Os03g51984	Bradi1g09870
Sobic.001G104500	GRMZM2G178261	GRMZM5G853392	Zm00001d033876	Zm00001d013346	Seita.9G107700	Si034822m	Pgl_GLEAN_10023749	Ot_Chr4_07444	Et_4A_033691	Et_4B_039612	LOC_Os03g51970	Bradi1g09900
Sobic.001G104600	GRMZM2G137891	No Gene	Zm00001d033874	No Gene	Seita.9G107800	Si036668m	Pgl_GLEAN_10023750	Ot_Chr4_07441	Et_4A_033690	Et_4B_037835	LOC_Os03g51960	Bradi1g09910
Sobic.001G104700	No Gene	GRMZM2G019958	No Gene	Zm00001d013348	Seita.9G107900	Si037097m	Pgl_GLEAN_10023750	Ot_Chr4_n35454	Et_4A_033690	Et_4B_037835	LOC_Os03g51950	Bradi1g09930
Sobic.001G104800	GRMZM2G061442	No Gene	Zm00001d033873	No Gene	Seita.9G108000	No Gene	Pgl_GLEAN_10023752	Ot_Chr4_07440	Et_4A_033689	Et_4B_039614	LOC_Os03g51930	Bradi1g09940
Sobic.001G104900	GRMZM2G049349	No Gene	Zm00001d033872	No Gene	Seita.9G108100	Si034820m	Pgl_GLEAN_10023752	Ot_Chr4_n35453	Et_4A_033688	Et_4B_037834	LOC_Os03g51920	Bradi1g09950
Sobic.001G105000	GRMZM2G092091	GRMZM2G385543	Zm00001d033870	Zm00001d013357	Seita.9G108200	Si036678m	Pgl_GLEAN_10023753	Ot_Chr4_07438	Et_4A_033687	Et_4B_037833	LOC_Os03g51910	Bradi1g09960
Sobic.001G105300	No Gene	GRMZM2G129681	No Gene	Zm00001d013359	Seita.9G108400	Si037459m	Pgl_GLEAN_10023755	Ot_Chr4_07436	Et_4A_033686	Et_4B_039613	LOC_Os03g51880	Bradi1g09980
Sobic.001G105400	GRMZM2G092198	No Gene	Zm00001d033869	No Gene	Seita.9G108600	Si034813m	Pgl_GLEAN_10023757	Ot_Chr4_07433	Et_4A_035466	Et_4B_039611	LOC_Os03g51840	Bradi1g09990
Sobic.001G105500	No Gene	GRMZM2G129700	No Gene	Zm00001d013360	Seita.9G108700	Si037208m	Pgl_GLEAN_10023758	Ot_Chr4_07430	Et_4A_033680	Et_4B_037830	LOC_Os03g51830	Bradi1g10000
Sobic.001G105700	GRMZM2G101460	No Gene	Zm00001d033866	No Gene	Seita.9G108900	Si034807m	Pgl_GLEAN_10023759	Ot_Chr4_07429	Et_4A_033683	Et_4B_037832	LOC_Os03g51790	Bradi1g10007
Sobic.001G105800	GRMZM2G141472	No Gene	Zm00001d033863	No Gene	Seita.9G109000	Si035848m	Pgl_GLEAN_10023760	Ot_Chr4_07428	Et_4A_032240	Et_4B_036432	LOC_Os03g51760	Bradi1g10017
Sobic.001G105900	GRMZM2G054361	No Gene	Zm00001d033862	No Gene	Seita.9G109200	Si040281m	Pgl_GLEAN_10023762	Ot_Chr4_07426	Et_4A_035465	Et_4B_037827	LOC_Os03g51740	Bradi1g10030
Sobic.001G106000	GRMZM2G000743	No Gene	Zm00001d033861	No Gene	Seita.9G109300	Si036193m	Pgl_GLEAN_10023763	Ot_Chr4_07424	Et_4A_032239	Et_4B_039610	LOC_Os03g51710	Bradi1g10047
Sobic.001G106100	GRMZM2G073754	No Gene	Zm00001d033860	No Gene	Seita.9G109400	Si037444m	Pgl_GLEAN_10023766	Ot_Chr4_07425	Et_4A_033678	Et_4B_039608	LOC_Os03g51700	Bradi1g10040
Sobic.001G106200	GRMZM2G017087	No Gene	Zm00001d033859	No Gene	Seita.9G109500	Si038700m	Pgl_GLEAN_10023767	Ot_Chr4_07424	Et_4A_033674	Et_4B_039609	LOC_Os03g51690	Bradi1g10047
Sobic.001G106300	GRMZM2G017709	GRMZM2G005365	Zm00001d033858	Zm00001d013361	Seita.9G109600	Si039721m	Pgl_GLEAN_10023768	Ot_Chr4_07422	Et_4A_033673	Et_4B_037826	LOC_Os03g51680	Bradi1g10058
Sobic.001G106600	GRMZM2G149576	No Gene	Zm00001d033855	No Gene	Seita.9G109900	Si035375m	Pgl_GLEAN_10023772	Ot_Chr4_07418	Et_4A_033679	Et_4B_037824	LOC_Os03g51650	Bradi1g10110
Sobic.001G106700	AC211401_4_FG003	GRMZM2G122863	Zm00001d033854	Zm00001d013362	Seita.9G110100	Si035894m	Pgl_GLEAN_10023773	Ot_Chr4_07417	Et_4A_033677	Et_4B_037822	LOC_Os03g51640	Bradi1g10120
Sobic.001G106800	No Gene	GRMZM2G164470	No Gene	Zm00001d013364	Seita.9G110200	Si040207m	Pgl_GLEAN_10023774	Ot_Chr4_07416	Et_4A_033671	Et_4B_037823	LOC_Os03g51620	Bradi1g10130
Sobic.001G106900	GRMZM2G179473	No Gene	Zm00001d033853	No Gene	Seita.9G110300	Si036435m	Pgl_GLEAN_10023775	Ot_Chr4_07415	Et_4A_033669	Et_4B_037821	LOC_Os03g51610	Bradi1g10140
Sobic.001G107100	GRMZM2G153292	GRMZM2G152466	Zm00001d033850	Zm00001d013367	Seita.9G110400	Si035654m	Pgl_GLEAN_10023776	Ot_Chr4_07414	Et_4A_033668	Et_4B_037818	LOC_Os03g51600	Bradi1g10150
Sobic.001G107200	GRMZM2G153292	GRMZM2G152466	Zm00001d033850	Zm00001d013367	Seita.9G110400	Si035654m	Pgl_GLEAN_10023776	Ot_Chr4_07414	Et_4A_033668	Et_4B_037818	LOC_Os03g51600	Bradi1g10150
Sobic.001G107300	GRMZM2G088162	No Gene	Zm00001d033849	No Gene	Seita.9G110500	Si039077m	Pgl_GLEAN_10006432	Ot_Chr4_n35458	Et_4A_033670	Et_4B_037820	LOC_Os03g51550	Bradi1g10180
Sobic.001G107400	GRMZM2G019806	GRMZM2G082343	Zm00001d033848	Zm00001d013370	Seita.9G110600	Si036393m	Pgl_GLEAN_10006433	Ot_Chr4_07413	Et_4A_035463	Et_4B_039607	LOC_Os03g51580	Bradi1g10170
Sobic.001G107800	GRMZM2G026780	No Gene	Zm00001d033846	No Gene	Seita.9G110800	Si038192m	Pgl_GLEAN_10006435	Ot_Chr4_07411	Et_4A_035464	Et_4B_036103	LOC_Os03g51530	Bradi1g10200
Sobic.001G107900	GRMZM2G329864	GRMZM2G145935	Zm00001d033843	Zm00001d013380	Seita.9G110900	Si033937m	Pgl_GLEAN_10006436	Ot_Chr4_07410	Et_4A_033665	Et_4B_037816	LOC_Os03g51520	Bradi1g10210
Sobic.001G108000	No Gene	GRMZM2G160606	No Gene	Zm00001d013378	Seita.9G111100	Si037322m	Pgl_GLEAN_10006437	Ot_Chr4_n35456	Et_4A_033661	Et_4B_039605	LOC_Os03g51479	Bradi1g10240
Sobic.001G108200	GRMZM2G028500	No Gene	Zm00001d033840	No Gene	Seita.9G111200	Si038206m	Pgl_GLEAN_10006438	Ot_Chr4_07408	Et_4A_033664	Et_4B_039606	LOC_Os03g51459	Bradi1g10250
Sobic.001G108400	GRMZM2G143238	GRMZM2G160619	Zm00001d033839	Zm00001d013376	Seita.9G111400	Si034347m	Pgl_GLEAN_10006441	Ot_Chr4_07407	Et_4A_035462	Et_4B_039604	LOC_Os03g51440	Bradi1g10260
Sobic.001G108500	GRMZM2G443453	No Gene	Zm00001d033836	No Gene	Seita.9G111500	Si036834m	Pgl_GLEAN_10006442	Ot_Chr4_07405	Et_4A_033660	Et_4B_037812	LOC_Os03g51430	Bradi1g10270
Sobic.001G108600	GRMZM2G704053	No Gene	Zm00001d033836	No Gene	Seita.9G111600	Si036849m	Pgl_GLEAN_10006443	Ot_Chr4_07405	Et_4A_033660	Et_4B_037812	LOC_Os03g51430	Bradi1g10270
Sobic.001G108700	GRMZM2G704053	No Gene	Zm00001d033836	No Gene	Seita.9G111500	Si036834m	Pgl_GLEAN_10006442	Ot_Chr4_n35459	Et_4A_033660	Et_4B_037812	LOC_Os03g51430	Bradi1g10270
Sobic.001G108900	GRMZM2G133183	GRMZM2G104316	No Gene	Zm00001d013383	Seita.9G112000	Si035435m	Pgl_GLEAN_10006446	Ot_Chr4_07399	Et_4A_033659	Et_4B_039601	LOC_Os03g51380	Bradi1g10300
Sobic.001G109000	No Gene	GRMZM2G104332	No Gene	Zm00001d013384	Seita.9G112100	Si037786m	Pgl_GLEAN_10006447	Ot_Chr4_07949	Et_4A_033658	Et_4B_037811	LOC_Os03g51350	Bradi1g10310
Sobic.001G109100	GRMZM2G133169	GRMZM2G104342	Zm00001d033834	Zm00001d013385	Seita.9G112200	Si034954m	Pgl_GLEAN_10006448	Ot_Chr4_07950	Et_4A_031873	Et_4B_037810	LOC_Os03g51330	Bradi1g10330
Sobic.001G109300	GRMZM2G150166	GRMZM2G096596	Zm00001d033830	Zm00001d013389	Seita.9G112300	Si035411m	Pgl_GLEAN_10006450	Ot_Chr4_07953	Et_4A_033663	Et_4B_037814	LOC_Os03g51250	Bradi1g10340
Sobic.001G109400	No Gene	GRMZM2G096591	Zm00001d033829	Zm00001d013390	Seita.9G112400	Si035791m	Pgl_GLEAN_10006451	Ot_Chr4_07954	Et_4A_031871	Et_4B_036428	LOC_Os03g51240	Bradi1g10347
Sobic.001G109800	GRMZM2G047038	GRMZM5G897022	Zm00001d033825	Zm00001d013391	Seita.9G112600	Si034136m	Pgl_GLEAN_10001156	Ot_Chr4_07958	Et_4A_033654	Et_4B_037803	LOC_Os03g51220	Bradi1g10370
Sobic.001G109900	No Gene	No Gene	Zm00001d033823	No Gene	Seita.9G112700	Si039561m	Pgl_GLEAN_10001155	Ot_Chr4_07959	Et_4A_033657	Et_4B_037807	LOC_Os03g51210	Bradi1g10380
Sobic.001G110000	GRMZM2G107540	GRMZM2G046055	Zm00001d033822	Zm00001d013392	Seita.9G112800	Si037973m	Pgl_GLEAN_10002338	Ot_Chr4_07960	Et_4A_033653	Et_4B_037802	LOC_Os03g51200	Bradi1g10390
Sobic.001G110300	GRMZM2G047372	GRMZM2G045690	Zm00001d033818	Zm00001d013397	Seita.9G112900	Si036818m	Pgl_GLEAN_10002340	Ot_Chr4_07962	Et_4A_032234	Et_4B_036426	LOC_Os03g51160	Bradi1g10421
Sobic.001G110500	No Gene	GRMZM2G093139	No Gene	Zm00001d013398	Seita.9G113000	Si034811m	Pgl_GLEAN_10002341	Ot_Chr4_07964	No Gene	Et_4B_037806	LOC_Os03g51150	Bradi1g10440
Sobic.001G110600	GRMZM2G477879	No Gene	Zm00001d033817	No Gene	Seita.9G113100	Si039987m	Pgl_GLEAN_10002342	Ot_Chr4_07963	Et_4A_033650	Et_4B_037800	LOC_Os03g51140	Bradi1g10447
Sobic.001G110900	GRMZM2G077147	GRMZM2G455869	Zm00001d033815	Zm00001d013399	Seita.9G113200	Si037256m	Pgl_GLEAN_10002927	Ot_Chr4_07965	Et_4A_035458	Et_4B_039599	LOC_Os03g51110	Bradi1g10470
Sobic.001G111000	GRMZM5G826838	No Gene	Zm00001d033805	No Gene	Seita.9G113300	Si036070m	Pgl_GLEAN_10002928	Ot_Chr4_07966	Et_4A_035455	Et_4B_039598	LOC_Os03g51080	Bradi1g10480
Sobic.001G111150	GRMZM5G867390	No Gene	Zm00001d033800	No Gene	Seita.9G113400	Si034833m	Pgl_GLEAN_10005182	Ot_Chr4_n35467	Et_4A_033649	Et_4B_037805	LOC_Os03g51050	Bradi1g10490
Sobic.001G111300	No Gene	GRMZM5G829476	No Gene	Zm00001d013400	Seita.9G113500	Si036340m	Pgl_GLEAN_10005183	Ot_Chr4_n35468	Et_4A_033648	Et_4B_039597	LOC_Os03g51040	Bradi1g10500
Sobic.001G111366	GRMZM2G157727	GRMZM2G181028	Zm00001d033799	Zm00001d013402	Seita.9G113600	Si033984m	Pgl_GLEAN_10005184	Ot_Chr4_07970	Et_4A_035456	Et_4B_039596	LOC_Os03g51030	Bradi1g10520
Sobic.001G111500	GRMZM2G157727	GRMZM2G181028	Zm00001d033799	Zm00001d013402	Seita.9G113600	Si033984m	Pgl_GLEAN_10005184	Ot_Chr4_07970	Et_4A_035456	Et_4B_039596	LOC_Os03g51030	Bradi1g10520
Sobic.001G111600	GRMZM2G015073	GRMZM2G181002	Zm00001d033798	Zm00001d013405	Seita.9G114000	Si033999m	Pgl_GLEAN_10005190	Ot_Chr4_07971	Et_4A_033647	Et_4B_037797	LOC_Os03g51020	Bradi1g10530
Sobic.001G111700	GRMZM5G863645	GRMZM2G181000	Zm00001d033797	Zm00001d013406	Seita.9G114100	Si036077m	Pgl_GLEAN_10005191	Ot_Chr4_07974	Et_4A_033646	Et_4B_039595	LOC_Os03g51010	Bradi1g10540
Sobic.001G111800	GRMZM2G073912	No Gene	Zm00001d033795	Zm00001d013407	Seita.9G114200	Si034805m	Pgl_GLEAN_10005192	Ot_Chr4_07975	Et_4A_033645	Et_4B_037796	LOC_Os03g51000	Bradi1g10550
Sobic.001G112000	GRMZM2G073912	No Gene	Zm00001d033795	No Gene	Seita.9G114400	Si035144m	Pgl_GLEAN_10005193	Ot_Chr4_n35469	Et_4A_033645	Et_4B_037796	LOC_Os03g51000	Bradi1g10550
Sobic.001G112200	GRMZM2G059964	GRMZM2G455874	Zm00001d033793	No Gene	Seita.9G114800	Si038564m	Pgl_GLEAN_10013473	Ot_Chr4_n35809	Et_4A_032232	Et_4B_036425	LOC_Os03g50960	Bradi1g10580
Sobic.001G112400	GRMZM2G059981	No Gene	Zm00001d033792	No Gene	Seita.9G115000	Si036975m	Pgl_GLEAN_10013470	Ot_Chr4_07978	Et_4A_033639	Et_4B_037793	LOC_Os03g50940	Bradi1g10590
Sobic.001G112600	GRMZM2G047055	GRMZM2G152328	Zm00001d033790	Zm00001d013410	Seita.9G115300	Si036200m	Pgl_GLEAN_10013468	Ot_Chr4_07981	Et_4A_033635	Et_4B_037785	LOC_Os03g50885	Bradi1g10630
Sobic.001G112900	GRMZM2G046849	GRMZM2G152548	Zm00001d033787	Zm00001d013411	Seita.9G115500	Si035906m	Pgl_GLEAN_10013466	Ot_Chr4_07984	Et_4A_033634	Et_4B_037784	LOC_Os03g50870	Bradi1g10640
Sobic.001G113200	GRMZM2G155767	GRMZM5G833140	Zm00001d033786	Zm00001d013412	Seita.9G115600	Si034118m	Pgl_GLEAN_10013465	Ot_Chr4_07985	Et_4A_033633	Et_4B_037783	LOC_Os03g50860	Bradi1g10660
Sobic.001G113700	GRMZM2G149315	No Gene	Zm00001d033778	No Gene	Seita.9G115700	Si037394m	Pgl_GLEAN_10013464	Ot_Chr4_07986	Et_4A_033632	Et_4B_037782	LOC_Os03g50820	Bradi1g10670
Sobic.001G113900	No Gene	GRMZM2G408897	No Gene	Zm00001d013416	Seita.9G115900	Si034468m	Pgl_GLEAN_10013462	Ot_Chr4_07990	Et_4A_033636	Et_4B_039594	LOC_Os03g50780	Bradi1g10680
Sobic.001G114200	No Gene	GRMZM2G347645	No Gene	Zm00001d013421	Seita.9G116200	Si034778m	Pgl_GLEAN_10013459	Ot_Chr4_07992	Et_4A_033628	Et_4B_037781	LOC_Os03g50730	Bradi1g10710
Sobic.001G114500	No Gene	GRMZM2G131324	No Gene	Zm00001d013420	Seita.9G116700	Si037036m	Pgl_GLEAN_10013457	Ot_Chr4_07993	Et_4A_033627	Et_4B_037776	LOC_Os03g50620	Bradi1g10720
Sobic.001G115300	GRMZM2G127559	GRMZM2G114789	Zm00001d033766	Zm00001d013419	Seita.9G117400	Si036925m	Pgl_GLEAN_10013454	Ot_Chr4_07999	Et_4A_033630	Et_4B_037780	LOC_Os03g50560	Bradi1g10760
Sobic.001G115400	GRMZM5G845962	AC215181_3_FG004	Zm00001d033765	Zm00001d013418	Seita.9G117500	Si039880m	Pgl_GLEAN_10013453	Ot_Chr4_08000	Et_4A_033626	Et_4B_037772	LOC_Os03g50550	Bradi1g10790
Sobic.001G115600	GRMZM2G126049	GRMZM2G163217	Zm00001d033754	Zm00001d013423	Seita.9G117700	Si038892m	Pgl_GLEAN_10013453	Ot_Chr4_n35810	Et_4A_033626	Et_4B_037772	LOC_Os03g50550	Bradi1g11525
Sobic.001G115700	GRMZM2G126038	GRMZM2G145854	Zm00001d033753	Zm00001d013424	Seita.9G117800	Si034403m	Pgl_GLEAN_10005408	Ot_Chr4_08001	Et_4A_033629	Et_4B_037779	LOC_Os03g50540	Bradi1g11520
Sobic.001G115800	No Gene	GRMZM2G145850	No Gene	Zm00001d013425	Seita.9G117900	Si037751m	Pgl_GLEAN_10005407	Ot_Chr4_08002	Et_4A_033624	Et_4B_037778	LOC_Os03g50530	Bradi1g11510
Sobic.001G116000	GRMZM2G126019	GRMZM2G145827	Zm00001d033751	Zm00001d013426	Seita.9G118000	Si034757m	Pgl_GLEAN_10005406	Ot_Chr4_08003	Et_4A_035450	Et_4B_037770	LOC_Os03g50520	Bradi1g11500
Sobic.001G116100	GRMZM2G155323	GRMZM2G569855	Zm00001d033750	Zm00001d013427	Seita.9G118100	Si034791m	Pgl_GLEAN_10005405	Ot_Chr4_08004	Et_4A_033625	Et_4B_037769	LOC_Os03g50510	Bradi1g11490
Sobic.001G116200	GRMZM2G066749	No Gene	Zm00001d033749	No Gene	Seita.9G118200	Si034342m	Pgl_GLEAN_10005404	Ot_Chr4_08005	Et_4A_031868	Et_4B_036096	LOC_Os03g50500	Bradi1g11480
Sobic.001G116400	GRMZM2G024104	No Gene	Zm00001d033747	No Gene	Seita.9G118300	Si036280m	Pgl_GLEAN_10005403	Ot_Chr4_08006	Et_4A_033623	Et_4B_037777	LOC_Os03g50490	Bradi1g11450
Sobic.001G116500	GRMZM2G023289	GRMZM2G109383	Zm00001d033746	Zm00001d013428	Seita.9G118400	Si034613m	Pgl_GLEAN_10005402	Ot_Chr4_08007	Et_4A_033619	Et_4B_037762	LOC_Os03g50480	Bradi1g11440
Sobic.001G116600	GRMZM2G023110	GRMZM2G150448	Zm00001d033745	Zm00001d013430	Seita.9G118600	Si034502m	Pgl_GLEAN_10005396	Ot_Chr4_08008	Et_4A_033622	Et_4B_037768	LOC_Os03g50450	Bradi1g11430
Sobic.001G116700	GRMZM2G022859	GRMZM2G090172	Zm00001d033744	Zm00001d013431	Seita.9G118700	Si037773m	Pgl_GLEAN_10005393	Ot_Chr4_08009	Et_4A_033616	Et_4B_037761	LOC_Os03g50440	Bradi1g11410
Sobic.001G116800	No Gene	GRMZM2G090190	No Gene	Zm00001d013432	Seita.9G118800	Si040257m	Pgl_GLEAN_10005392	Ot_Chr4_08010	Et_4A_033617	Et_4B_037760	LOC_Os03g50430	Bradi1g11397
Sobic.001G116900	GRMZM2G127656	No Gene	Zm00001d033738	No Gene	Seita.9G118900	Si036644m	Pgl_GLEAN_10005391	Ot_Chr4_08011	Et_4A_033615	Et_4B_037759	LOC_Os03g50420	Bradi1g11390
Sobic.001G117200	GRMZM5G865999	GRMZM2G113771	Zm00001d033726	Zm00001d013435	Seita.9G119100	Si039762m	Pgl_GLEAN_10006412	Ot_Chr4_08012	Et_4A_033620	Et_4B_037767	LOC_Os03g50390	Bradi1g11380
Sobic.001G118000	No Gene	GRMZM2G114162	No Gene	Zm00001d013442	Seita.9G119700	Si033854m	Pgl_GLEAN_10006417	Ot_Chr4_08023	Et_4A_033602	Et_4B_037764	LOC_Os03g50320	Bradi1g11317
Sobic.001G118200	No Gene	GRMZM2G011219	No Gene	Zm00001d013444	Seita.9G119900	Si034738m	Pgl_GLEAN_10006419	Ot_Chr4_08025	Et_4A_033591	Et_4B_037745	LOC_Os03g50300	Bradi1g11300
Sobic.001G118300	GRMZM2G100650	GRMZM2G011098	Zm00001d033718	Zm00001d013445	Seita.9G120000	Si037287m	Pgl_GLEAN_10006420	Ot_Chr4_n35475	Et_4A_033598	Et_4B_037753	LOC_Os03g50280	Bradi1g11280
Sobic.001G118400	GRMZM2G025648	GRMZM2G089974	Zm00001d033717	Zm00001d013446	Seita.9G120100	Si037675m	Pgl_GLEAN_10006421	Ot_Chr4_08027	Et_4A_035439	Et_4B_037752	LOC_Os03g50270	Bradi1g11270
Sobic.001G118800	No Gene	GRMZM2G177942	Zm00001d033716	Zm00001d013447	Seita.9G120500	Si037361m	Pgl_GLEAN_10005784	Ot_Chr4_n35477	Et_4A_033597	Et_4B_037751	LOC_Os03g50220	Bradi1g11260
Sobic.001G118900	GRMZM2G132958	No Gene	Zm00001d033714	No Gene	Seita.9G120600	Si036415m	Pgl_GLEAN_10005785	Ot_Chr4_08035	Et_4A_033586	Et_4B_037742	LOC_Os03g50210	Bradi1g11250
Sobic.001G119000	GRMZM2G004160	GRMZM2G177934	Zm00001d033711	Zm00001d013448	Seita.9G120700	Si038013m	Pgl_GLEAN_10005786	Ot_Chr4_08039	Et_4A_033596	Et_4B_037750	LOC_Os03g50160	Bradi1g11240
Sobic.001G119100	GRMZM2G004106	GRMZM2G177934	Zm00001d033710	Zm00001d013448	Seita.9G120700	Si038013m	Pgl_GLEAN_10005786	Ot_Chr4_08039	Et_4A_033596	Et_4B_037750	LOC_Os03g50160	Bradi1g11240
Sobic.001G119200	GRMZM2G004012	GRMZM2G177934	Zm00001d033709	Zm00001d013448	Seita.9G120900	Si038045m	Pgl_GLEAN_10005789	Ot_Chr4_08040	Et_4A_033595	Et_4B_037749	LOC_Os03g50140	Bradi1g11230
Sobic.001G119800	GRMZM2G041770	GRMZM2G162443	Zm00001d033705	Zm00001d013452	Seita.9G121500	Si034178m	Pgl_GLEAN_10005790	Ot_Chr4_08045	Et_4A_033593	Et_4B_037747	LOC_Os03g50100	Bradi1g11187
Sobic.001G120000	GRMZM2G057374	GRMZM2G068963	No Gene	Zm00001d013455	Seita.9G121900	Si037188m	Pgl_GLEAN_10005792	Ot_Chr4_08048	Et_4A_033583	Et_4B_037731	LOC_Os03g50080	Bradi1g11160
Sobic.001G120100	No Gene	GRMZM2G068984	No Gene	Zm00001d013456	Seita.9G122000	Si036875m	Pgl_GLEAN_10005793	Ot_Chr4_08049	Et_4A_033578	Et_4B_037726	LOC_Os03g50070	Bradi1g11150
Sobic.001G120200	GRMZM2G386856	No Gene	Zm00001d033685	No Gene	Seita.9G122100	Si036166m	Pgl_GLEAN_10005794	Ot_Chr4_08051	Et_4A_035435	Et_4B_037725	LOC_Os03g50050	Bradi1g11140
Sobic.001G120300	GRMZM2G086003	No Gene	Zm00001d033684	Zm00001d013459	Seita.9G122700	Si036463m	Pgl_GLEAN_10005795	Ot_Chr4_08052	Et_4A_033582	Et_4B_037730	LOC_Os03g50040	Bradi1g11130
Sobic.001G120400	GRMZM2G072578	No Gene	Zm00001d033683	Zm00001d013461	Seita.9G122800	Si039038m	Pgl_GLEAN_10005797	Ot_Chr4_08053	Et_4A_033577	Et_4B_039585	LOC_Os03g50030	Bradi1g11120
Sobic.001G120500	GRMZM5G819320	No Gene	Zm00001d033682	Zm00001d013463	Seita.9G122900	Si034838m	Pgl_GLEAN_10019463	Ot_Chr4_08054	Et_4A_033581	Et_4B_037729	LOC_Os03g50010	Bradi1g11110
Sobic.001G120900	GRMZM2G144744	GRMZM2G024973	Zm00001d033680	Zm00001d013465	Seita.9G123000	Si039400m	Pgl_GLEAN_10019464	Ot_Chr4_08055	Et_4A_032214	Et_4B_036415	LOC_Os03g49990	Bradi1g11090
Sobic.001G121100	GRMZM2G093849	No Gene	Zm00001d033675	No Gene	Seita.9G123100	Si035681m	Pgl_GLEAN_10019465	Ot_Chr4_08057	Et_4A_033575	Et_4B_037724	LOC_Os03g49940	Bradi1g11080
Sobic.001G121200	GRMZM2G704032	GRMZM2G024690	Zm00001d033674	Zm00001d013466	Seita.9G123200	Si034756m	Pgl_GLEAN_10019466	Ot_Chr4_08058	Et_4A_033576	Et_4B_037727	LOC_Os03g49900	Bradi1g11070
Sobic.001G121600	AC233950_1_FG002	AC190734_2_FG003	Zm00001d033673	Zm00001d013467	Seita.9G123400	Si038692m	Pgl_GLEAN_10019467	Ot_Chr4_08060	Et_4A_031862	No Gene	LOC_Os03g49880	Bradi1g11060
Sobic.001G121700	GRMZM2G469224	GRMZM2G090435	Zm00001d033671	Zm00001d013468	Seita.9G123500	Si035836m	Pgl_GLEAN_10019469	Ot_Chr4_08061	Et_4A_035434	Et_4B_039583	LOC_Os03g49830	Bradi1g11050
Sobic.001G121900	GRMZM2G062045	GRMZM2G157147	Zm00001d033670	Zm00001d013469	Seita.9G123600	Si034434m	Pgl_GLEAN_10019472	Ot_Chr4_08062	Et_4A_035433	Et_4B_039584	LOC_Os03g49800	Bradi1g11040
Sobic.001G122000	GRMZM2G147332	GRMZM2G157172	Zm00001d033669	Zm00001d013470	Seita.9G123700	Si034665m	Pgl_GLEAN_10019473	Ot_Chr4_08063	Et_4A_033572	Et_4B_037721	LOC_Os03g49770	Bradi1g11027
Sobic.001G122100	GRMZM2G143160	No Gene	Zm00001d033668	No Gene	Seita.9G123800	Si034330m	Pgl_GLEAN_10019474	Ot_Chr4_08064	Et_4A_035430	Et_4B_039582	LOC_Os03g49750	Bradi1g11020
Sobic.001G122200	No Gene	GRMZM2G457881	No Gene	Zm00001d013471	Seita.9G124100	Si035418m	Pgl_GLEAN_10019476	Ot_Chr4_08066	Et_4A_033573	Et_4B_037723	LOC_Os03g49730	Bradi1g11010
Sobic.001G122300	GRMZM2G153444	No Gene	Zm00001d033666	No Gene	Seita.9G124200	Si037112m	Pgl_GLEAN_10019477	Ot_Chr4_08067	Et_4A_033571	Et_4B_037719	LOC_Os03g49720	Bradi1g11000
Sobic.001G122400	GRMZM2G153476	No Gene	Zm00001d033665	No Gene	Seita.9G124400	Si037776m	Pgl_GLEAN_10019478	Ot_Chr4_08068	Et_4A_033570	Et_4B_037718	LOC_Os03g49710	Bradi1g10990
Sobic.001G122500	GRMZM2G153706	No Gene	Zm00001d033664	No Gene	Seita.9G124500	Si036986m	Pgl_GLEAN_10019479	Ot_Chr4_08069	Et_4A_033569	Et_4B_037717	LOC_Os03g49700	Bradi1g10980
Sobic.001G122832	GRMZM2G044557	GRMZM2G130927	Zm00001d033655	Zm00001d013477	Seita.9G124900	Si039120m	Pgl_GLEAN_10019482	Ot_Chr4_08071	Et_4A_033566	Et_4B_037715	LOC_Os03g49640	Bradi1g10970
Sobic.001G122900	GRMZM2G346263	No Gene	Zm00001d033654	No Gene	Seita.9G125100	Si034622m	Pgl_GLEAN_10019483	Ot_Chr4_08072	Et_4A_033564	Et_4B_037714	LOC_Os03g49630	Bradi1g10960
Sobic.001G123000	AC217401_3_FG003	No Gene	Zm00001d033652	No Gene	Seita.9G125200	Si034767m	Pgl_GLEAN_10019483	Ot_Chr4_n35482	Et_4A_033563	Et_4B_037712	LOC_Os03g49620	Bradi1g10950
Sobic.001G123100	AC217401_3_FG002	No Gene	Zm00001d033651	No Gene	Seita.9G125300	Si034935m	Pgl_GLEAN_10019484	Ot_Chr4_08074	Et_4A_033560	Et_4B_037710	LOC_Os03g49610	Bradi1g10940
Sobic.001G123201	AC217401_3_FG001	No Gene	Zm00001d033650	No Gene	Seita.9G125400	Si035308m	Pgl_GLEAN_10019485	Ot_Chr4_n35484	Et_4A_033560	Et_4B_039581	LOC_Os03g49600	Bradi1g10917
Sobic.001G123300	GRMZM2G118003	No Gene	Zm00001d033649	No Gene	Seita.9G125400	Si035308m	Pgl_GLEAN_10019485	Ot_Chr4_n35484	Et_4A_033560	Et_4B_039581	LOC_Os03g49600	Bradi1g10917
Sobic.001G123500	No Gene	GRMZM2G452026	No Gene	Zm00001d013481	Seita.9G125600	Si035766m	Pgl_GLEAN_10019487	Ot_Chr4_08078	Et_4A_033554	Et_4B_037703	LOC_Os03g49580	Bradi1g10880
Sobic.001G123600	GRMZM2G002699	No Gene	Zm00001d033648	No Gene	Seita.9G125700	Si036184m	Pgl_GLEAN_10019488	Ot_Chr4_08079	Et_4A_033553	Et_4B_037700	LOC_Os03g49570	Bradi1g10870
Sobic.001G123700	No Gene	GRMZM2G402039	No Gene	Zm00001d013482	Seita.9G125800	Si037576m	Pgl_GLEAN_10019489	Ot_Chr4_08080	Et_4A_031860	Et_4B_036089	LOC_Os03g49560	Bradi1g10865
Sobic.001G124000	GRMZM5G810275	GRMZM2G102475	Zm00001d033646	Zm00001d013485	Seita.9G126200	Si035632m	Pgl_GLEAN_10019491	Ot_Chr4_08084	Et_4A_033548	Et_4B_039580	LOC_Os03g49520	Bradi1g10810
Sobic.001G124100	GRMZM2G002499	GRMZM2G102598	Zm00001d033645	No Gene	Seita.9G126300	Si034345m	Pgl_GLEAN_10019492	Ot_Chr4_08085	Et_4A_033547	Et_4B_037691	LOC_Os03g49510	Bradi1g11530
Sobic.001G124200	GRMZM2G073668	GRMZM2G102601	Zm00001d033642	Zm00001d013486	Seita.9G126400	Si034660m	Pgl_GLEAN_10019493	Ot_Chr4_08086	Et_4A_033546	Et_4B_037695	LOC_Os03g49500	Bradi1g11540
Sobic.001G124300	GRMZM2G031022	No Gene	Zm00001d033641	No Gene	Seita.9G126500	Si036973m	Pgl_GLEAN_10019494	Ot_Chr4_08087	Et_4A_033545	Et_4B_037694	LOC_Os03g49490	Bradi1g11550
Sobic.001G124400	GRMZM2G037164	No Gene	Zm00001d033640	No Gene	Seita.9G126600	Si037833m	Pgl_GLEAN_10019495	Ot_Chr4_08088	Et_4A_033544	Et_4B_037693	LOC_Os03g49485	Bradi1g11557
Sobic.001G124500	GRMZM2G037152	No Gene	Zm00001d033637	No Gene	Seita.9G126700	Si039267m	Pgl_GLEAN_10028089	Ot_Chr4_08090	Et_4A_032206	Et_4B_039579	LOC_Os03g49480	Bradi1g11580
Sobic.001G125000	GRMZM2G033787	No Gene	Zm00001d033633	No Gene	Seita.9G127000	Si036661m	Pgl_GLEAN_10028093	Ot_Chr4_08093	Et_4A_033539	Et_4B_037688	LOC_Os03g49440	Bradi1g11620
Sobic.001G125200	GRMZM2G033619	No Gene	Zm00001d033632	No Gene	Seita.9G127200	Si033997m	Pgl_GLEAN_10028094	Ot_Chr4_08095	Et_4A_033538	Et_4B_037687	LOC_Os03g49420	Bradi1g11640
Sobic.001G125300	GRMZM2G009368	GRMZM2G102754	Zm00001d033625	Zm00001d013492	Seita.9G127300	Si038921m	Pgl_GLEAN_10028095	Ot_Chr4_08098	Et_4A_033537	Et_4B_037685	LOC_Os03g49400	Bradi1g11650
Sobic.001G125400	GRMZM2G009368	GRMZM2G102754	Zm00001d033625	Zm00001d013492	Seita.9G127400	Si033949m	Pgl_GLEAN_10028097	Ot_Chr4_08098	Et_4A_033537	Et_4B_037685	LOC_Os03g49400	Bradi1g11650
Sobic.001G125500	GRMZM2G009368	GRMZM2G102754	Zm00001d033625	Zm00001d013492	Seita.9G127500	Si033949m	Pgl_GLEAN_10028097	Ot_Chr4_08099	Et_4A_033537	Et_4B_037685	LOC_Os03g49400	Bradi1g11650
Sobic.001G125700	GRMZM2G109056	GRMZM2G102760	Zm00001d033624	Zm00001d013493	Seita.9G127600	Si034175m	Pgl_GLEAN_10028099	Ot_Chr4_08101	Et_4A_033533	Et_4B_037684	LOC_Os03g49380	Bradi1g11670
Sobic.001G125800	GRMZM2G109056	GRMZM2G102760	Zm00001d033624	Zm00001d013493	Seita.9G127700	Si034174m	Pgl_GLEAN_10028099	Ot_Chr4_08101	Et_4A_033533	Et_4B_037684	LOC_Os03g49380	Bradi1g11670
Sobic.001G125900	GRMZM2G109130	GRMZM2G102760	Zm00001d033623	Zm00001d013493	Seita.9G127800	Si034141m	Pgl_GLEAN_10028100	Ot_Chr4_n35488	Et_4A_033530	Et_4B_039575	LOC_Os03g49350	Bradi1g11680
Sobic.001G126100	GRMZM2G123128	No Gene	Zm00001d033621	No Gene	Seita.9G127900	Si037160m	Pgl_GLEAN_10028101	Ot_Chr4_08102	Et_4A_033529	Et_4B_037677	LOC_Os03g49250	Bradi1g11687
Sobic.001G126200	GRMZM2G123159	No Gene	Zm00001d033620	No Gene	Seita.9G128000	Si037754m	Pgl_GLEAN_10028102	Ot_Chr4_08103	Et_4A_033535	Et_4B_037681	LOC_Os03g49230	Bradi1g11700
Sobic.001G126300	GRMZM2G123204	No Gene	Zm00001d033619	No Gene	Seita.9G128100	Si035394m	Pgl_GLEAN_10028103	Ot_Chr4_n35485	Et_4A_033523	Et_4B_037676	LOC_Os03g49220	Bradi1g11720
Sobic.001G126600	GRMZM2G068471	No Gene	Zm00001d033616	No Gene	Seita.9G128300	Si034692m	Pgl_GLEAN_10028105	Ot_Chr4_08105	Et_4A_033521	Et_4B_037674	LOC_Os03g49210	Bradi1g11730
Sobic.001G126800	GRMZM2G027797	GRMZM2G300945	Zm00001d033615	Zm00001d013495	Seita.9G128400	Si035155m	Pgl_GLEAN_10028106	Ot_Chr4_08106	Et_4A_033528	Et_4B_037680	LOC_Os03g49200	Bradi1g11740
Sobic.001G127200	GRMZM2G180979	GRMZM5G845366	Zm00001d033610	Zm00001d013497	Seita.9G128700	Si034386m	Pgl_GLEAN_10028110	Ot_Chr4_n35486	Et_4A_035421	Et_4B_036086	LOC_Os03g49170	Bradi1g11760
Sobic.001G127400	GRMZM5G856436	GRMZM5G832740	Zm00001d033606	Zm00001d013498	Seita.9G128900	Si038733m	Pgl_GLEAN_10028113	Ot_Chr4_n35490	Et_4A_033520	Et_4B_037673	LOC_Os03g49150	Bradi1g11770
Sobic.001G127500	No Gene	GRMZM2G026180	No Gene	Zm00001d013499	Seita.9G129000	Si035119m	Pgl_GLEAN_10028114	Ot_Chr4_08113	Et_4A_033525	Et_4B_037672	LOC_Os03g49140	Bradi1g11780
Sobic.001G127700	GRMZM2G159149	No Gene	Zm00001d033605	No Gene	Seita.9G129300	Si039738m	Pgl_GLEAN_10028116	Ot_Chr4_n35491	Et_4A_033519	Et_4B_037665	LOC_Os03g49050	Bradi1g11790
Sobic.001G127800	GRMZM2G091964	GRMZM2G026157	Zm00001d033602	Zm00001d013501	Seita.9G129400	Si037045m	Pgl_GLEAN_10028117	Ot_Chr4_08116	Et_4A_033518	Et_4B_037664	LOC_Os03g48970	Bradi1g11800
Sobic.001G128300	GRMZM2G397836	No Gene	Zm00001d033597	No Gene	Seita.9G129800	Si038686m	Pgl_GLEAN_10028118	Ot_Chr4_08121	Et_4A_033524	Et_4B_037671	LOC_Os03g48940	Bradi1g11817
Sobic.001G128400	GRMZM2G097164	GRMZM2G111566	Zm00001d033596	Zm00001d013505	Seita.9G129900	Si037482m	Pgl_GLEAN_10028119	Ot_Chr4_08122	Et_4A_035420	Et_4B_039574	LOC_Os03g48930	Bradi1g11830
Sobic.001G128600	GRMZM2G097109	GRMZM2G412229	Zm00001d033594	Zm00001d013506	Seita.9G130200	Si036095m	Pgl_GLEAN_10028121	Ot_Chr4_08125	Et_4A_033499	Et_4B_037661	LOC_Os03g48920	Bradi1g11837
Sobic.001G129300	GRMZM2G079850	No Gene	Zm00001d033590	No Gene	Seita.9G130700	Si038104m	Pgl_GLEAN_10028134	Ot_Chr4_08132	Et_4A_031856	Et_4B_039573	LOC_Os03g48840	Bradi1g11882
Sobic.001G129400	GRMZM2G079915	GRMZM2G301208	Zm00001d033589	Zm00001d013509	Seita.9G130800	No Gene	Pgl_GLEAN_10028135	Ot_Chr4_08131	Et_4A_033496	Et_4B_036083	LOC_Os03g48830	Bradi1g11890
Sobic.001G129600	GRMZM5G858417	No Gene	Zm00001d033585	No Gene	Seita.9G131100	Si035141m	Pgl_GLEAN_10028136	Ot_Chr4_08127	Et_4A_033503	Et_4B_037660	LOC_Os03g48810	Bradi1g11910
Sobic.001G129700	GRMZM2G122018	No Gene	Zm00001d033583	No Gene	Seita.9G131200	Si039049m	Pgl_GLEAN_10028138	Ot_Chr4_08133	Et_4A_031852	Et_4B_039571	LOC_Os03g48770	Bradi1g11920
Sobic.001G129900	GRMZM2G024131	No Gene	Zm00001d033580	No Gene	Seita.9G131300	Si035385m	Pgl_GLEAN_10028139	Ot_Chr4_08135	Et_4A_035412	Et_4B_037659	LOC_Os03g48740	Bradi1g11940
Sobic.001G130000	GRMZM2G085116	No Gene	Zm00001d033579	No Gene	Seita.9G131400	Si037698m	Pgl_GLEAN_10028140	Ot_Chr4_08136	Et_4A_035414	No Gene	LOC_Os03g48710	Bradi1g11950
Sobic.001G130200	GRMZM2G094698	GRMZM5G813092	Zm00001d033575	Zm00001d013512	Seita.9G131700	Si035131m	Pgl_GLEAN_10028142	Ot_Chr4_08140	Et_4A_033494	Et_4B_037657	LOC_Os03g48660	Bradi1g11980
Sobic.001G130400	GRMZM2G038217	AC213463_3_FG007	Zm00001d033574	Zm00001d013517	Seita.9G131900	Si037787m	Pgl_GLEAN_10028144	Ot_Chr4_08142	Et_4A_032204	Et_4B_039567	LOC_Os03g48626	Bradi1g11992
Sobic.001G130600	AC203019_3_FG001	No Gene	Zm00001d033573	No Gene	Seita.9G132100	Si034769m	Pgl_GLEAN_10028145	Ot_Chr4_n35494	Et_4A_033490	Et_4B_039566	LOC_Os03g48610	Bradi1g12000
Sobic.001G130700	GRMZM2G063298	AC213463_3_FG009	Zm00001d033572	Zm00001d013519	Seita.9G132200	Si035176m	Pgl_GLEAN_10028146	Ot_Chr4_n35495	Et_4A_033489	Et_4B_039570	LOC_Os03g48600	Bradi1g12010
Sobic.001G130800	GRMZM2G063291	No Gene	Zm00001d033564	No Gene	Seita.9G132300	Si039596m	Pgl_GLEAN_10028147	Ot_Chr4_08152	Et_4A_035406	No Gene	LOC_Os03g48520	Bradi1g12064
Sobic.001G131001	GRMZM2G063133	No Gene	Zm00001d033568	No Gene	Seita.9G132600	Si035659m	Pgl_GLEAN_10028150	Ot_Chr4_n35500	Et_4A_035409	Et_4B_039565	LOC_Os03g48560	Bradi1g12030
Sobic.001G131100	GRMZM2G363813	No Gene	Zm00001d033567	No Gene	Seita.9G132700	Si035078m	Pgl_GLEAN_10028151	Ot_Chr4_08151	Et_4A_033485	Et_4B_037654	LOC_Os03g48540	Bradi1g12040
Sobic.001G131200	GRMZM2G050085	No Gene	Zm00001d033564	No Gene	Seita.9G132900	Si039322m	Pgl_GLEAN_10028154	Ot_Chr4_08153	Et_4A_033484	No Gene	LOC_Os03g48520	Bradi1g12064
Sobic.001G131300	GRMZM2G351304	AC213463_3_FG004	Zm00001d033563	Zm00001d013521	Seita.9G133000	Si034040m	Pgl_GLEAN_10028155	Ot_Chr4_08154	Et_4A_035402	Et_4B_039563	LOC_Os03g48490	Bradi1g12067
Sobic.001G131400	No Gene	GRMZM5G861357	No Gene	Zm00001d013522	Seita.9G133200	Si037483m	Pgl_GLEAN_10028156	Ot_Chr4_08155	Et_4A_035404	Et_4B_037656	LOC_Os03g48480	Bradi1g12080
Sobic.001G131600	No Gene	No Gene	Zm00001d033559	No Gene	Seita.9G133600	Si038267m	Pgl_GLEAN_10005576	Ot_Chr4_08156	Et_4A_033480	Et_4B_037650	LOC_Os03g48390	Bradi1g12100
Sobic.001G131700	GRMZM2G080725	No Gene	Zm00001d033558	No Gene	Seita.9G133700	Si035487m	Pgl_GLEAN_10005575	Ot_Chr4_08157	Et_4A_033483	Et_4B_037655	LOC_Os03g48380	Bradi1g12110
Sobic.001G132400	GRMZM2G068259	No Gene	Zm00001d033552	No Gene	Seita.9G134900	Si034107m	Pgl_GLEAN_10008446	Ot_Chr4_08160	Et_4A_033475	Et_4B_037644	LOC_Os03g48310	Bradi1g12117
Sobic.001G132600	GRMZM2G022997	No Gene	Zm00001d033551	No Gene	Seita.9G135000	Si034035m	Pgl_GLEAN_10008447	Ot_Chr4_08161	Et_4A_033474	Et_4B_037643	LOC_Os03g48300	Bradi1g12140
Sobic.001G132800	No Gene	GRMZM2G076634	No Gene	Zm00001d013527	Seita.9G135600	Si034847m	Pgl_GLEAN_10008450	Ot_Chr4_08162	Et_4A_033473	Et_4B_037641	LOC_Os03g48270	Bradi1g12150
Sobic.001G132900	GRMZM2G388911	GRMZM2G076676	Zm00001d033549	Zm00001d013528	Seita.9G135700	Si035592m	Pgl_GLEAN_10008451	Ot_Chr4_08163	Et_4A_033472	Et_4B_037640	LOC_Os03g48260	Bradi1g12157
Sobic.001G133000	GRMZM2G072898	No Gene	Zm00001d033545	No Gene	Seita.9G135900	Si036843m	Pgl_GLEAN_10008455	Ot_Chr4_08164	Et_4A_033477	Et_4B_037645	LOC_Os03g48190	Bradi1g12170
Sobic.001G133900	GRMZM2G104542	GRMZM2G122251	Zm00001d033528	Zm00001d013529	Seita.9G136100	Si035552m	Pgl_GLEAN_10008457	Ot_Chr4_08165	Et_4A_033470	Et_4B_037630	LOC_Os03g48180	Bradi1g12190
Sobic.001G134100	GRMZM2G104501	GRMZM2G122274	Zm00001d033529	Zm00001d013530	Seita.9G136200	Si035080m	Pgl_GLEAN_10008458	Ot_Chr4_08166	Et_4A_033467	Et_4B_037626	LOC_Os03g48170	Bradi1g12200
Sobic.001G134200	GRMZM2G068575	No Gene	Zm00001d033531	No Gene	Seita.9G136800	Si039792m	Pgl_GLEAN_10008459	Ot_Chr4_08167	Et_4A_032197	Et_4B_036081	LOC_Os03g48110	Bradi1g12210
Sobic.001G134400	GRMZM2G028379	GRMZM2G470671	Zm00001d033535	Zm00001d013531	Seita.9G137100	Si037958m	Pgl_GLEAN_10000648	Ot_Chr4_08169	Et_4A_033469	Et_4B_037629	LOC_Os03g48080	Bradi1g12230
Sobic.001G134600	GRMZM2G060070	GRMZM2G170362	Zm00001d033541	Zm00001d013533	Seita.9G137300	Si036440m	Pgl_GLEAN_10010961	Ot_Chr4_08171	Et_4A_033463	Et_4B_037623	LOC_Os03g48050	Bradi1g12250
Sobic.001G134700	No Gene	GRMZM2G002754	No Gene	Zm00001d013534	Seita.9G137400	Si037655m	Pgl_GLEAN_10010960	Ot_Chr4_08172	Et_4A_033462	Et_4B_037622	LOC_Os03g48040	Bradi1g12260
Sobic.001G134800	GRMZM2G133684	GRMZM2G164131	Zm00001d033543	Zm00001d013536	Seita.9G137500	Si037183m	Pgl_GLEAN_10010959	Ot_Chr4_08173	Et_4A_033468	Et_4B_037628	LOC_Os03g48030	Bradi1g12280
Sobic.001G134900	GRMZM2G133633	No Gene	Zm00001d033544	No Gene	Seita.9G137600	Si034429m	Pgl_GLEAN_10010958	Ot_Chr4_08174	Et_4A_033461	Et_4B_037621	LOC_Os03g48010	Bradi1g12290
Sobic.001G135100	GRMZM2G420436	No Gene	Zm00001d033527	No Gene	Seita.9G138000	Si035625m	Pgl_GLEAN_10010955	Ot_Chr4_08175	Et_4A_033445	Et_4B_037620	LOC_Os03g48000	Bradi1g12300
Sobic.001G135200	No Gene	No Gene	Zm00001d033526	No Gene	Seita.9G138200	Si037919m	Pgl_GLEAN_10010953	Ot_Chr4_08176	Et_4A_033444	Et_4B_037619	LOC_Os03g47990	Bradi1g12312
Sobic.001G135300	No Gene	No Gene	Zm00001d033525	No Gene	Seita.9G138300	Si035341m	Pgl_GLEAN_10010952	Ot_Chr4_08178	Et_4A_033448	Et_4B_037627	LOC_Os03g47980	Bradi1g12320
Sobic.001G135400	No Gene	No Gene	Zm00001d033523	No Gene	Seita.9G138400	Si036492m	Pgl_GLEAN_10010951	Ot_Chr4_08179	Et_4A_035392	Et_4B_037618	LOC_Os03g47970	Bradi1g12330
Sobic.001G135500	No Gene	GRMZM2G461948	No Gene	Zm00001d013540	Seita.9G138500	Si034011m	Pgl_GLEAN_10010951	Ot_Chr4_08180	Et_4A_033447	Et_4B_037617	LOC_Os03g47949	Bradi1g12340
Sobic.001G135600	No Gene	No Gene	Zm00001d033522	No Gene	Seita.9G138600	Si036350m	Pgl_GLEAN_10010950	Ot_Chr4_08181	Et_4A_033443	Et_4B_037611	LOC_Os03g47940	Bradi1g12350
Sobic.001G136000	No Gene	GRMZM2G461936	Zm00001d033518	Zm00001d013542	Seita.9G138800	Si034005m	Pgl_GLEAN_10010944	Ot_Chr4_n35503	Et_4A_035389	Et_4B_037613	LOC_Os03g47820	Bradi1g12431
Sobic.001G136150	No Gene	GRMZM2G461936	Zm00001d033518	Zm00001d013542	Seita.9G138800	Si034005m	Pgl_GLEAN_10010944	Ot_Chr4_n35503	Et_4A_033441	Et_4B_037613	LOC_Os03g47820	Bradi1g12431
Sobic.001G136300	GRMZM2G467893	No Gene	Zm00001d033517	No Gene	Seita.9G139000	Si038649m	Pgl_GLEAN_10010942	Ot_Chr4_08188	Et_4A_032191	Et_4B_036400	LOC_Os03g47810	Bradi1g12440
Sobic.001G136500	GRMZM2G083783	GRMZM2G161242	Zm00001d033511	Zm00001d013543	Seita.9G139100	Si036711m	Pgl_GLEAN_10010940	Ot_Chr4_08189	Et_4A_033438	Et_4B_037608	LOC_Os03g47800	Bradi1g12460
Sobic.001G136900	GRMZM2G116840	GRMZM2G148130	Zm00001d033374	Zm00001d013546	Seita.9G139400	Si040733m	Pgl_GLEAN_10010937	Ot_Chr4_08191	Et_4A_033436	Et_4B_037606	LOC_Os03g47770	Bradi1g12480
Sobic.001G137000	GRMZM2G415215	No Gene	Zm00001d033375	No Gene	Seita.9G139500	Si033828m	Pgl_GLEAN_10010936	Ot_Chr4_08192	Et_4A_033433	Et_4B_037602	LOC_Os03g47754	Bradi1g12490
Sobic.001G137100	GRMZM2G011588	GRMZM2G148098	Zm00001d033378	Zm00001d013547	Seita.9G139600	Si034602m	Pgl_GLEAN_10010935	Ot_Chr4_08193	Et_4A_033431	Et_4B_037605	LOC_Os03g47740	Bradi1g12510
Sobic.001G137200	GRMZM2G163761	No Gene	Zm00001d033379	No Gene	Seita.9G139700	Si036329m	Pgl_GLEAN_10010934	Ot_Chr4_08196	Et_4A_033432	Et_4B_037604	LOC_Os03g47730	Bradi1g12520
Sobic.001G137800	GRMZM2G163796	No Gene	Zm00001d033380	No Gene	Seita.9G139900	Si039912m	Pgl_GLEAN_10012328	Ot_Chr4_08200	Et_4A_033423	Et_4B_039551	LOC_Os03g47650	Bradi1g12530
Sobic.001G138000	GRMZM2G027663	No Gene	Zm00001d033383	No Gene	Seita.9G140100	Si034631m	Pgl_GLEAN_10012329	Ot_Chr4_08202	Et_4A_033422	Et_4B_039550	LOC_Os03g47610	Bradi1g12550
Sobic.001G138200	GRMZM2G149024	No Gene	Zm00001d033385	No Gene	Seita.9G140200	Si036413m	Pgl_GLEAN_10012330	Ot_Chr4_08203	No Gene	Et_4B_039549	LOC_Os03g47530	Bradi1g12560
Sobic.001G138300	GRMZM2G149028	GRMZM2G129150	Zm00001d033386	Zm00001d013549	Seita.9G140300	Si037325m	Pgl_GLEAN_10012331	Ot_Chr4_08204	Et_4A_033421	Et_4B_037596	LOC_Os03g47500	Bradi1g12570
Sobic.001G138600	GRMZM2G118172	GRMZM2G129140	Zm00001d033389	Zm00001d013550	Seita.9G141000	Si038017m	Pgl_GLEAN_10012336	Ot_Chr4_08207	Et_4A_035387	Et_4B_036397	LOC_Os03g47280	Bradi1g12580
Sobic.001G138800	No Gene	GRMZM2G129083	No Gene	Zm00001d013551	Seita.9G141100	Si037710m	Pgl_GLEAN_10012337	Ot_Chr4_08208	Et_4A_031848	Et_4B_036395	LOC_Os03g47270	Bradi1g12590
Sobic.001G138900	No Gene	GRMZM2G430685	No Gene	Zm00001d013552	Seita.9G141200	Si039152m	Pgl_GLEAN_10012338	Ot_Chr4_n35821	Et_4A_033418	Et_4B_037591	LOC_Os03g47260	Bradi1g12600
Sobic.001G139100	No Gene	GRMZM2G128986	No Gene	Zm00001d013553	Seita.9G141400	Si037981m	Pgl_GLEAN_10012339	Ot_Chr4_08210	Et_4A_035386	Et_4B_036392	LOC_Os03g47210	Bradi1g12615
Sobic.001G139300	GRMZM2G176235	GRMZM2G033489	Zm00001d033391	Zm00001d013554	Seita.9G141600	Si036687m	Pgl_GLEAN_10012340	Ot_Chr4_08211	Et_4A_033420	Et_4B_037595	LOC_Os03g47190	Bradi1g12630
Sobic.001G139800	GRMZM2G018414	GRMZM2G033612	Zm00001d033396	Zm00001d013555	Seita.9G141900	Si035794m	Pgl_GLEAN_10012342	Ot_Chr4_08214	Et_4A_033411	Et_4B_037590	LOC_Os03g47140	Bradi1g12650
Sobic.001G139900	GRMZM2G050684	No Gene	Zm00001d033397	No Gene	Seita.9G142000	Si035852m	Pgl_GLEAN_10012344	Ot_Chr4_08215	Et_4A_033410	Et_4B_037589	LOC_Os03g47120	Bradi1g12660
Sobic.001G140000	GRMZM2G409093	No Gene	Zm00001d033401	No Gene	Seita.9G142100	Si034360m	Pgl_GLEAN_10012345	Ot_Chr4_27893	Et_4A_033417	Et_4B_037594	LOC_Os03g47070	Bradi1g12670
Sobic.001G140200	GRMZM2G061101	GRMZM2G002225	Zm00001d033404	Zm00001d013559	Seita.9G142500	Si036580m	Pgl_GLEAN_10012346	Ot_Chr4_08220	Et_4A_033416	No Gene	LOC_Os03g47016	Bradi1g12690
Sobic.001G140300	No Gene	GRMZM2G002260	No Gene	Zm00001d013561	Seita.9G142600	Si038956m	Pgl_GLEAN_10012348	Ot_Chr4_08221	Et_4A_033409	Et_4B_037582	LOC_Os03g47010	Bradi1g12710
Sobic.001G140400	No Gene	GRMZM2G166094	No Gene	Zm00001d013565	Seita.9G142700	Si038040m	Pgl_GLEAN_10012349	Ot_Chr4_08222	Et_4A_033415	Et_4B_036075	LOC_Os03g46930	Bradi1g12720
Sobic.001G140600	No Gene	GRMZM2G166082	No Gene	Zm00001d013566	Seita.9G143600	Si034320m	Pgl_GLEAN_10004658	Ot_Chr4_08223	Et_4A_033407	Et_4B_037585	LOC_Os03g46920	Bradi1g12740
Sobic.001G140700	GRMZM2G177947	No Gene	Zm00001d033405	No Gene	Seita.9G143700	Si035039m	Pgl_GLEAN_10004659	Ot_Chr4_08225	Et_4A_033406	Et_4B_037584	LOC_Os03g46910	Bradi1g12750
Sobic.001G140900	GRMZM2G120021	No Gene	Zm00001d033412	No Gene	Seita.9G143900	Si039325m	Pgl_GLEAN_10004662	Ot_Chr4_08228	Et_4A_033402	Et_4B_037575	LOC_Os03g46860	Bradi1g12770
Sobic.001G141100	GRMZM2G155043	No Gene	Zm00001d033413	No Gene	Seita.9G144000	Si038721m	Pgl_GLEAN_10004664	Ot_Chr4_08228	Et_4A_033402	Et_4B_037575	LOC_Os03g46860	Bradi1g12770
Sobic.001G141300	No Gene	GRMZM2G165901	No Gene	Zm00001d013568	Seita.9G144200	No Gene	Pgl_GLEAN_10004666	Ot_Chr4_08233	Et_4A_033401	Et_4B_037574	LOC_Os03g46770	Bradi1g12787
Sobic.001G141600	GRMZM2G055037	GRMZM2G035821	Zm00001d033419	Zm00001d013571	Seita.9G144500	Si036495m	Pgl_GLEAN_10000812	Ot_Chr4_08234	Et_4A_033400	Et_4B_036389	LOC_Os03g46570	Bradi1g12850
Sobic.001G142100	GRMZM2G045314	No Gene	Zm00001d033422	No Gene	Seita.9G145400	Si036161m	Pgl_GLEAN_10011943	Ot_Chr4_08237	Et_4A_033392	Et_4B_037570	LOC_Os03g46650	Bradi1g12820
Sobic.001G142200	GRMZM2G046101	GRMZM5G858249	No Gene	Zm00001d013573	Seita.9G145500	Si035430m	Pgl_GLEAN_10011944	Ot_Chr4_n35507	Et_4A_032172	Et_4B_036388	LOC_Os03g46660	Bradi1g12810
Sobic.001G142800	No Gene	No Gene	Zm00001d033446	No Gene	Seita.9G146100	Si036196m	Pgl_GLEAN_10005377	Ot_Chr4_08242	Et_4A_033389	Et_4B_037571	LOC_Os03g46470	Bradi1g12860
Sobic.001G142900	GRMZM2G118821	No Gene	Zm00001d033446	No Gene	Seita.9G146200	Si039539m	Pgl_GLEAN_10005377	Ot_Chr4_08242	Et_4A_033389	Et_4B_037571	LOC_Os03g46470	Bradi1g12860
Sobic.001G143000	No Gene	GRMZM2G085405	No Gene	Zm00001d013581	Seita.9G146300	Si034834m	Pgl_GLEAN_10004489	Ot_Chr4_n35513	Et_4A_033388	Et_4B_037567	LOC_Os03g46440	Bradi1g12870
Sobic.001G143200	No Gene	GRMZM2G016184	No Gene	Zm00001d013582	Seita.9G146500	Si037037m	Pgl_GLEAN_10004490	Ot_Chr4_n35515	Et_4A_033385	Et_4B_037566	LOC_Os03g46410	Bradi1g12880
Sobic.001G143300	No Gene	GRMZM2G015159	No Gene	Zm00001d013583	Seita.9G146600	Si037559m	Pgl_GLEAN_10004491	Ot_Chr4_08245	Et_4A_035376	Et_4B_037564	LOC_Os03g46390	Bradi1g12890
Sobic.001G143400	No Gene	No Gene	No Gene	Zm00001d013588	Seita.9G146700	Si040176m	Pgl_GLEAN_10004492	Ot_Chr4_08246	Et_4A_032170	Et_4B_037563	LOC_Os03g46350	Bradi1g12900
Sobic.001G143500	No Gene	GRMZM2G006329	No Gene	Zm00001d013589	Seita.9G146800	Si035323m	Pgl_GLEAN_10004493	Ot_Chr4_08248	Et_4A_035375	Et_4B_039545	LOC_Os03g46340	Bradi1g12910
Sobic.001G143600	No Gene	GRMZM2G006474	No Gene	Zm00001d013590	Seita.9G146900	Si033970m	Pgl_GLEAN_10004494	Ot_Chr4_08249	Et_4A_033378	Et_4B_037562	LOC_Os03g46330	Bradi1g12920
Sobic.001G144100	No Gene	GRMZM2G383735	No Gene	Zm00001d013593	Seita.9G147200	Si038101m	Pgl_GLEAN_10004495	Ot_Chr4_08251	Et_4A_035374	Et_4B_039544	LOC_Os03g46300	Bradi1g12950
Sobic.001G144200	No Gene	GRMZM2G176748	No Gene	Zm00001d013595	Seita.9G147300	Si036780m	Pgl_GLEAN_10004497	Ot_Chr4_08253	Et_4A_033383	Et_4B_037565	LOC_Os03g46260	Bradi1g12960
Sobic.001G144600	No Gene	GRMZM2G176688	No Gene	Zm00001d013597	Seita.9G147700	Si036176m	Pgl_GLEAN_10004499	Ot_Chr4_08256	Et_4A_033382	Et_4B_037560	LOC_Os03g46190	Bradi1g12980
Sobic.001G144700	No Gene	GRMZM5G822180	No Gene	Zm00001d013598	Seita.9G147800	Si037479m	Pgl_GLEAN_10004500	Ot_Chr4_08257	Et_4A_033375	Et_4B_037555	LOC_Os03g46180	Bradi1g12990
Sobic.001G145200	GRMZM2G369130	GRMZM2G094900	Zm00001d033451	Zm00001d013603	Seita.9G148100	Si034992m	Pgl_GLEAN_10001162	Ot_Chr4_08262	Et_4A_033357	Et_4B_037554	LOC_Os03g46090	Bradi1g13047
Sobic.001G145600	GRMZM2G039639	GRMZM2G010048	Zm00001d033455	Zm00001d013610	Seita.9G148400	Si039423m	Pgl_GLEAN_10001163	Ot_Chr4_n35831	Et_4A_033359	Et_4B_037557	LOC_Os03g46060	Bradi1g13070
Sobic.001G145700	GRMZM2G039639	GRMZM2G010048	Zm00001d033455	Zm00001d013610	Seita.9G148300	Si037366m	Pgl_GLEAN_10001163	Ot_Chr4_08263	Et_4A_033359	Et_4B_037557	LOC_Os03g46070	Bradi1g13070
Sobic.001G146000	GRMZM2G108766	GRMZM2G066191	Zm00001d033457	Zm00001d013612	Seita.9G148700	Si035695m	Pgl_GLEAN_10001165	Ot_Chr4_08267	Et_4A_033356	Et_4B_037530	LOC_Os03g45920	Bradi1g13090
Sobic.001G146100	GRMZM2G108861	GRMZM2G035632	Zm00001d033459	Zm00001d013615	Seita.9G148800	No Gene	Pgl_GLEAN_10001167	Ot_Chr4_08269	Et_4A_033358	Et_4B_037537	LOC_Os03g45870	Bradi1g13097
Sobic.001G146200	AC186519_4_FG002	GRMZM2G332390	Zm00001d033463	Zm00001d013616	Seita.9G149000	Si040192m	Pgl_GLEAN_10016434	Ot_Chr4_n35518	Et_4A_031842	Et_4B_039534	LOC_Os03g45850	Bradi1g13127
Sobic.001G146400	GRMZM2G033871	GRMZM2G332390	Zm00001d033460	Zm00001d013619	Seita.9G149000	Si040192m	Pgl_GLEAN_10016434	Ot_Chr4_n35518	Et_4A_031842	Et_4B_039534	LOC_Os03g45850	Bradi1g13127
Sobic.001G146500	GRMZM2G146108	GRMZM2G332390	Zm00001d033463	Zm00001d013619	Seita.9G149000	Si040192m	Pgl_GLEAN_10016434	Ot_Chr4_n35518	Et_4A_031842	Et_4B_039534	LOC_Os03g45860	Bradi1g13127
Sobic.001G146800	No Gene	GRMZM5G814310	No Gene	Zm00001d013620	Seita.9G149100	Si034668m	Pgl_GLEAN_10016435	Ot_Chr4_08270	Et_4A_033354	Et_4B_037536	LOC_Os03g45770	Bradi1g13150
Sobic.001G146900	GRMZM2G146143	GRMZM5G849149	Zm00001d033465	Zm00001d013624	Seita.9G149200	Si036443m	Pgl_GLEAN_10016436	Ot_Chr4_08273	Et_4A_033353	Et_4B_037535	LOC_Os03g45760	Bradi1g13160
Sobic.001G147000	GRMZM2G447176	GRMZM2G079185	Zm00001d033466	Zm00001d013625	Seita.9G149300	Si037583m	Pgl_GLEAN_10016437	Ot_Chr4_08274	Et_4A_033351	Et_4B_037528	LOC_Os03g45750	Bradi1g13165
Sobic.001G147200	AY542798_1_FG003	GRMZM2G379428	Zm00001d033467	Zm00001d013627	Seita.9G149500	Si034539m	Pgl_GLEAN_10016439	Ot_Chr4_08276	Et_4A_035367	Et_4B_037534	LOC_Os03g45730	Bradi1g13180
Sobic.001G147300	GRMZM2G704005	No Gene	Zm00001d033468	No Gene	Seita.9G149600	Si038936m	Pgl_GLEAN_10016440	Ot_Chr4_n35523	Et_4A_031840	Et_4B_037533	LOC_Os03g45720	Bradi1g13190
Sobic.001G148101	GRMZM2G149238	GRMZM2G161418	Zm00001d033472	Zm00001d013631	Seita.9G150100	Si038805m	Pgl_GLEAN_10016447	Ot_Chr4_n35524	Et_4A_033349	Et_4B_037526	LOC_Os03g45410	Bradi1g13220
Sobic.001G148200	GRMZM2G134398	GRMZM2G161668	Zm00001d033473	Zm00001d013632	Seita.9G150400	Si040750m	Pgl_GLEAN_10016449	Ot_Chr4_08280	Et_4A_033348	Et_4B_037523	LOC_Os03g45400	Bradi1g13226
Sobic.001G148300	No Gene	GRMZM2G078566	No Gene	Zm00001d013635	Seita.9G150500	Si035350m	Pgl_GLEAN_10016450	Ot_Chr4_n35522	Et_4A_033347	Et_4B_037522	LOC_Os03g45390	Bradi1g13232
Sobic.001G148400	GRMZM2G134450	GRMZM2G340578	Zm00001d033475	Zm00001d013638	Seita.9G150600	Si039744m	Pgl_GLEAN_10016453	Ot_Chr4_08282	Et_4A_035362	Et_4B_036379	LOC_Os03g45370	Bradi1g13240
Sobic.001G148500	GRMZM2G081910	GRMZM2G038801	Zm00001d033477	Zm00001d013639	Seita.9G150700	Si037907m	Pgl_GLEAN_10016456	Ot_Chr4_08284	Et_4A_033346	Et_4B_037525	LOC_Os03g45344	Bradi1g13250
Sobic.001G148600	GRMZM2G081822	GRMZM2G037146	Zm00001d033478	Zm00001d013641	Seita.9G150800	Si039412m	Pgl_GLEAN_10016457	Ot_Chr4_08286	Et_4A_033345	Et_4B_037524	LOC_Os03g45340	Bradi1g13261
Sobic.001G149500	GRMZM2G169372	GRMZM2G448511	Zm00001d033483	Zm00001d013647	Seita.9G151800	No Gene	Pgl_GLEAN_10002256	Ot_Chr4_08293	Et_4A_032159	Et_4B_036378	LOC_Os03g45280	Bradi1g13330
Sobic.001G149600	GRMZM2G169432	No Gene	Zm00001d033484	No Gene	Seita.9G151900	Si037898m	Pgl_GLEAN_10002255	Ot_Chr4_n35526	Et_4A_033336	Et_4B_037518	LOC_Os03g45270	Bradi1g13340
Sobic.001G149700	GRMZM2G436429	No Gene	Zm00001d033488	No Gene	Seita.9G152000	Si037238m	Pgl_GLEAN_10002254	Ot_Chr4_08298	Et_4A_033340	Et_4B_037516	LOC_Os03g45260	Bradi1g13350
Sobic.001G150800	GRMZM2G088083	No Gene	Zm00001d033492	No Gene	Seita.9G152600	Si035104m	Pgl_GLEAN_10011567	Ot_Chr4_08300	Et_4A_033317	Et_4B_037510	LOC_Os03g45180	Bradi1g13430
Sobic.001G151000	GRMZM2G092433	GRMZM2G007810	Zm00001d033493	Zm00001d013652	Seita.9G152700	Si034651m	Pgl_GLEAN_10011566	Ot_Chr4_08302	Et_4A_033325	Et_4B_037508	LOC_Os03g45170	Bradi1g13440
Sobic.001G151100	GRMZM2G340749	AC197122_3_FG003	Zm00001d033494	Zm00001d013653	Seita.9G152800	Si034226m	Pgl_GLEAN_10011565	Ot_Chr4_08303	Et_4A_033321	Et_4B_037505	LOC_Os03g44900	Bradi1g13450
Sobic.001G151200	No Gene	GRMZM2G064852	No Gene	Zm00001d013654	Seita.9G152900	Si034028m	Pgl_GLEAN_10011564	Ot_Chr4_08304	No Gene	Et_4B_036377	LOC_Os03g44890	Bradi1g13460
Sobic.001G151500	GRMZM2G330453	No Gene	Zm00001d033497	No Gene	Seita.9G153000	Si038924m	Pgl_GLEAN_10011563	Ot_Chr4_08309	Et_4A_033324	Et_4B_037504	LOC_Os03g44840	Bradi1g13470
Sobic.001G151600	GRMZM2G093855	No Gene	Zm00001d033502	No Gene	Seita.9G153100	Si036024m	Pgl_GLEAN_10011562	Ot_Chr4_08310	Et_4A_033323	Et_4B_037503	LOC_Os03g44830	Bradi1g13480
Sobic.001G151800	AC177897_2_FG002	GRMZM2G439118	Zm00001d033503	Zm00001d013657	Seita.9G153500	Si036461m	Pgl_GLEAN_10011559	Ot_Chr4_08313	Et_4A_033315	Et_4B_037501	LOC_Os03g44810	Bradi1g13500
Sobic.001G151900	GRMZM2G134976	AC233885_1_FG001	Zm00001d033504	Zm00001d013658	Seita.9G153600	Si035292m	Pgl_GLEAN_10011558	Ot_Chr4_08314	Et_4A_033309	Et_4B_037491	LOC_Os03g44800	Bradi1g13510
Sobic.001G152000	GRMZM2G134982	No Gene	Zm00001d033505	No Gene	Seita.9G153800	Si034041m	Pgl_GLEAN_10011556	Ot_Chr4_08305	Et_4A_033308	Et_4B_037490	LOC_Os03g44780	Bradi1g13520
Sobic.001G152800	GRMZM2G353497	AC233885_1_FG002	Zm00001d033507	Zm00001d013660	Seita.9G154200	Si038678m	Pgl_GLEAN_10005104	Ot_Chr4_08322	Et_4A_032150	Et_4B_036365	LOC_Os03g44750	Bradi1g13560
Sobic.001G153200	GRMZM2G146616	No Gene	Zm00001d033510	No Gene	Seita.9G154500	Si034367m	Pgl_GLEAN_10005107	Ot_Chr4_08328	Et_4A_033299	Et_4B_039526	LOC_Os03g44670	Bradi1g13580
Sobic.001G153300	No Gene	GRMZM2G157310	No Gene	Zm00001d013664	Seita.9G154600	Si036385m	Pgl_GLEAN_10005108	Ot_Chr4_08330	Et_4A_033291	Et_4B_037481	LOC_Os03g44660	Bradi1g13590
Sobic.001G153500	GRMZM2G157456	GRMZM2G134957	Zm00001d033205	Zm00001d013668	Seita.9G154800	Si038600m	Pgl_GLEAN_10005110	Ot_Chr4_08332	Et_4A_032146	Et_4B_036366	LOC_Os03g44650	Bradi1g13610
Sobic.001G153700	GRMZM2G457357	No Gene	Zm00001d033207	No Gene	Seita.9G155100	Si039446m	Pgl_GLEAN_10002107	Ot_Chr4_08334	Et_4A_033290	Et_4B_039521	LOC_Os03g44642	Bradi1g13620
Sobic.001G153900	GRMZM2G364127	No Gene	Zm00001d033208	No Gene	Seita.9G155100	Si039446m	Pgl_GLEAN_10002107	Ot_Chr4_08334	Et_4A_033290	Et_4B_039522	LOC_Os03g44642	Bradi1g13620
Sobic.001G154100	GRMZM2G364069	GRMZM2G134980	Zm00001d033210	Zm00001d013669	Seita.9G155300	Si035859m	Pgl_GLEAN_10002104	Ot_Chr4_08335	Et_4A_035355	Et_4B_037474	LOC_Os03g44620	Bradi1g13640
Sobic.001G154200	GRMZM2G038988	No Gene	Zm00001d033211	No Gene	Seita.9G155400	Si035861m	Pgl_GLEAN_10002103	Ot_Chr4_08336	Et_4A_033295	Et_4B_037478	LOC_Os03g44610	Bradi1g13650
Sobic.001G154300	GRMZM2G324276	AC211276_4_FG008	Zm00001d033213	Zm00001d013672	Seita.9G155500	Si036291m	Pgl_GLEAN_10002102	Ot_Chr4_08338	Et_4A_032149	Et_4B_036364	LOC_Os03g44580	Bradi1g13660
Sobic.001G154400	GRMZM2G023392	GRMZM2G166109	Zm00001d033214	Zm00001d013673	Seita.9G155600	Si037198m	Pgl_GLEAN_10002101	Ot_Chr4_08339	Et_4A_033294	Et_4B_037477	LOC_Os03g44560	Bradi1g13670
Sobic.001G154500	GRMZM5G829103	GRMZM2G165488	Zm00001d033215	Zm00001d013676	Seita.9G155700	Si036465m	Pgl_GLEAN_10002100	Ot_Chr4_08340	Et_4A_035354	Et_4B_037476	LOC_Os03g44540	Bradi1g13680
Sobic.001G154600	GRMZM2G318671	GRMZM2G330565	Zm00001d033216	Zm00001d013677	Seita.9G155800	No Gene	Pgl_GLEAN_10002099	Ot_Chr4_08341	Et_4A_031836	Et_4B_036066	LOC_Os03g44520	Bradi1g13700
Sobic.001G154900	GRMZM2G070323	GRMZM2G148539	Zm00001d033217	Zm00001d013680	Seita.9G156000	Si034069m	Pgl_GLEAN_10002097	Ot_Chr4_n35531	Et_4A_033289	Et_4B_037475	LOC_Os03g44500	Bradi1g13710
Sobic.001G155000	GRMZM2G113928	GRMZM5G895064	Zm00001d033218	Zm00001d013683	Seita.9G156200	Si033950m	Pgl_GLEAN_10002096	Ot_Chr4_08346	Et_4A_033286	Et_4B_037472	LOC_Os03g44484	Bradi1g13720
Sobic.001G155100	No Gene	GRMZM2G077828	No Gene	Zm00001d013688	Seita.9G156700	Si034469m	Pgl_GLEAN_10013092	Ot_Chr4_08347	Et_4A_031835	Et_4B_036065	LOC_Os03g44440	Bradi1g13740
Sobic.001G155200	GRMZM2G027991	No Gene	Zm00001d033221	No Gene	Seita.9G156600	Si035843m	Pgl_GLEAN_10013091	Ot_Chr4_08348	Et_4A_035353	Et_4B_039520	LOC_Os03g44430	Bradi1g13750
Sobic.001G155300	GRMZM2G014392	GRMZM5G838285	Zm00001d033222	Zm00001d013689	Seita.9G156500	Si039851m	Pgl_GLEAN_10013090	Ot_Chr4_08350	Et_4A_035352	Et_4B_039519	LOC_Os03g44380	Bradi1g13760
Sobic.001G155500	GRMZM2G127546	No Gene	Zm00001d033225	No Gene	Seita.9G156800	Si036762m	Pgl_GLEAN_10013093	Ot_Chr4_08353	Et_4A_033273	Et_4B_037469	LOC_Os03g44300	Bradi1g13777
Sobic.001G155600	GRMZM5G859316	No Gene	Zm00001d033231	No Gene	Seita.9G157100	Si036708m	Pgl_GLEAN_10013095	Ot_Chr4_08357	Et_4A_033271	Et_4B_037439	LOC_Os03g44290	Bradi1g13787
Sobic.001G155700	GRMZM2G103672	No Gene	Zm00001d033231	No Gene	Seita.9G157200	Si036755m	Pgl_GLEAN_10013096	Ot_Chr4_08357	Et_4A_033271	Et_4B_037439	LOC_Os03g44290	Bradi1g13787
Sobic.001G156000	No Gene	GRMZM2G019207	No Gene	Zm00001d013693	Seita.9G157600	Si037319m	Pgl_GLEAN_10013098	Ot_Chr4_08360	Et_4A_032144	Et_4B_037446	LOC_Os03g44170	Bradi1g13807
Sobic.001G156100	GRMZM2G080828	No Gene	Zm00001d033228	No Gene	Seita.9G157700	Si035474m	Pgl_GLEAN_10013099	Ot_Chr4_08361	Et_4A_033275	Et_4B_037445	LOC_Os03g44150	Bradi1g13827
Sobic.001G157200	GRMZM5G805732	No Gene	Zm00001d033241	No Gene	Seita.9G158500	Si034783m	Pgl_GLEAN_10013107	Ot_Chr4_08367	Et_4A_033266	Et_4B_037436	LOC_Os03g43970	Bradi1g13900
Sobic.001G157400	GRMZM2G423337	No Gene	Zm00001d033246	Zm00001d013699	Seita.9G158800	Si034228m	Pgl_GLEAN_10001800	Ot_Chr4_27669	Et_4A_033265	Et_4B_037435	LOC_Os03g43930	Bradi1g13910
Sobic.001G157500	No Gene	GRMZM2G097364	No Gene	Zm00001d013700	Seita.9G158900	Si037525m	Pgl_GLEAN_10001801	Ot_Chr4_27668	Et_4A_033264	Et_4B_037434	LOC_Os03g43910	Bradi1g13920
Sobic.001G157700	GRMZM2G114036	AC194158_3_FG005	Zm00001d033254	No Gene	Seita.9G159300	Si035795m	Pgl_GLEAN_10005281	Ot_Chr4_08379	Et_4A_035337	Et_4B_039505	LOC_Os03g43880	Bradi1g13940
Sobic.001G157900	GRMZM2G414047	AC194158_3_FG005	Zm00001d033256	No Gene	Seita.9G159300	Si035795m	Pgl_GLEAN_10005281	Ot_Chr4_08379	Et_4A_035337	Et_4B_039505	LOC_Os03g43880	Bradi1g13940
Sobic.001G158200	GRMZM2G414047	AC194158_3_FG005	Zm00001d033256	No Gene	Seita.9G159300	Si035795m	Pgl_GLEAN_10005281	Ot_Chr4_08379	Et_4A_035337	Et_4B_039505	LOC_Os03g43880	Bradi1g13940
Sobic.001G158400	GRMZM2G016602	No Gene	Zm00001d033259	No Gene	Seita.9G159800	Si035870m	Pgl_GLEAN_10005284	Ot_Chr4_08382	Et_4A_033251	Et_4B_037414	LOC_Os03g43850	Bradi1g13960
Sobic.001G158500	GRMZM2G173425	No Gene	Zm00001d033262	No Gene	Seita.9G159900	Si037185m	Pgl_GLEAN_10005285	Ot_Chr4_n35536	Et_4A_033253	Et_4B_037417	LOC_Os03g43840	Bradi1g13971
Sobic.001G158900	GRMZM2G165042	No Gene	Zm00001d033267	No Gene	Seita.9G160700	Si035110m	Pgl_GLEAN_10009332	Ot_Chr4_08394	Et_4A_033244	Et_4B_037407	LOC_Os03g43810	Bradi1g13980
Sobic.001G159400	GRMZM2G111269	No Gene	Zm00001d033275	No Gene	Seita.9G161000	Si036191m	Pgl_GLEAN_10009330	Ot_Chr4_08398	Et_4A_033242	Et_4B_037406	LOC_Os03g43760	Bradi1g14000
Sobic.001G159600	GRMZM2G066801	No Gene	Zm00001d033273	No Gene	Seita.9G161200	Si035446m	Pgl_GLEAN_10005476	Ot_Chr4_08403	Et_4A_033241	Et_4B_037398	LOC_Os03g43720	Bradi1g14040
Sobic.001G159700	AC207347_3_FG005	No Gene	Zm00001d033272	No Gene	Seita.9G161400	Si035450m	Pgl_GLEAN_10005476	Ot_Chr4_08403	Et_4A_033241	Et_4B_037398	LOC_Os03g43720	Bradi1g14040
Sobic.001G159900	GRMZM2G341410	No Gene	Zm00001d033279	No Gene	Seita.9G161600	No Gene	Pgl_GLEAN_10005473	Ot_Chr4_n35543	Et_4A_035330	Et_4B_039501	LOC_Os03g43650	Bradi1g14050
Sobic.001G160000	No Gene	GRMZM5G826465	No Gene	Zm00001d013703	Seita.9G161800	Si034716m	Pgl_GLEAN_10005470	Ot_Chr4_n35546	Et_4A_033238	Et_4B_037403	LOC_Os03g43590	Bradi1g14070
Sobic.001G160100	GRMZM2G039187	No Gene	Zm00001d033280	No Gene	Seita.9G161900	Si035520m	Pgl_GLEAN_10005469	Ot_Chr4_08406	Et_4A_033235	Et_4B_036352	LOC_Os03g43580	Bradi1g14090
Sobic.001G160200	No Gene	GRMZM2G078178	Zm00001d033283	Zm00001d013705	Seita.9G162000	Si035585m	Pgl_GLEAN_10017408	Ot_Chr4_08407	Et_4A_033234	Et_4B_037400	LOC_Os03g43510	Bradi1g14110
Sobic.001G161100	GRMZM2G423538	No Gene	Zm00001d033288	No Gene	Seita.9G162400	Si035125m	Pgl_GLEAN_10017405	Ot_Chr4_08412	Et_4A_035328	Et_4B_039499	LOC_Os03g43470	Bradi1g14160
Sobic.001G161200	GRMZM2G472643	No Gene	Zm00001d033316	No Gene	Seita.9G162500	Si035799m	Pgl_GLEAN_10017404	Ot_Chr4_08413	No Gene	Et_4B_039498	LOC_Os03g43440	Bradi1g14200
Sobic.001G161300	GRMZM2G472651	GRMZM2G128454	Zm00001d033317	Zm00001d013706	Seita.9G162600	Si037781m	Pgl_GLEAN_10017403	Ot_Chr4_08414	Et_4A_033232	Et_4B_037396	LOC_Os03g43430	Bradi1g14210
Sobic.001G161400	GRMZM2G066234	GRMZM2G128432	Zm00001d033318	Zm00001d013706	Seita.9G162700	Si036812m	Pgl_GLEAN_10017402	Ot_Chr4_08415	Et_4A_033231	Et_4B_037395	LOC_Os03g43420	Bradi1g14220
Sobic.001G161500	GRMZM2G366373	GRMZM2G128421	Zm00001d033319	Zm00001d013707	Seita.9G162800	Si037452m	Pgl_GLEAN_10017400	Ot_Chr4_08416	Et_4A_033228	Et_4B_036350	LOC_Os03g43410	Bradi1g14230
Sobic.001G161800	GRMZM2G141332	No Gene	Zm00001d033321	No Gene	Seita.9G163200	Si034979m	Pgl_GLEAN_10017395	Ot_Chr4_08418	Et_4A_033221	Et_4B_037387	LOC_Os03g43390	Bradi1g14250
Sobic.001G161900	GRMZM2G141379	No Gene	Zm00001d033322	No Gene	Seita.9G163300	Si035231m	Pgl_GLEAN_10017394	Ot_Chr4_08420	Et_4A_033225	Et_4B_037393	LOC_Os03g43360	Bradi1g14270
Sobic.001G162000	GRMZM2G070061	GRMZM2G023347	No Gene	Zm00001d013708	Seita.9G163500	Si038038m	Pgl_GLEAN_10017394	Ot_Chr4_08427	No Gene	Et_4B_037392	LOC_Os03g43020	Bradi1g14290
Sobic.001G162200	GRMZM2G070252	No Gene	Zm00001d033292	No Gene	Seita.9G163700	Si034961m	Pgl_GLEAN_10017389	Ot_Chr4_08429	Et_4A_033220	Et_4B_037381	LOC_Os03g43010	Bradi1g14307
Sobic.001G162300	No Gene	GRMZM2G417223	No Gene	Zm00001d013712	Seita.9G164000	Si035140m	Pgl_GLEAN_10017388	Ot_Chr4_08430	Et_4A_033218	Et_4B_039497	LOC_Os03g42900	Bradi1g14320
Sobic.001G162400	GRMZM2G021055	No Gene	Zm00001d033296	No Gene	Seita.9G164600	Si035792m	Pgl_GLEAN_10017382	Ot_Chr4_27279	Et_4A_033198	Et_4B_037383	LOC_Os03g42830	Bradi1g14350
Sobic.001G162500	GRMZM2G342105	No Gene	Zm00001d033297	No Gene	Seita.9G164800	Si035981m	Pgl_GLEAN_10017381	Ot_Chr4_n35562	Et_4A_033194	Et_4B_037378	LOC_Os03g42820	Bradi1g14360
Sobic.001G162700	GRMZM2G043191	No Gene	Zm00001d033300	No Gene	Seita.9G164900	Si036530m	Pgl_GLEAN_10017380	Ot_Chr4_08438	Et_4A_033193	Et_4B_037377	LOC_Os03g42810	Bradi1g14370
Sobic.001G162800	GRMZM2G043127	No Gene	Zm00001d033301	No Gene	Seita.9G165000	Si038468m	Pgl_GLEAN_10017379	Ot_Chr4_08440	Et_4A_032129	Et_4B_036347	LOC_Os03g42799	Bradi1g14380
Sobic.001G162900	No Gene	GRMZM2G110423	No Gene	Zm00001d013716	Seita.9G165100	Si039103m	Pgl_GLEAN_10017377	Ot_Chr4_27778	Et_4A_033192	Et_4B_037376	LOC_Os03g42780	Bradi1g14425
Sobic.001G163300	No Gene	GRMZM2G110423	No Gene	Zm00001d013716	Seita.9G165200	Si035128m	Pgl_GLEAN_10017376	Ot_Chr4_27777	Et_4A_033192	Et_4B_037376	LOC_Os03g42760	Bradi1g14430
Sobic.001G163400	GRMZM2G099056	No Gene	Zm00001d033303	No Gene	Seita.9G165300	Si034168m	Pgl_GLEAN_10017375	Ot_Chr4_08444	Et_4A_033196	Et_4B_037379	LOC_Os03g42750	Bradi1g14450
Sobic.001G163800	No Gene	No Gene	Zm00001d033308	Zm00001d013717	Seita.9G165600	Si036535m	Pgl_GLEAN_10017371	Ot_Chr4_08447	Et_4A_033191	Et_4B_037380	LOC_Os03g42630	Bradi1g14467
Sobic.001G166300	GRMZM2G341460	GRMZM2G060940	Zm00001d033327	Zm00001d013725	Seita.9G167400	Si036373m	Pgl_GLEAN_10005164	Ot_Chr4_n35574	Et_4A_033178	Et_4B_037354	LOC_Os03g42130	Bradi1g14580
Sobic.001G166401	GRMZM2G341460	GRMZM2G060940	Zm00001d033327	Zm00001d013725	Seita.9G167500	Si035850m	Pgl_GLEAN_10005164	Ot_Chr4_n35574	Et_4A_033178	Et_4B_037354	LOC_Os03g42130	Bradi1g14580
Sobic.001G166500	GRMZM2G341460	GRMZM2G060940	Zm00001d033327	Zm00001d013725	Seita.9G167500	Si035850m	Pgl_GLEAN_10005164	Ot_Chr4_n35574	Et_4A_033176	Et_4B_037354	LOC_Os03g42130	Bradi1g14580
Sobic.001G166600	GRMZM2G038848	No Gene	Zm00001d033328	No Gene	Seita.9G167800	Si035869m	Pgl_GLEAN_10005162	Ot_Chr4_n35575	Et_4A_033175	Et_4B_037353	LOC_Os03g42110	Bradi1g14590
Sobic.001G166800	GRMZM2G056303	GRMZM2G377194	Zm00001d033330	Zm00001d013728	Seita.9G168100	Si036343m	Pgl_GLEAN_10011046	Ot_Chr4_08463	Et_4A_033173	Et_4B_037351	LOC_Os03g42070	Bradi1g14606
Sobic.001G167000	GRMZM2G051894	No Gene	Zm00001d033333	No Gene	Seita.9G168200	Si034143m	Pgl_GLEAN_10011047	Ot_Chr4_08466	Et_4A_033172	Et_4B_037349	LOC_Os03g42040	Bradi1g14620
Sobic.001G167100	GRMZM2G352695	No Gene	Zm00001d033334	No Gene	Seita.9G168300	Si034051m	Pgl_GLEAN_10011048	Ot_Chr4_08467	Et_4A_033169	Et_4B_037342	LOC_Os03g42020	Bradi1g14630
Sobic.001G167200	No Gene	GRMZM2G078204	No Gene	Zm00001d013729	Seita.9G168400	Si034552m	Pgl_GLEAN_10011048	Ot_Chr4_08468	Et_4A_033168	Et_4B_037341	LOC_Os03g42010	Bradi1g14660
Sobic.001G167500	No Gene	GRMZM2G067306	No Gene	Zm00001d013730	Seita.9G168700	Si037218m	Pgl_GLEAN_10011049	Ot_Chr4_08470	Et_4A_033167	Et_4B_037346	LOC_Os03g41612	Bradi1g14670
Sobic.001G167600	GRMZM2G154320	GRMZM2G362627	Zm00001d033335	Zm00001d013732	Seita.9G168800	Si036905m	Pgl_GLEAN_10011050	Ot_Chr4_08471	Et_4A_032125	Et_4B_036061	LOC_Os03g41600	Bradi1g14677
Sobic.001G167800	GRMZM2G077131	No Gene	Zm00001d033337	No Gene	Seita.9G169000	Si039106m	Pgl_GLEAN_10011051	Ot_Chr4_08472	Et_4A_033166	Et_4B_037345	LOC_Os03g41530	Bradi1g14690
Sobic.001G167900	GRMZM2G077214	No Gene	Zm00001d033338	No Gene	Seita.9G169100	Si035950m	Pgl_GLEAN_10011052	Ot_Chr4_08473	Et_4A_035315	Et_4B_039487	LOC_Os03g41510	Bradi1g14710
Sobic.001G168250	GRMZM2G077214	No Gene	Zm00001d033338	No Gene	Seita.9G169100	Si035950m	Pgl_GLEAN_10011052	Ot_Chr4_08473	Et_4A_035315	Et_4B_039487	LOC_Os03g41510	Bradi1g14710
Sobic.001G168400	GRMZM2G081915	GRMZM2G066867	Zm00001d033339	Zm00001d013736	Seita.9G169200	Si036309m	Pgl_GLEAN_10011053	Ot_Chr4_08475	Et_4A_033165	Et_4B_037343	LOC_Os03g41460	Bradi1g14720
Sobic.001G168500	No Gene	GRMZM2G066996	No Gene	Zm00001d013737	Seita.9G169300	Si036031m	Pgl_GLEAN_10011054	Ot_Chr4_08476	Et_4A_033164	Et_4B_037339	LOC_Os03g41438	Bradi1g14730
Sobic.001G168600	No Gene	GRMZM2G066996	No Gene	Zm00001d013737	Seita.9G169400	Si035987m	Pgl_GLEAN_10011054	Ot_Chr4_08476	Et_4A_033159	Et_4B_037339	LOC_Os03g41438	Bradi1g14730
Sobic.001G168800	GRMZM2G172506	GRMZM2G048281	Zm00001d033344	Zm00001d013741	Seita.9G169800	Si035038m	Pgl_GLEAN_10011061	Ot_Chr4_n35579	Et_4A_033155	Et_4B_037338	LOC_Os03g41350	Bradi1g14770
Sobic.001G169200	GRMZM2G017319	No Gene	Zm00001d033347	No Gene	Seita.9G170000	Si037275m	Pgl_GLEAN_10011063	Ot_Chr4_08481	Et_4A_033154	Et_4B_037336	LOC_Os03g41330	Bradi1g14780
Sobic.001G169800	GRMZM2G026346	GRMZM2G363437	Zm00001d033365	Zm00001d013744	Seita.9G171000	Si036180m	Pgl_GLEAN_10011821	Ot_Chr4_08483	Et_4A_033149	Et_4B_037330	LOC_Os03g41100	Bradi1g14820
Sobic.001G169900	GRMZM2G025731	GRMZM2G044900	Zm00001d033366	Zm00001d013745	Seita.9G171300	Si036038m	Pgl_GLEAN_10011824	Ot_Chr4_08484	Et_4A_033148	Et_4B_037329	LOC_Os03g41080	Bradi1g14830
Sobic.001G170000	GRMZM2G025680	No Gene	Zm00001d033367	No Gene	Seita.9G171400	Si039125m	Pgl_GLEAN_10011825	Ot_Chr4_n35585	Et_4A_033150	Et_4B_037332	LOC_Os03g41064	Bradi1g14840
Sobic.001G170301	GRMZM2G150688	No Gene	Zm00001d033369	No Gene	Seita.9G171600	Si038186m	Pgl_GLEAN_10011828	Ot_Chr4_08487	Et_4A_033147	Et_4B_037331	LOC_Os03g41060	Bradi1g14845
Sobic.001G170500	No Gene	GRMZM2G152764	No Gene	Zm00001d013746	Seita.9G171800	Si035524m	Pgl_GLEAN_10011830	Ot_Chr4_08489	Et_4A_033146	Et_4B_037328	LOC_Os03g40930	Bradi1g14850
Sobic.001G170700	GRMZM2G121293	No Gene	Zm00001d033194	No Gene	Seita.9G171900	Si034331m	Pgl_GLEAN_10011831	Ot_Chr4_n35586	Et_4A_035308	Et_4B_039480	LOC_Os03g40830	Bradi1g14860
Sobic.001G171300	GRMZM2G058244	No Gene	Zm00001d033188	No Gene	Seita.9G172200	Si039765m	Pgl_GLEAN_10006086	Ot_Chr4_08494	Et_4A_032117	Et_4B_036332	LOC_Os03g40720	Bradi1g14931
Sobic.001G171500	GRMZM2G123457	GRMZM2G452935	No Gene	Zm00001d013747	Seita.9G172600	Si035617m	Pgl_GLEAN_10006082	Ot_Chr4_n35587	Et_4A_031822	Et_4B_036058	LOC_Os03g40700	Bradi1g14960
Sobic.001G171600	No Gene	No Gene	Zm00001d033175	No Gene	Seita.9G172700	Si039925m	Pgl_GLEAN_10006081	Ot_Chr4_n35589	Et_4A_033128	Et_4B_037322	LOC_Os03g40690	Bradi1g14976
Sobic.001G171900	GRMZM2G058227	No Gene	Zm00001d033187	No Gene	Seita.9G173100	Si036072m	Pgl_GLEAN_10006072	Ot_Chr4_08498	Et_4A_033126	Et_4B_037317	LOC_Os03g40670	Bradi1g14980
Sobic.001G172400	GRMZM2G103773	No Gene	Zm00001d033180	No Gene	Seita.9G173500	Si035549m	Pgl_GLEAN_10025818	Ot_Chr4_08500	Et_4A_033123	Et_4B_037316	LOC_Os03g40540	Bradi1g15030
Sobic.001G172700	GRMZM2G393935	No Gene	Zm00001d033175	No Gene	Seita.9G172700	Si039925m	Pgl_GLEAN_10006081	Ot_Chr4_n35589	Et_4A_033128	Et_4B_037322	LOC_Os03g40690	Bradi1g14976
Sobic.001G172800	No Gene	GRMZM2G138572	No Gene	Zm00001d013750	Seita.9G173600	Si037820m	Pgl_GLEAN_10025811	Ot_Chr4_08501	Et_4A_033124	Et_4B_037319	LOC_Os03g40310	Bradi1g15040
Sobic.001G173300	GRMZM2G073725	GRMZM2G087326	Zm00001d033174	Zm00001d013751	Seita.9G173700	Si036300m	Pgl_GLEAN_10025804	Ot_Chr4_24601	Et_4A_033118	Et_4B_037248	LOC_Os03g40270	Bradi1g15050
Sobic.001G173400	GRMZM2G074024	No Gene	Zm00001d033172	No Gene	Seita.9G173800	Si040149m	Pgl_GLEAN_10025803	Ot_Chr4_24599	Et_4A_033112	Et_4B_037251	LOC_Os03g40260	Bradi1g15060
Sobic.001G173600	GRMZM2G074254	GRMZM2G045462	Zm00001d033170	No Gene	Seita.9G174000	Si037514m	Pgl_GLEAN_10025801	Ot_Chr4_24597	Et_4A_033111	Et_4B_037252	LOC_Os03g40170	Bradi1g15090
Sobic.001G173700	GRMZM2G532387	No Gene	Zm00001d033169	No Gene	Seita.9G174100	No Gene	Pgl_GLEAN_10025800	Ot_Chr4_24596	Et_4A_033116	Et_4B_039462	LOC_Os03g40130	Bradi1g15100
Sobic.001G173900	GRMZM2G383408	No Gene	Zm00001d033167	No Gene	Seita.9G174400	Si035641m	Pgl_GLEAN_10025796	Ot_Chr4_24594	Et_4A_033107	Et_4B_037255	LOC_Os03g40100	Bradi1g15120
Sobic.001G174100	GRMZM2G335814	No Gene	Zm00001d033166	No Gene	Seita.9G174900	Si040221m	Pgl_GLEAN_10025794	Ot_Chr4_24593	Et_4A_032112	Et_4B_036049	LOC_Os03g40080	Bradi1g15123
Sobic.001G174200	GRMZM2G335814	No Gene	Zm00001d033166	No Gene	Seita.9G174900	Si040221m	Pgl_GLEAN_10025794	Ot_Chr4_24593	Et_4A_032112	Et_4B_036049	LOC_Os03g40080	Bradi1g15123
Sobic.001G174300	GRMZM2G335814	No Gene	Zm00001d033166	No Gene	Seita.9G174900	Si040221m	Pgl_GLEAN_10025794	Ot_Chr4_24593	Et_4A_032112	Et_4B_036049	LOC_Os03g40080	Bradi1g15123
Sobic.001G174500	GRMZM2G335814	No Gene	Zm00001d033166	No Gene	Seita.9G174900	Si040221m	Pgl_GLEAN_10025794	Ot_Chr4_24593	Et_4A_032112	Et_4B_036049	LOC_Os03g40080	Bradi1g15123
Sobic.001G174900	GRMZM5G830403	GRMZM2G375984	Zm00001d033159	Zm00001d013757	Seita.9G175100	Si034615m	Pgl_GLEAN_10025792	Ot_Chr4_24586	Et_4A_033108	Et_4B_037254	LOC_Os03g40010	Bradi1g15140
Sobic.001G175500	GRMZM2G110304	No Gene	Zm00001d033148	No Gene	Seita.9G176100	Si034679m	Pgl_GLEAN_10025786	Ot_Chr4_n35598	Et_4A_033105	Et_4B_037263	LOC_Os03g39910	Bradi1g15161
Sobic.001G175700	GRMZM2G110294	No Gene	Zm00001d033150	No Gene	Seita.9G176400	Si038343m	Pgl_GLEAN_10025783	Ot_Chr4_24580	Et_4A_033103	Et_4B_037265	LOC_Os03g39830	Bradi1g15170
Sobic.001G176700	GRMZM2G153928	No Gene	Zm00001d033155	No Gene	Seita.9G176900	Si034792m	Pgl_GLEAN_10013086	Ot_Chr4_24577	Et_4A_033095	Et_4B_037272	LOC_Os03g39640	Bradi1g15270
Sobic.001G177000	GRMZM2G414192	GRMZM2G105518	Zm00001d033136	Zm00001d013766	Seita.9G177100	Si037076m	Pgl_GLEAN_10013085	Ot_Chr4_24571	Et_4A_033088	Et_4B_039463	LOC_Os03g39610	Bradi1g15290
Sobic.001G177900	GRMZM2G034828	No Gene	Zm00001d033112	No Gene	Seita.9G177700	Si033989m	Pgl_GLEAN_10013077	Ot_Chr4_24566	Et_4A_033083	Et_4B_037245	LOC_Os03g39020	Bradi1g15330
Sobic.001G178000	GRMZM2G034503	No Gene	Zm00001d033111	No Gene	Seita.9G177800	Si036579m	Pgl_GLEAN_10013076	Ot_Chr4_n35858	Et_4A_033077	Et_4B_037243	LOC_Os03g39010	Bradi1g15340
Sobic.001G178100	GRMZM2G034417	No Gene	Zm00001d033110	No Gene	Seita.9G177900	Si037039m	Pgl_GLEAN_10013074	Ot_Chr4_n35608	Et_4A_033076	Et_4B_037242	LOC_Os03g39000	Bradi1g15350
Sobic.001G178400	GRMZM2G146589	GRMZM2G386714	Zm00001d033108	Zm00001d013778	Seita.9G178100	Si034346m	Pgl_GLEAN_10013072	Ot_Chr4_24561	Et_4A_033081	Et_4B_037231	LOC_Os03g38980	Bradi1g15370
Sobic.001G178600	GRMZM2G146819	No Gene	Zm00001d033104	No Gene	Seita.9G178200	Si033940m	Pgl_GLEAN_10013071	Ot_Chr4_24559	Et_4A_033080	Et_4B_037230	LOC_Os03g38970	Bradi1g15377
Sobic.001G179000	GRMZM2G013600	GRMZM2G086904	Zm00001d033099	Zm00001d013780	Seita.9G178300	Si037339m	Pgl_GLEAN_10013069	Ot_Chr4_24557	Et_4A_035299	Et_4B_037229	LOC_Os03g38960	Bradi1g15390
Sobic.001G179100	GRMZM2G012119	GRMZM2G086763	Zm00001d033098	Zm00001d013781	Seita.9G178400	Si037061m	Pgl_GLEAN_10013068	Ot_Chr4_24556	Et_4A_033084	Et_4B_037225	LOC_Os03g38950	Bradi1g15400
Sobic.001G179200	GRMZM2G011912	No Gene	Zm00001d033094	No Gene	Seita.9G178800	Si034728m	Pgl_GLEAN_10000593	Ot_Chr4_24555	Et_4A_033074	Et_4B_037228	LOC_Os03g38930	Bradi1g15410
Sobic.001G180800	GRMZM2G011078	GRMZM2G124938	Zm00001d033090	Zm00001d013788	Seita.9G179700	Si037108m	Pgl_GLEAN_10013029	Ot_Chr4_24545	Et_4A_033062	Et_4B_037222	LOC_Os03g38600	Bradi1g15486
Sobic.001G180900	GRMZM2G011078	GRMZM2G124918	Zm00001d033090	Zm00001d013787	Seita.9G179800	Si036732m	Pgl_GLEAN_10013030	Ot_Chr4_n35612	Et_4A_033062	Et_4B_037222	LOC_Os03g38590	Bradi1g15490
Sobic.001G181300	No Gene	GRMZM2G124863	No Gene	Zm00001d013786	Seita.9G180100	Si038737m	Pgl_GLEAN_10013031	Ot_Chr4_24544	Et_4A_033060	Et_4B_037220	LOC_Os03g38540	Bradi1g15507
Sobic.001G182200	GRMZM2G105189	No Gene	Zm00001d033079	No Gene	Seita.9G180900	Si038702m	Pgl_GLEAN_10013033	Ot_Chr4_24538	Et_4A_033061	Et_4B_037218	LOC_Os03g38470	Bradi1g15543
Sobic.001G182600	GRMZM2G105189	No Gene	Zm00001d033079	No Gene	Seita.9G181100	Si036317m	Pgl_GLEAN_10013036	Ot_Chr4_n35618	Et_4A_033061	Et_4B_037218	LOC_Os03g38470	Bradi1g15547
Sobic.001G183000	GRMZM2G152419	GRMZM2G062470	Zm00001d033077	Zm00001d013799	Seita.9G181500	No Gene	Pgl_GLEAN_10031140	Ot_Chr4_24533	Et_4A_033058	Et_4B_037217	LOC_Os03g38230	Bradi1g15560
Sobic.001G183100	AC217264_3_FG005	GRMZM2G070523	Zm00001d033075	Zm00001d013801	Seita.9G181600	Si039629m	Pgl_GLEAN_10031141	Ot_Chr4_24532	Et_4A_033056	Et_4B_037215	LOC_Os03g38210	Bradi1g15581
Sobic.001G183600	No Gene	GRMZM2G080231	No Gene	Zm00001d013804	Seita.9G182200	Si036099m	Pgl_GLEAN_10031146	Ot_Chr4_24529	Et_4A_035290	Et_4B_037214	LOC_Os03g38050	Bradi1g15590
Sobic.001G183700	GRMZM2G438960	No Gene	Zm00001d033071	No Gene	Seita.9G182300	Si034300m	Pgl_GLEAN_10031147	Ot_Chr4_n35625	Et_4A_033051	Et_4B_037213	LOC_Os03g37930	Bradi1g15610
Sobic.001G184000	GRMZM2G084486	No Gene	Zm00001d033068	No Gene	Seita.9G182400	Si034290m	Pgl_GLEAN_10031148	Ot_Chr4_n35625	Et_4A_033051	Et_4B_037213	LOC_Os03g37840	Bradi1g15610
Sobic.001G184100	GRMZM2G097505	No Gene	Zm00001d033067	No Gene	Seita.9G182500	Si034309m	Pgl_GLEAN_10031148	Ot_Chr4_n35625	Et_4A_033051	Et_4B_037213	LOC_Os03g37840	Bradi1g15610
Sobic.001G184300	GRMZM2G455817	No Gene	Zm00001d033066	No Gene	Seita.9G182600	Si034303m	Pgl_GLEAN_10031152	Ot_Chr4_24526	Et_4A_033051	Et_4B_037213	LOC_Os03g37830	Bradi1g15610
Sobic.001G184900	GRMZM5G879127	No Gene	Zm00001d033065	No Gene	Seita.9G182700	Si038317m	Pgl_GLEAN_10031153	Ot_Chr4_n35875	Et_4A_031813	Et_4B_039453	LOC_Os03g37810	Bradi1g15640
Sobic.001G185400	GRMZM2G031938	GRMZM2G170128	Zm00001d033063	Zm00001d013809	Seita.9G183000	Si035260m	Pgl_GLEAN_10031156	Ot_Chr4_n35626	Et_4A_033048	Et_4B_037208	LOC_Os03g37640	Bradi1g15670
Sobic.001G185500	GRMZM5G842695	GRMZM2G170128	Zm00001d033062	Zm00001d013810	Seita.9G183300	Si035251m	Pgl_GLEAN_10031158	Ot_Chr4_n34798	Et_4A_033048	Et_4B_037208	LOC_Os03g37490	Bradi1g15680
Sobic.001G185600	GRMZM5G842695	GRMZM2G170116	Zm00001d033062	Zm00001d013811	Seita.9G183400	Si038814m	Pgl_GLEAN_10031159	Ot_Chr4_n34799	Et_4A_033049	Et_4B_037208	LOC_Os03g37490	Bradi1g15680
Sobic.001G185800	GRMZM5G842695	GRMZM2G170128	Zm00001d033062	Zm00001d013810	Seita.9G183300	Si035251m	Pgl_GLEAN_10031161	Ot_Chr4_n34798	Et_4A_033048	Et_4B_037208	LOC_Os03g37411	Bradi1g15680
Sobic.001G186800	GRMZM2G174549	No Gene	Zm00001d033056	No Gene	Seita.9G183900	Si035506m	Pgl_GLEAN_10031173	Ot_Chr4_26847	Et_4A_033045	Et_4B_037205	LOC_Os03g37130	Bradi1g15730
Sobic.001G187100	No Gene	GRMZM2G090642	No Gene	Zm00001d013816	Seita.9G184300	Si035814m	Pgl_GLEAN_10031181	Ot_Chr4_26845	Et_4A_035288	Et_4B_036043	LOC_Os03g37100	Bradi1g15740
Sobic.001G187200	GRMZM2G083091	GRMZM2G090669	Zm00001d033054	Zm00001d013817	Seita.9G184400	Si038079m	Pgl_GLEAN_10031184	Ot_Chr4_26843	Et_4A_033043	Et_4B_037200	LOC_Os03g37090	Bradi1g15760
Sobic.001G192700	GRMZM2G067638	No Gene	Zm00001d032435	No Gene	Seita.9G190100	Si035624m	Pgl_GLEAN_10033380	Ot_Chr1_21640	Et_1A_006933	Et_1B_011751	LOC_Os10g37520	Bradi3g31140
Sobic.001G192800	GRMZM2G170982	GRMZM5G819464	Zm00001d032438	Zm00001d013834	Seita.9G190200	Si034647m	Pgl_GLEAN_10033379	Ot_Chr1_21639	Et_1A_005142	Et_1B_010139	LOC_Os10g37500	Bradi3g31130
Sobic.001G192900	GRMZM2G073510	No Gene	Zm00001d032439	No Gene	Seita.9G190300	Si036064m	Pgl_GLEAN_10033377	Ot_Chr1_21638	Et_1A_006934	Et_1B_011747	LOC_Os10g37490	Bradi3g31120
Sobic.001G193000	GRMZM2G073399	GRMZM2G413544	Zm00001d032440	Zm00001d013836	Seita.9G190400	Si034400m	Pgl_GLEAN_10033376	Ot_Chr1_21637	Et_1A_006937	Et_1B_011752	LOC_Os10g37480	Bradi3g31110
Sobic.001G193100	No Gene	GRMZM2G073934	Zm00001d032441	Zm00001d013838	Seita.9G190500	Si035387m	Pgl_GLEAN_10033375	Ot_Chr1_21636	Et_1A_006938	Et_1B_011753	LOC_Os10g37430	Bradi3g31090
Sobic.001G193200	No Gene	GRMZM2G074169	Zm00001d032442	Zm00001d013839	Seita.9G190600	Si037986m	Pgl_GLEAN_10033374	Ot_Chr1_n31092	Et_1A_006935	Et_1B_011748	LOC_Os10g37420	Bradi3g30890
Sobic.001G193300	No Gene	GRMZM2G074314	No Gene	Zm00001d013840	Seita.9G190700	Si034959m	Pgl_GLEAN_10033373	Ot_Chr1_n31091	Et_1A_006939	Et_1B_011754	LOC_Os10g37410	Bradi3g30880
Sobic.001G193400	No Gene	No Gene	Zm00001d032443	No Gene	Seita.9G190900	Si037605m	Pgl_GLEAN_10033372	Ot_Chr1_21630	Et_1A_004662	Et_1B_009767	LOC_Os10g37400	Bradi3g30870
Sobic.001G194000	GRMZM2G345776	No Gene	Zm00001d032447	No Gene	Seita.9G191600	Si038252m	Pgl_GLEAN_10033369	Ot_Chr1_21624	Et_1A_006942	Et_1B_011756	LOC_Os10g37290	Bradi3g30840
Sobic.001G194100	GRMZM2G045082	No Gene	Zm00001d032448	No Gene	Seita.9G191700	Si038202m	Pgl_GLEAN_10033369	Ot_Chr1_21623	Et_1A_006942	Et_1B_011756	LOC_Os10g37290	Bradi3g30840
Sobic.001G194200	GRMZM2G345725	No Gene	Zm00001d032449	No Gene	Seita.9G191800	Si034375m	Pgl_GLEAN_10033368	Ot_Chr1_21622	Et_1A_006945	Et_1B_011760	LOC_Os10g37280	Bradi3g30830
Sobic.001G194300	GRMZM5G880435	GRMZM2G059013	Zm00001d032450	Zm00001d013847	Seita.9G191900	Si035456m	Pgl_GLEAN_10033367	Ot_Chr1_21621	Et_1A_006943	Et_1B_011757	LOC_Os10g37260	Bradi3g30820
Sobic.001G194600	No Gene	GRMZM2G414159	Zm00001d032453	Zm00001d013849	Seita.9G192000	Si040636m	Pgl_GLEAN_10033366	Ot_Chr1_21620	Et_1A_006946	Et_1B_011758	LOC_Os10g37240	Bradi3g30457
Sobic.001G194900	GRMZM2G032222	No Gene	Zm00001d032455	No Gene	Seita.9G192300	Si034344m	Pgl_GLEAN_10033363	Ot_Chr1_21616	Et_1A_006948	Et_1B_011762	LOC_Os10g37210	Bradi3g30480
Sobic.001G195000	GRMZM2G181231	GRMZM2G166719	Zm00001d032457	Zm00001d013858	Seita.9G192500	Si036366m	Pgl_GLEAN_10033362	Ot_Chr1_21615	Et_1A_009103	Et_1B_011759	LOC_Os10g37190	Bradi3g30490
Sobic.001G195100	GRMZM2G181236	No Gene	Zm00001d032458	No Gene	Seita.9G192600	Si035215m	Pgl_GLEAN_10033360	Ot_Chr1_n31869	Et_1A_009105	Et_1B_011770	LOC_Os10g37100	Bradi3g30510
Sobic.001G195200	GRMZM2G181236	No Gene	Zm00001d032458	No Gene	Seita.9G192600	Si035215m	Pgl_GLEAN_10033360	Ot_Chr1_n31869	Et_1A_009105	Et_1B_011770	LOC_Os10g37100	Bradi3g30510
Sobic.001G195300	GRMZM2G181236	No Gene	Zm00001d032459	No Gene	Seita.9G193100	Si035132m	Pgl_GLEAN_10034623	Ot_Chr1_21611	Et_1A_009108	Et_1B_013967	LOC_Os10g37100	Bradi3g30520
Sobic.001G195500	GRMZM2G181236	No Gene	Zm00001d032459	No Gene	Seita.9G193100	Si035132m	Pgl_GLEAN_10034623	Ot_Chr1_21611	Et_1A_009108	Et_1B_013967	LOC_Os10g37100	Bradi3g30520
Sobic.001G195700	GRMZM2G002898	No Gene	Zm00001d032460	No Gene	Seita.9G193400	Si035603m	Pgl_GLEAN_10034622	Ot_Chr1_21610	Et_1A_004667	Et_1B_013968	LOC_Os10g36950	Bradi3g30530
Sobic.001G195800	GRMZM2G176209	No Gene	Zm00001d032461	No Gene	Seita.9G193500	Si036817m	Pgl_GLEAN_10034621	Ot_Chr1_21609	Et_1A_006955	Et_1B_011767	LOC_Os10g36924	Bradi3g30540
Sobic.001G196000	GRMZM2G105770	GRMZM5G869246	Zm00001d032464	Zm00001d013859	Seita.9G193600	Si034031m	Pgl_GLEAN_10034620	Ot_Chr1_21608	Et_1A_006956	Et_1B_011768	LOC_Os10g36880	Bradi3g30547
Sobic.001G196100	GRMZM2G123624	GRMZM2G002859	Zm00001d032465	Zm00001d013860	Seita.9G193700	Si035620m	Pgl_GLEAN_10034619	Ot_Chr1_21607	Et_1A_006957	Et_1B_011769	LOC_Os10g36870	Bradi3g30560
Sobic.001G196200	No Gene	GRMZM2G161506	No Gene	Zm00001d013861	Seita.9G193800	Si037082m	Pgl_GLEAN_10034618	Ot_Chr1_21605	Et_1A_006958	Et_1B_011775	LOC_Os10g36860	Bradi3g30600
Sobic.001G196300	AC210173_4_FG005	GRMZM2G100158	Zm00001d032467	Zm00001d013862	Seita.9G193900	Si035174m	Pgl_GLEAN_10034617	Ot_Chr1_n31097	Et_1A_006959	Et_1B_011776	LOC_Os10g36848	Bradi3g30590
Sobic.001G196500	GRMZM2G703918	GRMZM2G078379	Zm00001d032470	Zm00001d013863	Seita.9G194100	Si033882m	Pgl_GLEAN_10034615	Ot_Chr1_21603	Et_1A_006961	Et_1B_011779	LOC_Os10g36810	Bradi3g30620
Sobic.001G196600	GRMZM2G031572	GRMZM2G082502	Zm00001d032472	Zm00001d013865	Seita.9G194200	Si035489m	Pgl_GLEAN_10034613	Ot_Chr1_21602	Et_1A_006965	Et_1B_011780	LOC_Os10g36780	Bradi3g30630
Sobic.001G196700	GRMZM2G031572	GRMZM2G082502	Zm00001d032472	Zm00001d013865	Seita.9G194300	Si035233m	Pgl_GLEAN_10034612	Ot_Chr1_n31099	Et_1A_006965	Et_1B_011782	LOC_Os10g36760	Bradi3g30640
Sobic.001G196800	GRMZM2G031893	GRMZM2G138245	Zm00001d032473	Zm00001d013868	Seita.9G194400	Si034667m	Pgl_GLEAN_10034610	Ot_Chr1_n31098	Et_1A_006964	Et_1B_011778	LOC_Os10g36710	Bradi3g30647
Sobic.001G197000	GRMZM2G114570	No Gene	Zm00001d032476	No Gene	Seita.9G194700	Si034645m	Pgl_GLEAN_10034608	Ot_Chr1_21597	Et_1A_006967	Et_1B_011791	LOC_Os10g36690	Bradi3g30670
Sobic.001G197100	GRMZM2G172451	No Gene	Zm00001d032478	No Gene	Seita.9G194800	Si039979m	Pgl_GLEAN_10034607	Ot_Chr1_n31100	Et_1A_009110	Et_1B_013976	LOC_Os10g36680	Bradi3g30680
Sobic.001G197200	GRMZM2G475956	No Gene	Zm00001d032479	No Gene	Seita.9G194900	No Gene	Pgl_GLEAN_10034606	Ot_Chr1_09465	Et_1A_006969	Et_1B_011793	LOC_Os10g36670	Bradi3g30690
Sobic.001G197400	GRMZM2G082484	GRMZM2G030169	Zm00001d032480	Zm00001d013873	Seita.9G195100	Si039606m	Pgl_GLEAN_10034604	Ot_Chr1_09463	Et_1A_006970	Et_1B_011795	LOC_Os10g36650	Bradi3g30710
Sobic.001G198400	No Gene	GRMZM2G060349	No Gene	Zm00001d013887	Seita.9G196100	Si034260m	Pgl_GLEAN_10034598	Ot_Chr1_09459	Et_1A_006978	Et_1B_011798	LOC_Os10g36530	Bradi3g30757
Sobic.001G198700	AC212023_4_FG004	No Gene	Zm00001d032495	No Gene	Seita.9G196800	Si037368m	Pgl_GLEAN_10034597	Ot_Chr1_09454	Et_1A_009111	No Gene	LOC_Os10g36500	Bradi3g30770
Sobic.001G198800	AC212023_4_FG004	No Gene	Zm00001d032495	No Gene	Seita.9G196800	Si037368m	Pgl_GLEAN_10034597	Ot_Chr1_09454	Et_1A_009111	No Gene	LOC_Os10g36500	Bradi3g30770
Sobic.001G198900	GRMZM2G414848	No Gene	Zm00001d032497	No Gene	Seita.9G196900	Si040504m	Pgl_GLEAN_10034595	Ot_Chr1_n31103	Et_1A_006979	No Gene	LOC_Os10g36480	Bradi3g30780
Sobic.001G199000	GRMZM2G113053	GRMZM5G816015	Zm00001d032498	Zm00001d013891	Seita.9G197000	Si033944m	Pgl_GLEAN_10034594	Ot_Chr1_09452	Et_1A_006973	Et_1B_011808	LOC_Os10g36490	Bradi3g30790
Sobic.001G199100	GRMZM2G113062	GRMZM5G837364	Zm00001d032500	Zm00001d013892	Seita.9G197100	Si036082m	Pgl_GLEAN_10034593	Ot_Chr1_09451	Et_1A_006980	Et_1B_011804	LOC_Os10g36470	Bradi3g30810
Sobic.001G199200	GRMZM2G167824	GRMZM2G074543	Zm00001d032502	Zm00001d013895	Seita.9G197300	Si036788m	Pgl_GLEAN_10034591	Ot_Chr1_09450	Et_1A_006975	Et_1B_011799	LOC_Os10g36420	Bradi3g30410
Sobic.001G199300	GRMZM2G167787	GRMZM2G018695	Zm00001d032503	Zm00001d013896	Seita.9G197400	Si039309m	Pgl_GLEAN_10034590	Ot_Chr1_09449	Et_1A_009112	Et_1B_013980	LOC_Os10g36400	Bradi3g30400
Sobic.001G199500	GRMZM2G125617	No Gene	Zm00001d032505	No Gene	Seita.9G197600	Si034556m	Pgl_GLEAN_10034586	Ot_Chr1_09448	Et_1A_006982	Et_1B_011800	LOC_Os10g36370	Bradi3g30390
Sobic.001G199800	GRMZM2G460012	No Gene	Zm00001d032507	No Gene	Seita.9G198000	Si037013m	Pgl_GLEAN_10034584	Ot_Chr1_09439	Et_1A_006984	Et_1B_011803	LOC_Os10g36350	Bradi3g30380
Sobic.001G199900	GRMZM2G159975	No Gene	Zm00001d032508	No Gene	Seita.9G198100	Si037170m	Pgl_GLEAN_10034583	Ot_Chr1_09436	Et_1A_009114	Et_1B_011806	LOC_Os10g36340	Bradi3g30370
Sobic.001G200200	GRMZM2G056357	No Gene	Zm00001d032516	No Gene	Seita.9G198400	Si039085m	Pgl_GLEAN_10034581	Ot_Chr1_09430	Et_1A_006987	Et_1B_011809	LOC_Os10g36250	Bradi3g30360
Sobic.001G200500	GRMZM2G056431	No Gene	Zm00001d032517	No Gene	Seita.9G198600	Si037563m	Pgl_GLEAN_10034577	Ot_Chr1_09429	Et_1A_006988	Et_1B_011810	LOC_Os10g36200	Bradi3g30340
Sobic.001G200600	GRMZM2G056594	No Gene	Zm00001d032518	No Gene	Seita.9G198700	Si039048m	Pgl_GLEAN_10034576	Ot_Chr1_09428	Et_1A_004672	Et_1B_009775	LOC_Os10g36190	Bradi3g30330
Sobic.001G200700	No Gene	GRMZM2G376743	Zm00001d032519	Zm00001d013900	Seita.9G198800	Si039986m	Pgl_GLEAN_10034574	Ot_Chr1_09426	Et_1A_006992	Et_1B_011818	LOC_Os10g36180	Bradi3g30320
Sobic.001G200800	No Gene	GRMZM2G387360	No Gene	Zm00001d013907	Seita.9G199600	Si037831m	Pgl_GLEAN_10034568	Ot_Chr1_27454	Et_1A_009113	Et_1B_013981	LOC_Os10g36170	Bradi3g30300
Sobic.001G200900	No Gene	GRMZM2G387360	No Gene	Zm00001d013907	Seita.9G199600	No Gene	Pgl_GLEAN_10034568	Ot_Chr1_n31105	Et_1A_009113	Et_1B_013981	LOC_Os10g36170	Bradi3g30300
Sobic.001G201000	GRMZM5G880280	GRMZM2G086237	Zm00001d032520	Zm00001d013908	Seita.9G199700	Si034091m	Pgl_GLEAN_10034565	Ot_Chr1_09424	Et_1A_009126	Et_1B_013982	LOC_Os10g36060	Bradi3g30277
Sobic.001G201100	GRMZM2G081148	No Gene	Zm00001d032521	No Gene	Seita.9G199900	Si036725m	Pgl_GLEAN_10034563	Ot_Chr1_09422	Et_1A_007012	Et_1B_011812	LOC_Os10g36030	Bradi3g30270
Sobic.001G201700	No Gene	GRMZM2G085747	No Gene	Zm00001d013911	Seita.9G200600	Si034747m	Pgl_GLEAN_10034558	Ot_Chr1_09417	Et_1A_007018	Et_1B_011825	LOC_Os10g35960	Bradi3g30230
Sobic.001G201800	GRMZM2G129266	No Gene	Zm00001d032527	No Gene	Seita.9G200700	Si039409m	Pgl_GLEAN_10021626	Ot_Chr1_09416	Et_1A_007024	Et_1B_011826	LOC_Os10g35950	Bradi3g30220
Sobic.001G201900	GRMZM5G869779	No Gene	Zm00001d032529	No Gene	Seita.9G200900	Si034828m	Pgl_GLEAN_10021628	Ot_Chr1_09415	Et_1A_007019	Et_1B_011820	LOC_Os10g35940	Bradi3g30210
Sobic.001G202266	GRMZM5G868683	No Gene	Zm00001d032530	No Gene	Seita.9G201100	Si035665m	Pgl_GLEAN_10021629	Ot_Chr1_09414	Et_1A_009130	Et_1B_013984	LOC_Os10g35920	Bradi3g30187
Sobic.001G202400	GRMZM5G882228	GRMZM2G107444	Zm00001d032531	Zm00001d013914	Seita.9G201200	Si037431m	Pgl_GLEAN_10021630	Ot_Chr1_09413	Et_1A_007021	Et_1B_011821	LOC_Os10g35870	Bradi3g30180
Sobic.001G202500	GRMZM5G856734	GRMZM2G107444	Zm00001d032531	Zm00001d013914	Seita.9G201400	Si037078m	Pgl_GLEAN_10021631	Ot_Chr1_09412	Et_1A_007021	Et_1B_011822	LOC_Os10g35850	Bradi3g30170
Sobic.001G202600	AC213521_3_FG005	GRMZM2G107402	Zm00001d032532	Zm00001d013915	Seita.9G201900	Si035107m	Pgl_GLEAN_10021636	Ot_Chr1_09411	Et_1A_007022	Et_1B_011823	LOC_Os10g35840	Bradi3g30160
Sobic.001G203000	No Gene	GRMZM2G436710	No Gene	Zm00001d013918	Seita.9G202300	Si036792m	Pgl_GLEAN_10021642	Ot_Chr1_09407	Et_1A_007027	Et_1B_011824	LOC_Os10g35810	Bradi3g30150
Sobic.001G203100	GRMZM2G124207	GRMZM2G436707	Zm00001d032535	Zm00001d013919	Seita.9G202400	Si036384m	Pgl_GLEAN_10021643	Ot_Chr1_09406	Et_1A_007026	Et_1B_011828	LOC_Os10g35800	Bradi3g30140
Sobic.001G203200	GRMZM2G425863	No Gene	Zm00001d032536	No Gene	Seita.9G202700	Si036524m	Pgl_GLEAN_10021648	Ot_Chr1_09405	Et_1A_007032	Et_1B_011836	LOC_Os10g35770	Bradi3g30110
Sobic.001G203900	GRMZM2G131769	GRMZM2G090736	Zm00001d032546	Zm00001d013927	Seita.9G203800	Si034542m	Pgl_GLEAN_10021652	Ot_Chr1_09385	Et_1A_009133	Et_1B_013987	LOC_Os10g35720	Bradi3g30080
Sobic.001G204000	GRMZM5G821828	No Gene	Zm00001d032555	No Gene	Seita.9G203900	Si035205m	Pgl_GLEAN_10021653	Ot_Chr1_09384	Et_1A_007035	Et_1B_011839	LOC_Os10g35710	Bradi3g30070
Sobic.001G204200	GRMZM2G135849	No Gene	Zm00001d032556	No Gene	Seita.9G204100	Si037802m	Pgl_GLEAN_10021655	Ot_Chr1_09382	Et_1A_007031	Et_1B_011834	LOC_Os10g35680	Bradi3g30047
Sobic.001G204300	GRMZM2G131591	No Gene	Zm00001d032550	No Gene	Seita.9G204200	Si037227m	Pgl_GLEAN_10021656	Ot_Chr1_n31115	Et_1A_007037	Et_1B_011841	LOC_Os10g35670	Bradi3g30040
Sobic.001G204400	No Gene	GRMZM2G392823	No Gene	Zm00001d013931	Seita.9G204400	Si037244m	Pgl_GLEAN_10021657	Ot_Chr1_09379	Et_1A_009132	Et_1B_011835	LOC_Os10g35660	Bradi3g30033
Sobic.001G204501	GRMZM5G822098	GRMZM2G091986	Zm00001d032552	No Gene	Seita.9G204500	Si036824m	Pgl_GLEAN_10021658	Ot_Chr1_09378	Et_1A_007038	Et_1B_011842	LOC_Os10g35644	Bradi3g30027
Sobic.001G204900	GRMZM2G350225	GRMZM2G032648	Zm00001d032560	Zm00001d013933	Seita.9G204900	Si036234m	Pgl_GLEAN_10021665	Ot_Chr1_09373	Et_1A_007047	Et_1B_011844	LOC_Os10g35630	Bradi3g30017
Sobic.001G205000	GRMZM2G045808	No Gene	Zm00001d032565	No Gene	Seita.9G205000	Si036552m	Pgl_GLEAN_10021666	Ot_Chr1_27397	Et_1A_007040	Et_1B_011845	LOC_Os10g35580	Bradi3g30010
Sobic.001G205100	GRMZM5G861997	No Gene	Zm00001d032566	No Gene	Seita.9G205100	Si035576m	Pgl_GLEAN_10021667	Ot_Chr1_09369	Et_1A_007048	Et_1B_011851	LOC_Os10g35570	Bradi3g30000
Sobic.001G205200	GRMZM2G119657	No Gene	Zm00001d032567	No Gene	Seita.9G205200	Si033934m	Pgl_GLEAN_10021669	Ot_Chr1_09367	Et_1A_007049	Et_1B_011852	LOC_Os10g35560	Bradi3g29990
Sobic.001G206000	No Gene	GRMZM2G033926	No Gene	Zm00001d013935	Seita.9G206100	Si039169m	Pgl_GLEAN_10028729	Ot_Chr1_09359	Et_1A_007056	Et_1B_011866	LOC_Os10g35390	Bradi3g29900
Sobic.001G206100	AC208440_3_FG003	GRMZM2G034276	Zm00001d032575	Zm00001d013935	Seita.9G206200	Si034148m	Pgl_GLEAN_10028728	Ot_Chr1_09358	Et_1A_007057	Et_1B_011867	LOC_Os10g35380	Bradi3g29910
Sobic.001G206900	GRMZM2G082529	GRMZM2G168855	Zm00001d032591	Zm00001d013964	Seita.9G207100	Si034208m	Pgl_GLEAN_10028717	Ot_Chr1_09351	Et_1A_007066	Et_1B_011865	LOC_Os10g35250	Bradi3g29880
Sobic.001G207000	GRMZM5G871419	GRMZM2G120973	Zm00001d032597	Zm00001d013963	Seita.9G207200	Si034316m	Pgl_GLEAN_10028716	Ot_Chr1_09350	Et_1A_007070	Et_1B_011871	LOC_Os10g35220	Bradi3g29870
Sobic.001G207400	GRMZM5G842970	No Gene	Zm00001d032598	No Gene	Seita.9G207300	Si034238m	Pgl_GLEAN_10028715	Ot_Chr1_09349	Et_1A_007067	Et_1B_011868	LOC_Os10g35200	Bradi3g29861
Sobic.001G207500	GRMZM5G874562	GRMZM2G120933	Zm00001d032600	Zm00001d013962	Seita.9G207400	Si039656m	Pgl_GLEAN_10028713	Ot_Chr1_09348	Et_1A_007071	Et_1B_011872	LOC_Os10g35190	Bradi3g29854
Sobic.001G207600	GRMZM5G870629	GRMZM2G177314	Zm00001d032601	Zm00001d013960	Seita.9G207500	Si039656m	Pgl_GLEAN_10028712	Ot_Chr1_09347	Et_1A_007074	Et_1B_013991	LOC_Os10g35180	Bradi3g29847
Sobic.001G207700	GRMZM2G057451	GRMZM2G020098	Zm00001d032603	Zm00001d013958	Seita.9G207600	Si036657m	Pgl_GLEAN_10028710	Ot_Chr1_09346	Et_1A_007072	Et_1B_011869	LOC_Os10g35150	Bradi3g29840
Sobic.001G207800	GRMZM2G095492	No Gene	Zm00001d032604	No Gene	Seita.9G207700	Si040255m	Pgl_GLEAN_10028709	Ot_Chr1_09345	Et_1A_007075	Et_1B_011873	LOC_Os10g35140	Bradi3g29830
Sobic.001G208100	GRMZM2G346455	No Gene	Zm00001d032605	No Gene	Seita.9G207800	Si035849m	Pgl_GLEAN_10028706	Ot_Chr1_09344	Et_1A_007076	Et_1B_011874	LOC_Os10g35110	Bradi3g29810
Sobic.001G208200	GRMZM2G095126	No Gene	Zm00001d032608	No Gene	Seita.9G208200	Si035904m	Pgl_GLEAN_10028705	Ot_Chr1_09343	Et_1A_009137	Et_1B_013992	LOC_Os10g35070	Bradi3g29797
Sobic.001G208300	GRMZM2G104012	GRMZM2G035779	Zm00001d032609	Zm00001d013957	Seita.9G208300	Si035932m	Pgl_GLEAN_10028704	Ot_Chr1_09341	Et_1A_007073	Et_1B_011870	LOC_Os10g35060	Bradi3g29790
Sobic.001G208500	GRMZM2G103983	GRMZM2G305446	Zm00001d032610	Zm00001d013956	Seita.9G208400	Si037080m	Pgl_GLEAN_10028702	Ot_Chr1_n31121	Et_1A_007078	Et_1B_011880	LOC_Os10g35050	Bradi3g29780
Sobic.001G208600	GRMZM2G103929	No Gene	Zm00001d032613	No Gene	Seita.9G208500	Si034593m	Pgl_GLEAN_10028701	Ot_Chr1_09338	Et_1A_007079	Et_1B_011881	LOC_Os10g35040	Bradi3g29770
Sobic.001G208700	GRMZM5G888696	No Gene	Zm00001d032615	No Gene	Seita.9G208600	Si034059m	Pgl_GLEAN_10028700	Ot_Chr1_09337	Et_1A_007080	Et_1B_011875	LOC_Os10g35010	Bradi3g29750
Sobic.001G208800	GRMZM5G877815	No Gene	Zm00001d032616	No Gene	Seita.9G208900	Si040188m	Pgl_GLEAN_10028697	Ot_Chr1_09336	Et_1A_009141	Et_1B_013994	LOC_Os10g34990	Bradi3g29730
Sobic.001G208900	GRMZM5G832380	No Gene	Zm00001d032617	No Gene	Seita.9G209000	Si038107m	Pgl_GLEAN_10028696	Ot_Chr1_09335	Et_1A_007082	Et_1B_011876	LOC_Os10g35000	Bradi3g29740
Sobic.001G209000	GRMZM2G153208	GRMZM2G305093	Zm00001d032618	Zm00001d013955	Seita.9G209300	Si040054m	Pgl_GLEAN_10028690	Ot_Chr1_n31126	Et_1A_007083	Et_1B_011882	LOC_Os10g34930	Bradi3g29710
Sobic.001G209200	GRMZM2G153208	GRMZM2G039370	Zm00001d032618	Zm00001d013950	Seita.9G208800	Si039939m	Pgl_GLEAN_10028688	Ot_Chr1_n31126	Et_1A_007085	Et_1B_011882	LOC_Os10g34910	Bradi3g29710
Sobic.001G209300	GRMZM2G153208	GRMZM2G039370	Zm00001d032618	Zm00001d013950	Seita.9G208800	Si039939m	Pgl_GLEAN_10028688	Ot_Chr1_n31126	Et_1A_007085	Et_1B_010156	LOC_Os10g34910	Bradi3g29710
Sobic.001G209400	GRMZM2G153208	GRMZM2G039370	Zm00001d032618	Zm00001d013950	Seita.9G209200	Si039189m	Pgl_GLEAN_10028686	Ot_Chr1_n31883	Et_1A_007083	Et_1B_011882	LOC_Os10g34910	Bradi3g29710
Sobic.001G209500	GRMZM2G023013	GRMZM2G432697	Zm00001d032626	Zm00001d013949	Seita.9G209800	Si039544m	Pgl_GLEAN_10028685	Ot_Chr1_09334	Et_1A_005171	Et_1B_011877	LOC_Os10g34902	Bradi3g29690
Sobic.001G209550	No Gene	GRMZM2G432697	No Gene	Zm00001d013949	Seita.9G209800	Si039370m	Pgl_GLEAN_10028684	Ot_Chr1_09334	Et_1A_009139	Et_1B_011878	LOC_Os10g34902	Bradi3g29690
Sobic.001G210000	GRMZM2G028335	No Gene	Zm00001d032621	No Gene	Seita.9G210300	Si034971m	Pgl_GLEAN_10028680	Ot_Chr1_09330	Et_1A_007084	Et_1B_011885	LOC_Os10g34820	Bradi3g29590
Sobic.001G210101	No Gene	GRMZM2G432697	No Gene	Zm00001d013949	Seita.9G210400	Si040040m	Pgl_GLEAN_10028678	Ot_Chr1_09329	Et_1A_007089	Et_1B_011888	LOC_Os10g34770	Bradi3g29670
Sobic.001G210300	GRMZM2G418833	GRMZM2G073114	Zm00001d032624	Zm00001d013945	Seita.9G211000	Si040144m	Pgl_GLEAN_10028676	Ot_Chr1_n31881	Et_1A_007089	Et_1B_011886	LOC_Os10g34840	Bradi3g29580
Sobic.001G210500	GRMZM2G418833	GRMZM2G073114	Zm00001d032624	Zm00001d013945	Seita.9G211000	Si040144m	Pgl_GLEAN_10028676	Ot_Chr1_09334	Et_1A_007089	Et_1B_011878	LOC_Os10g34840	Bradi3g29580
Sobic.001G210600	GRMZM2G331599	No Gene	Zm00001d032629	No Gene	Seita.9G211400	Si039468m	Pgl_GLEAN_10028675	Ot_Chr1_n30579	Et_1A_008821	Et_1B_009950	LOC_Os10g34770	Bradi3g29550
Sobic.001G210800	GRMZM2G331599	No Gene	Zm00001d032629	No Gene	Seita.9G211400	Si039468m	Pgl_GLEAN_10028675	Ot_Chr1_n30579	Et_1A_008821	Et_1B_010745	LOC_Os10g34770	Bradi3g29550
Sobic.001G210900	GRMZM2G429533	GRMZM2G432697	Zm00001d032631	Zm00001d013949	Seita.9G211900	Si040125m	Pgl_GLEAN_10028673	Ot_Chr1_n30588	Et_1A_008822	Et_1B_009950	LOC_Os10g34760	Bradi3g29550
Sobic.001G211000	GRMZM2G429533	No Gene	Zm00001d032631	No Gene	Seita.9G212000	Si039702m	Pgl_GLEAN_10028675	Ot_Chr1_n30588	Et_1A_008822	Et_1B_010745	LOC_Os10g34760	Bradi3g29550
Sobic.001G211101	GRMZM2G429533	No Gene	Zm00001d032631	No Gene	Seita.9G211900	Si040125m	Pgl_GLEAN_10028673	Ot_Chr1_n30579	Et_1A_008822	Et_1B_009950	LOC_Os10g34760	Bradi3g29570
Sobic.001G211200	GRMZM2G429533	No Gene	Zm00001d032631	No Gene	Seita.9G211900	Si040125m	Pgl_GLEAN_10028673	Ot_Chr1_n30579	Et_1A_008822	Et_1B_010750	LOC_Os10g34760	Bradi3g29550
Sobic.001G211400	GRMZM2G429533	GRMZM2G432697	Zm00001d032631	Zm00001d013949	Seita.9G211900	Si040125m	Pgl_GLEAN_10028673	Ot_Chr1_n30588	Et_1A_008822	Et_1B_009950	LOC_Os10g34760	Bradi3g29570
Sobic.001G211500	GRMZM2G071304	No Gene	Zm00001d032632	No Gene	Seita.9G212100	Si034340m	Pgl_GLEAN_10028670	Ot_Chr1_11084	Et_1A_008819	Et_1B_010753	LOC_Os10g34750	Bradi3g29530
Sobic.001G211900	GRMZM2G160752	GRMZM2G073109	Zm00001d032633	Zm00001d013944	Seita.9G212700	Si035967m	Pgl_GLEAN_10002259	Ot_Chr1_11080	Et_1A_005864	Et_1B_010756	LOC_Os10g34740	Bradi3g29470
Sobic.001G212000	GRMZM2G113167	GRMZM2G073034	Zm00001d032636	Zm00001d013943	Seita.9G212900	Si036998m	Pgl_GLEAN_10002260	Ot_Chr1_n30583	Et_1A_005865	Et_1B_010755	LOC_Os10g34730	Bradi3g29460
Sobic.001G212100	GRMZM2G113167	GRMZM2G073034	Zm00001d032636	Zm00001d013943	Seita.9G213000	Si036998m	Pgl_GLEAN_10002261	Ot_Chr1_n30583	Et_1A_005865	Et_1B_010755	LOC_Os10g34730	Bradi3g29460
Sobic.001G212200	No Gene	GRMZM2G073017	No Gene	Zm00001d013941	Seita.9G213100	Si038542m	Pgl_GLEAN_10002262	Ot_Chr1_11078	Et_1A_004898	No Gene	LOC_Os10g34720	Bradi3g29450
Sobic.001G212300	GRMZM2G113202	GRMZM2G139583	Zm00001d032637	Zm00001d013967	Seita.9G213200	Si033955m	Pgl_GLEAN_10002264	Ot_Chr1_11077	Et_1A_005881	Et_1B_010758	LOC_Os10g34710	Bradi3g29440
Sobic.001G212500	GRMZM2G043183	No Gene	Zm00001d032644	No Gene	Seita.9G213400	Si039214m	Pgl_GLEAN_10015774	Ot_Chr1_11073	Et_1A_005882	Et_1B_010763	LOC_Os10g34680	Bradi3g29417
Sobic.001G212800	GRMZM2G014676	No Gene	Zm00001d032649	No Gene	Seita.9G213600	Si037903m	Pgl_GLEAN_10015772	Ot_Chr1_11071	Et_1A_005880	Et_1B_010760	LOC_Os10g34670	Bradi3g29410
Sobic.001G212900	No Gene	GRMZM2G006246	No Gene	Zm00001d013976	Seita.9G213700	Si034972m	Pgl_GLEAN_10015771	Ot_Chr1_n30590	Et_1A_005883	Et_1B_010764	LOC_Os10g34580	Bradi3g29390
Sobic.001G213300	GRMZM2G162758	GRMZM2G013082	Zm00001d032651	Zm00001d013979	Seita.9G214500	Si034638m	Pgl_GLEAN_10015762	Ot_Chr1_n31717	Et_1A_005888	Et_1B_010762	LOC_Os10g34480	Bradi3g29310
Sobic.001G213400	GRMZM2G459291	No Gene	Zm00001d032652	No Gene	Seita.9G214600	Si037314m	Pgl_GLEAN_10015761	Ot_Chr1_19814	Et_1A_005885	Et_1B_010759	LOC_Os10g34470	Bradi3g29300
Sobic.001G214200	GRMZM2G113781	GRMZM2G048559	Zm00001d032656	Zm00001d013983	Seita.9G215600	Si036321m	Pgl_GLEAN_10015751	Ot_Chr1_19818	Et_1A_005897	Et_1B_010770	LOC_Os10g34420	Bradi3g29280
Sobic.001G214300	GRMZM2G079428	GRMZM2G048435	Zm00001d032659	Zm00001d013984	Seita.9G215700	Si034474m	Pgl_GLEAN_10015750	Ot_Chr1_19820	Et_1A_005898	Et_1B_010771	LOC_Os10g34400	Bradi3g29270
Sobic.001G214600	No Gene	GRMZM2G173978	No Gene	Zm00001d013985	Seita.9G215800	Si033961m	Pgl_GLEAN_10015749	Ot_Chr1_19821	Et_1A_005891	Et_1B_010766	LOC_Os10g34390	Bradi3g29260
Sobic.001G214900	GRMZM2G380665	GRMZM2G477688	Zm00001d032661	Zm00001d013990	Seita.9G216000	Si040503m	Pgl_GLEAN_10015747	Ot_Chr1_19825	Et_1A_004546	Et_1B_013717	LOC_Os10g34370	Bradi3g29240
Sobic.001G215000	GRMZM2G380650	GRMZM2G477683	Zm00001d032662	Zm00001d013991	Seita.9G216100	Si036105m	Pgl_GLEAN_10015746	Ot_Chr1_19826	Et_1A_005899	No Gene	LOC_Os10g34360	Bradi3g29230
Sobic.001G215300	No Gene	GRMZM2G174145	No Gene	Zm00001d013992	Seita.9G216200	Si035154m	Pgl_GLEAN_10015745	Ot_Chr1_19827	Et_1A_005893	Et_1B_010768	LOC_Os10g34350	Bradi3g29210
Sobic.001G215600	GRMZM2G404443	No Gene	Zm00001d032664	No Gene	Seita.9G217200	Si035175m	Pgl_GLEAN_10016670	Ot_Chr1_19832	Et_1A_005915	Et_1B_010789	LOC_Os10g34230	Bradi3g29130
Sobic.001G215900	No Gene	No Gene	No Gene	Zm00001d013997	Seita.9G217400	Si034629m	Pgl_GLEAN_10016669	Ot_Chr1_19833	Et_1A_008837	Et_1B_010790	LOC_Os10g34220	Bradi3g29120
Sobic.001G216100	AC192362_3_FG003	No Gene	Zm00001d032666	No Gene	Seita.9G218000	Si036206m	Pgl_GLEAN_10016666	Ot_Chr1_19834	Et_1A_005914	Et_1B_010785	LOC_Os10g34200	Bradi3g29100
Sobic.001G216200	GRMZM2G131577	GRMZM2G001887	Zm00001d032668	Zm00001d013999	Seita.9G218100	Si037816m	Pgl_GLEAN_10016665	Ot_Chr1_n30603	Et_1A_005913	Et_1B_010786	LOC_Os10g34180	Bradi3g29087
Sobic.001G216300	GRMZM2G131683	No Gene	Zm00001d032669	No Gene	Seita.9G218200	Si034453m	Pgl_GLEAN_10016664	Ot_Chr1_19837	Et_1A_005912	Et_1B_010787	LOC_Os10g34170	Bradi3g29080
Sobic.001G216400	No Gene	GRMZM5G892700	No Gene	Zm00001d014001	Seita.9G218900	Si035426m	Pgl_GLEAN_10000874	Ot_Chr1_n30605	Et_1A_005904	Et_1B_010797	LOC_Os10g34150	Bradi3g29050
Sobic.001G216500	No Gene	GRMZM5G892700	No Gene	Zm00001d014001	Seita.9G218900	Si035426m	Pgl_GLEAN_10000874	Ot_Chr1_19838	Et_1A_005903	Et_1B_010798	LOC_Os10g34040	Bradi3g29030
Sobic.001G217100	GRMZM2G027462	No Gene	Zm00001d032679	Zm00001d014011	Seita.9G219600	Si034815m	Pgl_GLEAN_10016662	Ot_Chr1_19847	Et_1A_005905	Et_1B_010796	LOC_Os10g33970	Bradi3g28977
Sobic.001G217200	GRMZM2G469551	AC184866_3_FG007	Zm00001d032681	No Gene	Seita.9G219700	Si034254m	Pgl_GLEAN_10016661	Ot_Chr1_19848	Et_1A_005917	Et_1B_010799	LOC_Os10g33960	Bradi3g28970
Sobic.001G217300	GRMZM2G153233	GRMZM2G159399	Zm00001d032683	Zm00001d014013	Seita.9G219800	Si034525m	Pgl_GLEAN_10016660	Ot_Chr1_19850	Et_1A_005918	Et_1B_010800	LOC_Os10g33940	Bradi3g28950
Sobic.001G217400	GRMZM2G069976	GRMZM2G462099	Zm00001d032685	No Gene	Seita.9G219900	Si034357m	Pgl_GLEAN_10016658	Ot_Chr1_19851	Et_1A_005919	Et_1B_010801	LOC_Os10g33930	Bradi3g28937
Sobic.001G217500	GRMZM2G048434	GRMZM2G462081	Zm00001d032686	Zm00001d014015	Seita.9G220000	Si036228m	Pgl_GLEAN_10016652	Ot_Chr1_19852	Et_1A_005920	Et_1B_010802	LOC_Os10g33920	Bradi3g28920
Sobic.001G217600	No Gene	No Gene	Zm00001d032687	No Gene	Seita.9G220100	Si038097m	Pgl_GLEAN_10016651	Ot_Chr1_19853	Et_1A_005921	Et_1B_010803	LOC_Os10g33910	Bradi3g28907
Sobic.001G217700	GRMZM5G879665	GRMZM2G100360	Zm00001d032688	Zm00001d014016	Seita.9G220200	Si037538m	Pgl_GLEAN_10016650	Ot_Chr1_n30606	Et_1A_005922	Et_1B_010804	LOC_Os10g33900	Bradi3g28900
Sobic.001G217900	GRMZM2G165963	No Gene	Zm00001d032689	No Gene	Seita.9G220300	Si039582m	Pgl_GLEAN_10016649	Ot_Chr1_19855	Et_1A_005923	Et_1B_010805	LOC_Os10g33874	Bradi3g28890
Sobic.001G218800	GRMZM2G042598	AC233894_1_FG005	Zm00001d032693	Zm00001d014021	Seita.9G221900	Si035734m	Pgl_GLEAN_10004605	Ot_Chr1_19859	Et_1A_004549	Et_1B_013728	LOC_Os10g33820	Bradi3g28857
Sobic.001G219200	GRMZM2G147346	No Gene	Zm00001d032694	Zm00001d014029	Seita.9G222100	Si040527m	Pgl_GLEAN_10004603	Ot_Chr1_19862	Et_1A_005926	Et_1B_010811	LOC_Os10g33810	Bradi3g28830
Sobic.001G219300	GRMZM2G415359	No Gene	Zm00001d032695	Zm00001d014030	Seita.9G222200	Si036550m	Pgl_GLEAN_10004601	Ot_Chr1_n30611	Et_1A_005929	Et_1B_010814	LOC_Os10g33800	Bradi3g28820
Sobic.001G219400	GRMZM2G081515	GRMZM2G034385	Zm00001d032696	Zm00001d014032	Seita.9G222400	Si039871m	Pgl_GLEAN_10004598	Ot_Chr1_19864	Et_1A_005928	Et_1B_009957	LOC_Os10g33780	Bradi3g28800
Sobic.001G219600	GRMZM2G010362	GRMZM2G311883	Zm00001d032699	Zm00001d014033	Seita.9G222800	Si034081m	Pgl_GLEAN_10004596	Ot_Chr1_19869	Et_1A_005930	Et_1B_010815	LOC_Os10g33770	Bradi3g28787
Sobic.001G219800	GRMZM2G107629	GRMZM2G067764	Zm00001d032703	Zm00001d014036	Seita.9G223100	Si034737m	Pgl_GLEAN_10021975	Ot_Chr1_19873	Et_1A_005933	Et_1B_010818	LOC_Os10g33720	Bradi3g28770
Sobic.001G219900	GRMZM2G107571	No Gene	Zm00001d032704	No Gene	Seita.9G223200	Si033971m	Pgl_GLEAN_10021975	Ot_Chr1_19875	Et_1A_005934	Et_1B_010819	LOC_Os10g33710	Bradi3g28760
Sobic.001G220000	AC233892_1_FG001	No Gene	Zm00001d032707	No Gene	Seita.9G223400	Si034956m	Pgl_GLEAN_10021976	Ot_Chr1_n30612	Et_1A_004551	Et_1B_009682	LOC_Os10g33700	Bradi3g28747
Sobic.001G220300	GRMZM2G148323	GRMZM2G104254	Zm00001d032708	Zm00001d014037	Seita.9G223500	Si035063m	Pgl_GLEAN_10021977	Ot_Chr1_19880	Et_1A_005939	Et_1B_010820	LOC_Os10g33680	Bradi3g28740
Sobic.001G220400	GRMZM2G004996	No Gene	Zm00001d032710	No Gene	Seita.9G223700	Si037480m	Pgl_GLEAN_10021978	Ot_Chr1_19881	Et_1A_005935	Et_1B_010816	LOC_Os10g33660	Bradi3g28730
Sobic.001G220500	GRMZM2G054152	GRMZM2G154447	Zm00001d032715	Zm00001d014038	Seita.9G223800	Si035447m	Pgl_GLEAN_10021979	Ot_Chr1_19882	Et_1A_005940	Et_1B_010821	LOC_Os10g33650	Bradi3g28720
Sobic.001G220800	GRMZM2G088245	No Gene	Zm00001d032716	No Gene	Seita.9G223900	Si038615m	Pgl_GLEAN_10021980	Ot_Chr1_19883	Et_1A_005941	Et_1B_010822	LOC_Os10g33640	Bradi3g28710
Sobic.001G220900	No Gene	GRMZM2G158277	No Gene	Zm00001d014039	Seita.9G224000	Si036919m	Pgl_GLEAN_10021981	Ot_Chr1_19884	Et_1A_005942	Et_1B_010823	LOC_Os10g33630	Bradi3g28700
Sobic.001G221200	GRMZM2G143883	No Gene	Zm00001d032719	No Gene	Seita.9G224200	Si034362m	Pgl_GLEAN_10021982	Ot_Chr1_19885	Et_1A_005936	Et_1B_010826	LOC_Os10g33460	Bradi3g28677
Sobic.001G221300	GRMZM2G380286	No Gene	Zm00001d032721	No Gene	Seita.9G224300	Si034359m	Pgl_GLEAN_10021982	Ot_Chr1_19885	Et_1A_005936	Et_1B_010826	LOC_Os10g33460	Bradi3g28657
Sobic.001G221400	GRMZM2G380286	No Gene	Zm00001d032721	No Gene	Seita.9G224400	Si034354m	Pgl_GLEAN_10021986	Ot_Chr1_19885	Et_1A_005936	Et_1B_010826	LOC_Os10g33460	Bradi3g28677
Sobic.001G221601	GRMZM2G084549	No Gene	Zm00001d032722	No Gene	Seita.9G224700	Si033866m	Pgl_GLEAN_10021990	Ot_Chr1_n31724	Et_1A_005946	Et_1B_013729	LOC_Os10g33440	Bradi3g28598
Sobic.001G221700	GRMZM2G150179	No Gene	Zm00001d032724	No Gene	Seita.9G224800	Si033866m	Pgl_GLEAN_10021990	Ot_Chr1_19889	Et_1A_008846	Et_1B_013729	LOC_Os10g33440	Bradi3g28592
Sobic.001G221800	GRMZM5G895188	No Gene	Zm00001d032725	No Gene	Seita.9G224900	Si034088m	Pgl_GLEAN_10021991	Ot_Chr1_19892	Et_1A_005948	Et_1B_010828	LOC_Os10g33420	Bradi3g28580
Sobic.001G221900	GRMZM2G167438	No Gene	Zm00001d032728	No Gene	Seita.9G225000	Si035586m	Pgl_GLEAN_10021992	Ot_Chr1_19893	No Gene	Et_1B_010831	LOC_Os10g33370	Bradi3g28560
Sobic.001G222400	GRMZM2G117763	No Gene	Zm00001d032734	No Gene	Seita.9G225700	Si034428m	Pgl_GLEAN_10021997	Ot_Chr1_19897	Et_1A_005963	Et_1B_010830	LOC_Os10g33290	Bradi3g28490
Sobic.001G222600	GRMZM2G134747	No Gene	Zm00001d032736	No Gene	Seita.9G226000	Si038168m	Pgl_GLEAN_10021999	Ot_Chr1_19899	Et_1A_005969	Et_1B_010837	LOC_Os10g33270	Bradi3g28470
Sobic.001G222700	No Gene	GRMZM2G066578	No Gene	Zm00001d014055	Seita.9G226100	Si034729m	Pgl_GLEAN_10022000	Ot_Chr1_n30619	Et_1A_005965	Et_1B_010836	LOC_Os10g33250	Bradi3g28460
Sobic.001G222800	GRMZM2G165413	No Gene	Zm00001d032737	No Gene	Seita.9G226200	Si039351m	Pgl_GLEAN_10022001	Ot_Chr1_19902	Et_1A_008853	Et_1B_013730	LOC_Os10g33240	Bradi3g28437
Sobic.001G222900	AC198361_3_FG004	GRMZM2G167505	Zm00001d032739	Zm00001d014058	Seita.9G226400	Si035708m	Pgl_GLEAN_10022003	Ot_Chr1_19904	Et_1A_004913	Et_1B_009965	LOC_Os10g33230	Bradi3g28430
Sobic.001G223100	GRMZM2G001676	GRMZM5G865298	Zm00001d032740	Zm00001d014060	Seita.9G226700	Si034741m	Pgl_GLEAN_10022007	Ot_Chr1_n30631	Et_1A_005973	Et_1B_010838	LOC_Os10g33210	Bradi3g28410
Sobic.001G223200	GRMZM2G001764	GRMZM5G865298	Zm00001d032744	Zm00001d014060	Seita.9G226800	Si034583m	Pgl_GLEAN_10022007	Ot_Chr1_19907	Et_1A_005973	Et_1B_010838	LOC_Os10g33170	Bradi3g28400
Sobic.001G223550	GRMZM2G001812	GRMZM2G112309	Zm00001d032745	Zm00001d014063	Seita.9G226900	Si033953m	Pgl_GLEAN_10032238	Ot_Chr1_n30623	Et_1A_008859	Et_1B_013733	LOC_Os10g33130	Bradi3g28380
Sobic.001G224000	GRMZM2G001812	GRMZM2G112309	Zm00001d032745	Zm00001d014063	Seita.9G227100	Si033953m	Pgl_GLEAN_10032239	Ot_Chr1_n30623	Et_1A_008859	Et_1B_013733	LOC_Os10g33040	Bradi3g28380
Sobic.001G224300	GRMZM2G445905	No Gene	Zm00001d032776	No Gene	Seita.9G227400	Si034020m	Pgl_GLEAN_10032243	Ot_Chr1_n30624	Et_1A_005975	Et_1B_010843	LOC_Os10g32980	Bradi3g28350
Sobic.001G224400	GRMZM2G445905	GRMZM2G022019	Zm00001d032775	Zm00001d014065	Seita.9G227500	Si037504m	Pgl_GLEAN_10032243	Ot_Chr1_19911	Et_1A_005976	Et_1B_010844	LOC_Os10g32970	Bradi3g28340
Sobic.001G224600	GRMZM2G023970	No Gene	Zm00001d032773	No Gene	Seita.9G227600	Si036047m	Pgl_GLEAN_10032244	Ot_Chr1_19912	Et_1A_005977	Et_1B_010845	LOC_Os10g32960	Bradi3g28320
Sobic.001G224700	GRMZM2G413482	GRMZM2G123480	Zm00001d032771	Zm00001d014072	Seita.9G228200	Si038331m	Pgl_GLEAN_10032258	Ot_Chr1_n30625	Et_1A_004914	Et_1B_010846	LOC_Os10g32940	Bradi3g28315
Sobic.001G224800	GRMZM2G413482	GRMZM2G041424	Zm00001d032771	Zm00001d014070	Seita.9G228200	Si038331m	Pgl_GLEAN_10032254	Ot_Chr1_n30625	Et_1A_004914	Et_1B_010846	LOC_Os10g32930	Bradi3g28306
Sobic.001G225100	GRMZM2G413482	GRMZM2G390804	Zm00001d032771	Zm00001d014070	Seita.9G228200	Si038331m	Pgl_GLEAN_10032258	Ot_Chr1_n30625	Et_1A_004914	Et_1B_010846	LOC_Os10g32940	Bradi3g28315
Sobic.001G225200	GRMZM2G413482	GRMZM2G123480	Zm00001d032771	Zm00001d014072	Seita.9G228200	Si038268m	Pgl_GLEAN_10032258	Ot_Chr1_n31726	Et_1A_004914	Et_1B_010848	LOC_Os10g32930	Bradi3g28306
Sobic.001G225300	GRMZM2G413482	GRMZM2G041424	Zm00001d032771	Zm00001d014070	Seita.9G228200	Si038331m	Pgl_GLEAN_10032253	Ot_Chr1_n31726	Et_1A_004914	Et_1B_010846	LOC_Os10g32930	Bradi3g28306
Sobic.001G225400	GRMZM2G112656	GRMZM2G123480	Zm00001d032771	Zm00001d014072	Seita.9G227900	Si038268m	Pgl_GLEAN_10032253	Ot_Chr1_n30625	Et_1A_004914	Et_1B_010846	LOC_Os10g32940	Bradi3g28306
Sobic.001G225500	GRMZM2G112656	GRMZM2G123480	Zm00001d032771	Zm00001d014072	Seita.9G228400	Si040299m	Pgl_GLEAN_10032253	Ot_Chr1_n30625	Et_1A_004914	Et_1B_010846	LOC_Os10g32940	Bradi3g28306
Sobic.001G225600	GRMZM2G112656	GRMZM2G123480	Zm00001d032771	Zm00001d014072	Seita.9G227900	Si040475m	Pgl_GLEAN_10032253	Ot_Chr1_n31725	Et_1A_004914	Et_1B_010847	LOC_Os10g32930	Bradi3g28306
Sobic.001G225700	No Gene	GRMZM2G123495	No Gene	Zm00001d014073	Seita.9G228700	Si037953m	Pgl_GLEAN_10032260	Ot_Chr1_n30629	Et_1A_005978	Et_1B_013734	LOC_Os10g32920	Bradi3g28300
Sobic.001G225800	GRMZM2G133555	GRMZM2G123550	Zm00001d032768	Zm00001d014074	Seita.9G228800	Si035901m	Pgl_GLEAN_10032261	Ot_Chr1_19920	Et_1A_005982	Et_1B_013736	LOC_Os10g32900	Bradi3g28290
Sobic.001G226000	GRMZM2G037698	GRMZM2G324540	Zm00001d032763	Zm00001d014078	Seita.9G228900	Si034460m	Pgl_GLEAN_10032263	Ot_Chr1_19921	Et_1A_005979	Et_1B_010849	LOC_Os10g32880	Bradi3g28280
Sobic.001G226100	No Gene	GRMZM2G027232	No Gene	Zm00001d014079	Seita.9G229000	Si037869m	Pgl_GLEAN_10032264	Ot_Chr1_n30630	Et_1A_008862	Et_1B_013737	LOC_Os10g32870	Bradi3g28270
Sobic.001G226200	No Gene	GRMZM2G027135	No Gene	Zm00001d014080	Seita.9G229100	Si037331m	Pgl_GLEAN_10032265	Ot_Chr1_19923	Et_1A_005991	Et_1B_010859	LOC_Os10g32860	Bradi3g28257
Sobic.001G226300	GRMZM2G004057	No Gene	Zm00001d032761	No Gene	Seita.9G229200	Si035007m	Pgl_GLEAN_10032267	Ot_Chr1_19924	Et_1A_005987	Et_1B_010851	LOC_Os10g32850	Bradi3g28250
Sobic.001G226500	No Gene	GRMZM2G026216	Zm00001d032760	Zm00001d014082	Seita.9G229600	Si036829m	Pgl_GLEAN_10032270	Ot_Chr1_19927	Et_1A_005988	Et_1B_010852	LOC_Os10g32820	Bradi3g28220
Sobic.001G226600	No Gene	GRMZM2G025833	No Gene	Zm00001d014083	Seita.9G229700	Si035044m	Pgl_GLEAN_10032271	Ot_Chr1_19928	Et_1A_005994	Et_1B_013739	LOC_Os10g32810	Bradi3g28210
Sobic.001G226700	GRMZM2G097640	No Gene	Zm00001d032754	No Gene	Seita.9G229800	Si035182m	Pgl_GLEAN_10032272	Ot_Chr1_19929	Et_1A_005989	Et_1B_010853	LOC_Os10g32770	Bradi3g28200
Sobic.001G227400	No Gene	GRMZM2G058345	No Gene	Zm00001d014085	Seita.9G230500	Si034712m	Pgl_GLEAN_10032281	Ot_Chr1_27810	Et_1A_006001	Et_1B_010864	LOC_Os10g32710	Bradi3g28150
Sobic.001G227800	GRMZM2G008607	No Gene	Zm00001d032781	No Gene	Seita.9G230800	Si035827m	Pgl_GLEAN_10032284	Ot_Chr1_n30641	Et_1A_006003	Et_1B_010866	LOC_Os10g32680	Bradi3g28120
Sobic.001G228100	GRMZM2G116360	No Gene	Zm00001d032788	No Gene	Seita.9G231300	Si036305m	Pgl_GLEAN_10032287	Ot_Chr1_19947	Et_1A_006006	Et_1B_010869	LOC_Os10g32580	Bradi3g28100
Sobic.001G228200	GRMZM2G416120	GRMZM2G458208	Zm00001d032789	Zm00001d014090	Seita.9G231400	Si034887m	Pgl_GLEAN_10032289	Ot_Chr1_19948	Et_1A_008866	Et_1B_010870	LOC_Os10g32550	Bradi3g28070
Sobic.001G228300	GRMZM2G116526	No Gene	Zm00001d032790	No Gene	Seita.9G231500	Si035351m	Pgl_GLEAN_10032290	Ot_Chr1_19949	Et_1A_006009	Et_1B_010871	LOC_Os10g32540	Bradi3g28060
Sobic.001G228900	GRMZM2G172602	No Gene	Zm00001d032791	No Gene	Seita.9G231700	Si038531m	Pgl_GLEAN_10032294	Ot_Chr1_n30642	Et_1A_006007	No Gene	LOC_Os10g32170	Bradi3g28027
Sobic.001G229000	GRMZM2G075492	No Gene	Zm00001d032794	No Gene	Seita.9G231900	Si034744m	Pgl_GLEAN_10032297	Ot_Chr1_19952	Et_1A_006007	No Gene	LOC_Os10g32170	Bradi3g28040
Sobic.001G229100	GRMZM2G075436	No Gene	Zm00001d032795	No Gene	Seita.9G232100	Si039422m	Pgl_GLEAN_10032298	Ot_Chr1_n30642	Et_1A_006011	Et_1B_010887	LOC_Os10g32110	Bradi3g28012
Sobic.001G230100	No Gene	GRMZM2G110201	No Gene	Zm00001d014093	Seita.9G233000	Si035587m	Pgl_GLEAN_10032305	Ot_Chr1_n30647	Et_1A_006013	Et_1B_010892	LOC_Os10g31950	Bradi3g27960
Sobic.001G230200	GRMZM2G020295	No Gene	Zm00001d032804	No Gene	Seita.9G233100	Si037577m	Pgl_GLEAN_10032306	Ot_Chr1_19960	Et_1A_006014	Et_1B_010894	LOC_Os10g31940	Bradi3g27950
Sobic.001G230300	GRMZM2G020974	No Gene	Zm00001d032805	No Gene	Seita.9G233200	Si036694m	Pgl_GLEAN_10032307	Ot_Chr1_19961	Et_1A_006019	Et_1B_010897	LOC_Os10g31930	Bradi3g27940
Sobic.001G230400	GRMZM2G472060	No Gene	Zm00001d032806	No Gene	Seita.9G233400	Si035441m	Pgl_GLEAN_10032309	Ot_Chr1_n30645	Et_1A_006015	Et_1B_010898	LOC_Os10g31910	Bradi3g27926
Sobic.001G230500	GRMZM2G170699	GRMZM2G102639	Zm00001d032807	Zm00001d014094	Seita.9G233500	Si036356m	Pgl_GLEAN_10032310	Ot_Chr1_19963	Et_1A_006021	Et_1B_010906	LOC_Os10g31900	Bradi3g27920
Sobic.001G230700	GRMZM2G144782	No Gene	Zm00001d032810	No Gene	Seita.9G234200	Si037060m	Pgl_GLEAN_10032313	Ot_Chr1_n30648	Et_1A_006023	Et_1B_010901	LOC_Os10g31850	Bradi3g27900
Sobic.001G230900	GRMZM5G809265	GRMZM2G075051	Zm00001d032811	Zm00001d014097	Seita.9G234300	Si036575m	Pgl_GLEAN_10032314	Ot_Chr1_19966	Et_1A_006024	Et_1B_010902	LOC_Os10g31830	Bradi3g27890
Sobic.001G231000	GRMZM2G115646	No Gene	Zm00001d032815	No Gene	Seita.9G234400	Si034245m	Pgl_GLEAN_10032316	Ot_Chr1_19965	Et_1A_006028	Et_1B_010908	LOC_Os10g31820	Bradi3g27877
Sobic.001G231200	GRMZM2G118433	No Gene	Zm00001d032819	No Gene	Seita.9G234500	Si034625m	Pgl_GLEAN_10032317	Ot_Chr1_19969	Et_1A_004554	Et_1B_010914	LOC_Os10g31810	Bradi3g27870
Sobic.001G233400	GRMZM2G060742	GRMZM2G347174	Zm00001d032828	Zm00001d014102	Seita.9G235900	Si034966m	Pgl_GLEAN_10034195	Ot_Chr1_19978	Et_1A_006030	Et_1B_013754	LOC_Os10g31040	Bradi3g27800
Sobic.001G233532	GRMZM2G053764	GRMZM2G146374	Zm00001d032830	Zm00001d014108	Seita.9G236200	Si038560m	Pgl_GLEAN_10034193	Ot_Chr1_19980	Et_1A_008871	Et_1B_010921	LOC_Os10g31000	Bradi3g27770
Sobic.001G233700	No Gene	GRMZM2G146446	No Gene	Zm00001d014109	Seita.9G236600	Si034242m	Pgl_GLEAN_10034186	Ot_Chr1_19982	Et_1A_006046	Et_1B_010922	LOC_Os10g30910	Bradi3g27740
Sobic.001G234300	GRMZM2G148908	No Gene	Zm00001d032849	No Gene	Seita.9G238100	Si037286m	Pgl_GLEAN_10011457	Ot_Chr1_19990	Et_1A_006045	Et_1B_010919	LOC_Os10g30850	Bradi3g27700
Sobic.001G234800	GRMZM2G154090	GRMZM2G326707	Zm00001d032850	Zm00001d014116	Seita.9G238300	Si035059m	Pgl_GLEAN_10011456	Ot_Chr4_00095	Et_1A_008880	Et_1B_013755	LOC_Os10g30790	Bradi3g27680
Sobic.001G234900	GRMZM2G154090	GRMZM2G326707	Zm00001d032850	Zm00001d014116	Seita.9G238400	Si035855m	Pgl_GLEAN_10011455	Ot_Chr4_00095	Et_1A_008880	Et_1B_013756	LOC_Os10g30770	Bradi3g27680
Sobic.001G235000	GRMZM5G836588	No Gene	Zm00001d032852	No Gene	Seita.9G238600	Si034886m	Pgl_GLEAN_10011454	Ot_Chr1_n30650	Et_1A_006049	Et_1B_010925	LOC_Os10g30750	Bradi3g27670
Sobic.001G235700	No Gene	GRMZM2G134862	No Gene	Zm00001d014122	Seita.9G239000	Si039750m	Pgl_GLEAN_10010873	Ot_Chr1_19996	Et_1A_006058	Et_1B_010936	LOC_Os10g30640	Bradi3g27660
Sobic.001G235900	GRMZM2G430675	No Gene	Zm00001d032855	No Gene	Seita.9G239300	Si034186m	Pgl_GLEAN_10010873	Ot_Chr1_19997	Et_1A_006059	Et_1B_010937	LOC_Os10g30610	Bradi3g27647
Sobic.001G236200	GRMZM2G152901	No Gene	Zm00001d032857	No Gene	Seita.9G239400	Si035696m	Pgl_GLEAN_10010875	Ot_Chr1_n30651	Et_1A_008882	Et_1B_013765	LOC_Os10g30600	Bradi3g27640
Sobic.001G236800	GRMZM2G003724	No Gene	Zm00001d032867	No Gene	Seita.9G239800	Si038742m	Pgl_GLEAN_10010879	Ot_Un117_25794	Et_1A_006062	Et_1B_010939	LOC_Os10g30550	Bradi3g27600
Sobic.001G236900	GRMZM2G303965	No Gene	Zm00001d032868	No Gene	Seita.9G239900	Si038872m	Pgl_GLEAN_10010880	Ot_Un117_n40002	Et_1A_008886	Et_1B_013763	LOC_Os10g30540	Bradi3g27590
Sobic.001G237000	GRMZM5G896540	No Gene	Zm00001d032869	No Gene	Seita.9G240000	Si034482m	Pgl_GLEAN_10010881	Ot_Un117_n40002	Et_1A_008886	Et_1B_013763	LOC_Os10g30540	Bradi3g27590
Sobic.001G237100	GRMZM5G820163	No Gene	Zm00001d032870	No Gene	Seita.9G240100	Si034512m	Pgl_GLEAN_10010882	Ot_Un117_n40002	Et_1A_008887	Et_1B_013764	LOC_Os10g30530	Bradi3g27580
Sobic.001G237300	GRMZM2G008290	GRMZM2G089873	Zm00001d032873	Zm00001d014128	Seita.9G240300	Si036320m	Pgl_GLEAN_10010886	Ot_Un117_25795	Et_1A_006067	Et_1B_010942	LOC_Os10g30450	Bradi3g27550
Sobic.001G237600	No Gene	GRMZM2G139024	No Gene	Zm00001d014132	Seita.9G240800	Si036476m	Pgl_GLEAN_10021256	Ot_Un117_n40007	Et_1A_006070	Et_1B_010944	LOC_Os10g30420	Bradi3g27520
Sobic.001G237700	GRMZM2G076597	GRMZM2G071589	Zm00001d032875	Zm00001d014138	Seita.9G241300	Si035051m	Pgl_GLEAN_10021262	Ot_Un117_25802	Et_1A_008889	Et_1B_013768	LOC_Os10g30370	Bradi3g27480
Sobic.001G237800	GRMZM2G332412	No Gene	Zm00001d032876	No Gene	Seita.9G241400	Si039578m	Pgl_GLEAN_10021264	Ot_Un117_n40006	Et_1A_008888	Et_1B_010947	LOC_Os10g30330	Bradi3g27470
Sobic.001G237900	GRMZM2G414779	No Gene	Zm00001d032881	No Gene	Seita.9G241500	Si040134m	Pgl_GLEAN_10021266	Ot_Un117_n40010	Et_1A_008888	Et_1B_010947	LOC_Os10g30340	Bradi3g27460
Sobic.001G238000	GRMZM2G035189	No Gene	Zm00001d032882	No Gene	Seita.9G241600	Si039002m	Pgl_GLEAN_10021270	Ot_Un117_n40004	Et_1A_008888	Et_1B_010947	LOC_Os10g30330	Bradi3g27450
Sobic.001G238100	GRMZM2G035189	No Gene	Zm00001d032884	No Gene	Seita.9G241800	Si037172m	Pgl_GLEAN_10021270	Ot_Un117_n40006	Et_1A_008888	Et_1B_010952	LOC_Os10g30330	Bradi3g27450
Sobic.001G238200	GRMZM2G332412	No Gene	Zm00001d032883	No Gene	Seita.9G242100	Si039780m	Pgl_GLEAN_10021267	Ot_Un117_n40004	Et_1A_008888	Et_1B_010947	LOC_Os10g30330	Bradi3g27450
Sobic.001G238300	GRMZM2G035189	No Gene	Zm00001d032884	No Gene	Seita.9G241600	Si039002m	Pgl_GLEAN_10021269	Ot_Un117_n40004	Et_1A_008888	Et_1B_010947	LOC_Os10g30330	Bradi3g27450
Sobic.001G238400	GRMZM2G414779	No Gene	Zm00001d032886	No Gene	Seita.9G242200	Si038718m	Pgl_GLEAN_10021267	Ot_Un117_n40004	Et_1A_008888	Et_1B_010947	LOC_Os10g30330	Bradi3g27440
Sobic.001G238600	GRMZM2G115988	GRMZM2G135513	Zm00001d032887	Zm00001d014139	Seita.9G242500	Si040008m	Pgl_GLEAN_10033463	Ot_Un117_n40015	Et_1A_004931	Et_1B_009976	LOC_Os10g30310	Bradi3g27430
Sobic.001G238700	No Gene	GRMZM2G068149	No Gene	Zm00001d014140	Seita.9G242600	Si038248m	Pgl_GLEAN_10033464	Ot_Un117_25805	Et_1A_006078	Et_1B_010953	LOC_Os10g30300	Bradi3g27420
Sobic.001G238800	GRMZM2G414791	No Gene	Zm00001d032888	No Gene	Seita.9G243000	Si036178m	Pgl_GLEAN_10033466	Ot_Un117_n40012	Et_1A_008890	Et_1B_013767	LOC_Os10g30290	Bradi3g27407
Sobic.001G238900	GRMZM2G115998	GRMZM2G133895	Zm00001d032889	Zm00001d014141	Seita.9G243100	Si037068m	Pgl_GLEAN_10033467	Ot_Un117_25807	Et_1A_006079	Et_1B_010954	LOC_Os10g30280	Bradi3g27400
Sobic.001G239200	No Gene	GRMZM2G465723	No Gene	Zm00001d014146	Seita.9G243400	Si038857m	Pgl_GLEAN_10033470	Ot_Un117_25810	Et_1A_006081	Et_1B_010959	LOC_Os10g30180	Bradi3g27360
Sobic.001G239400	GRMZM2G352627	GRMZM2G126972	Zm00001d032893	Zm00001d014149	Seita.9G243500	Si037243m	Pgl_GLEAN_10033471	Ot_Un117_25811	Et_1A_008893	Et_1B_013769	LOC_Os10g30162	Bradi3g27350
Sobic.001G239500	No Gene	GRMZM2G126988	No Gene	Zm00001d014150	Seita.9G243600	Si034299m	Pgl_GLEAN_10033472	Ot_Un117_25812	Et_1A_006082	Et_1B_010960	LOC_Os10g30156	Bradi3g27260
Sobic.001G239800	GRMZM2G118917	No Gene	Zm00001d032894	No Gene	Seita.9G243800	Si039910m	Pgl_GLEAN_10033475	Ot_Un117_25813	Et_1A_006077	Et_1B_010958	LOC_Os10g30100	Bradi3g27252
Sobic.001G239900	No Gene	GRMZM2G434910	No Gene	Zm00001d014152	Seita.9G243900	Si038178m	Pgl_GLEAN_10033476	Ot_Un117_25814	Et_1A_006085	Et_1B_010973	LOC_Os10g30090	Bradi3g27246
Sobic.001G240100	GRMZM2G038898	No Gene	Zm00001d032897	No Gene	Seita.9G244300	Si040241m	Pgl_GLEAN_10033478	Ot_Un117_25816	Et_1A_006088	Et_1B_010977	LOC_Os10g30080	Bradi3g27240
Sobic.001G240400	GRMZM2G327605	No Gene	Zm00001d032901	No Gene	Seita.9G245000	Si034466m	Pgl_GLEAN_10033482	Ot_Un117_25820	Et_1A_006090	Et_1B_010979	LOC_Os10g30054	Bradi3g27215
Sobic.001G240800	GRMZM2G119521	No Gene	Zm00001d032902	No Gene	Seita.9G245300	Si036160m	Pgl_GLEAN_10033487	Ot_Un118_n40016	Et_1A_004935	Et_1B_010976	LOC_Os10g29620	Bradi3g27180
Sobic.001G240900	GRMZM2G095452	No Gene	Zm00001d032903	No Gene	Seita.9G245400	Si038575m	Pgl_GLEAN_10033489	Ot_Chr1_25824	Et_1A_004934	Et_1B_009695	LOC_Os10g29610	Bradi3g27170
Sobic.001G242800	GRMZM5G813143	No Gene	Zm00001d032921	No Gene	Seita.9G247500	Si036472m	Pgl_GLEAN_10036108	Ot_Chr1_n30657	Et_1A_006097	Et_1B_010989	LOC_Os10g28320	Bradi3g26900
Sobic.001G242900	GRMZM2G011357	No Gene	Zm00001d032922	No Gene	Seita.9G247600	Si036003m	Pgl_GLEAN_10036109	Ot_Chr1_25838	Et_1A_008897	Et_1B_010996	LOC_Os10g28330	Bradi3g26910
Sobic.001G243000	GRMZM2G010871	No Gene	Zm00001d032923	No Gene	Seita.9G247700	Si036304m	Pgl_GLEAN_10036110	Ot_Chr1_25839	Et_1A_006102	Et_1B_010997	LOC_Os10g28340	Bradi3g26920
Sobic.001G243200	GRMZM2G433446	No Gene	Zm00001d032925	No Gene	Seita.9G267000	Si037689m	Pgl_GLEAN_10036112	Ot_Chr1_25842	Et_1A_006104	Et_1B_010998	LOC_Os10g28360	Bradi3g26930
Sobic.001G243300	GRMZM2G127421	No Gene	Zm00001d032926	No Gene	Seita.9G266700	Si036423m	Pgl_GLEAN_10036115	Ot_Chr1_25843	Et_1A_006105	Et_1B_013786	LOC_Os10g28370	Bradi3g26967
Sobic.001G244300	GRMZM2G068328	No Gene	Zm00001d032931	No Gene	Seita.9G266300	Si036892m	Pgl_GLEAN_10036127	Ot_Chr1_25846	Et_1A_006109	Et_1B_011003	LOC_Os10g28410	Bradi3g26980
Sobic.001G244400	GRMZM2G070673	No Gene	Zm00001d032932	No Gene	Seita.9G266100	Si038617m	Pgl_GLEAN_10036128	Ot_Chr1_25847	Et_1A_008910	Et_1B_011008	LOC_Os10g28420	Bradi3g26990
Sobic.001G244600	GRMZM2G324390	GRMZM2G012030	Zm00001d032933	Zm00001d014159	Seita.9G266000	Si033841m	Pgl_GLEAN_10036129	Ot_Chr1_n30664	Et_1A_006122	Et_1B_011006	LOC_Os10g28610	Bradi3g27007
Sobic.001G244900	GRMZM2G017237	No Gene	Zm00001d032935	No Gene	Seita.9G265800	Si034846m	Pgl_GLEAN_10036131	Ot_Chr1_27578	Et_1A_006119	Et_1B_011011	LOC_Os10g28660	Bradi3g27020
Sobic.001G245000	No Gene	GRMZM2G168240	No Gene	Zm00001d014162	Seita.9G265600	Si034336m	Pgl_GLEAN_10036132	Ot_Chr1_20896	Et_1A_008909	Et_1B_009696	LOC_Os10g28665	Bradi3g27027
Sobic.001G245800	GRMZM2G343854	No Gene	Zm00001d032938	No Gene	Seita.9G265300	Si039611m	Pgl_GLEAN_10036137	Ot_Chr1_27580	Et_1A_004941	Et_1B_009980	LOC_Os10g28700	Bradi3g27040
Sobic.001G245900	GRMZM2G040387	No Gene	Zm00001d032939	No Gene	Seita.9G265200	Si037637m	Pgl_GLEAN_10036138	Ot_Chr1_20898	Et_1A_006123	Et_1B_011007	LOC_Os10g28710	Bradi3g27050
Sobic.001G247300	No Gene	GRMZM2G144420	No Gene	Zm00001d014166	Seita.9G264000	Si034050m	Pgl_GLEAN_10036166	Ot_Chr1_20913	Et_1A_004563	Et_1B_009698	LOC_Os10g28240	Bradi3g26890
Sobic.001G247400	GRMZM2G110681	No Gene	Zm00001d032955	No Gene	Seita.9G263700	Si036802m	Pgl_GLEAN_10036171	Ot_Chr1_20917	Et_1A_006129	Et_1B_011021	LOC_Os10g28210	Bradi3g26870
Sobic.001G247600	GRMZM2G124434	No Gene	Zm00001d032950	No Gene	Seita.9G263600	Si035895m	Pgl_GLEAN_10036172	Ot_Chr1_20918	Et_1A_006132	Et_1B_011025	LOC_Os10g28200	Bradi3g26860
Sobic.001G247700	GRMZM2G162508	GRMZM2G137694	Zm00001d032948	Zm00001d014168	Seita.9G263300	Si035121m	Pgl_GLEAN_10036173	Ot_Chr1_n30679	Et_1A_006133	Et_1B_011022	LOC_Os10g28060	Bradi3g26827
Sobic.001G247900	GRMZM2G162505	No Gene	Zm00001d032947	No Gene	Seita.9G263200	Si036765m	Pgl_GLEAN_10036175	Ot_Chr1_20920	Et_1A_004945	Et_1B_009984	LOC_Os10g28050	Bradi3g26810
Sobic.001G248000	GRMZM2G057093	No Gene	Zm00001d032946	No Gene	Seita.9G263200	Si036765m	Pgl_GLEAN_10036176	Ot_Chr1_20920	Et_1A_004945	Et_1B_009984	LOC_Os10g28050	Bradi3g26810
Sobic.001G248100	No Gene	GRMZM2G046021	No Gene	Zm00001d014175	Seita.9G263000	Si035227m	Pgl_GLEAN_10036177	Ot_Chr1_20921	Et_1A_006134	Et_1B_011023	LOC_Os10g28040	Bradi3g26800
Sobic.001G248200	No Gene	GRMZM2G081504	No Gene	Zm00001d014178	Seita.9G262900	Si034356m	Pgl_GLEAN_10036178	Ot_Chr1_n30683	Et_1A_006135	Et_1B_011026	LOC_Os10g28030	Bradi3g26787
Sobic.001G248300	GRMZM2G071268	No Gene	Zm00001d032956	No Gene	Seita.9G262800	Si034264m	Pgl_GLEAN_10036178	Ot_Chr1_20922	Et_1A_006135	Et_1B_011027	LOC_Os10g28020	Bradi3g26780
Sobic.001G249100	GRMZM2G012611	GRMZM2G075077	Zm00001d032962	No Gene	Seita.9G262000	Si038778m	Pgl_GLEAN_10036184	Ot_Chr1_20929	Et_1A_006139	Et_1B_011032	LOC_Os10g27480	Bradi3g26710
Sobic.001G249200	No Gene	GRMZM2G075039	No Gene	Zm00001d014180	Seita.9G261900	Si038846m	Pgl_GLEAN_10036184	Ot_Chr1_20930	Et_1A_006140	No Gene	LOC_Os10g27470	Bradi3g26697
Sobic.001G249400	GRMZM2G035594	No Gene	Zm00001d032968	No Gene	Seita.9G261700	Si036510m	Pgl_GLEAN_10036188	Ot_Chr1_20932	Et_1A_006142	Et_1B_013792	LOC_Os10g27450	Bradi3g26680
Sobic.001G250300	GRMZM2G520535	GRMZM2G168506	Zm00001d032974	Zm00001d014183	Seita.9G261100	Si036452m	Pgl_GLEAN_10022586	Ot_Chr1_20940	Et_1A_006154	Et_1B_011039	LOC_Os10g27340	Bradi3g26660
Sobic.001G251100	GRMZM2G118467	GRMZM2G043509	Zm00001d032979	Zm00001d014187	Seita.9G260900	Si034736m	Pgl_GLEAN_10022590	Ot_Chr1_20942	Et_1A_006146	Et_1B_011035	LOC_Os10g27230	Bradi3g26410
Sobic.001G251200	GRMZM2G020553	GRMZM5G865576	Zm00001d032980	Zm00001d014188	Seita.9G260800	Si033945m	Pgl_GLEAN_10022591	Ot_Chr1_20946	Et_1A_006147	Et_1B_011036	LOC_Os10g27220	Bradi3g26400
Sobic.001G251400	No Gene	GRMZM2G390432	No Gene	Zm00001d014189	Seita.9G260600	Si038705m	Pgl_GLEAN_10022594	Ot_Chr1_20947	Et_1A_006148	Et_1B_011037	LOC_Os10g27180	Bradi3g26377
Sobic.001G251500	GRMZM2G168222	AC190822_2_FG001	Zm00001d032981	No Gene	Seita.9G260400	Si034610m	Pgl_GLEAN_10022595	Ot_Chr1_20950	Et_1A_006155	Et_1B_011040	LOC_Os10g27170	Bradi3g26370
Sobic.001G251900	No Gene	GRMZM2G134903	No Gene	Zm00001d014191	Seita.9G259900	Si034698m	Pgl_GLEAN_10022603	Ot_Chr1_20957	Et_1A_006163	No Gene	LOC_Os10g26730	Bradi3g24740
Sobic.001G252300	GRMZM2G019411	No Gene	Zm00001d032992	No Gene	Seita.9G259700	Si036641m	Pgl_GLEAN_10022604	Ot_Chr1_20959	Et_1A_006156	Et_1B_011055	LOC_Os10g26680	Bradi3g24750
Sobic.001G252500	No Gene	GRMZM2G138583	No Gene	Zm00001d014194	Seita.9G259500	Si036457m	Pgl_GLEAN_10022606	Ot_Chr1_20961	Et_1A_006164	Et_1B_011060	LOC_Os10g26660	Bradi3g24960
Sobic.001G252700	GRMZM2G115772	No Gene	Zm00001d032994	No Gene	Seita.9G259400	Si035204m	Pgl_GLEAN_10022607	Ot_Chr1_20963	Et_1A_006157	Et_1B_011056	LOC_Os10g26630	Bradi3g25658
Sobic.001G252800	GRMZM2G138455	No Gene	Zm00001d032999	Zm00001d014198	Seita.9G259300	Si035787m	Pgl_GLEAN_10022608	Ot_Chr1_20964	Et_1A_006158	Et_1B_009699	LOC_Os10g26620	Bradi3g25670
Sobic.001G252900	No Gene	GRMZM2G015418	No Gene	Zm00001d014199	Seita.9G259000	Si037582m	Pgl_GLEAN_10022610	Ot_Chr1_20966	Et_1A_006160	Et_1B_011058	LOC_Os10g26600	Bradi3g25880
Sobic.001G253200	No Gene	GRMZM5G879737	No Gene	Zm00001d014199	Seita.9G259100	Si035831m	Pgl_GLEAN_10022609	Ot_Chr1_20965	Et_1A_006159	Et_1B_011057	LOC_Os10g26610	Bradi3g25680
Sobic.001G253300	GRMZM2G009591	No Gene	Zm00001d033002	No Gene	Seita.9G258900	Si035152m	Pgl_GLEAN_10022612	Ot_Chr1_20969	Et_1A_006165	Et_1B_011059	LOC_Os10g26570	Bradi3g25910
Sobic.001G253600	GRMZM2G104024	GRMZM2G084021	Zm00001d033003	Zm00001d014200	Seita.9G258600	Si037420m	Pgl_GLEAN_10022620	Ot_Chr1_20970	Et_1A_006167	Et_1B_011062	LOC_Os10g26540	Bradi3g25920
Sobic.001G253700	GRMZM2G125762	No Gene	Zm00001d033004	No Gene	Seita.9G258500	Si035815m	Pgl_GLEAN_10001557	Ot_Chr1_n30688	Et_1A_006168	Et_1B_011063	LOC_Os10g26520	Bradi3g25930
Sobic.001G254000	GRMZM2G083248	No Gene	Zm00001d033011	No Gene	Seita.9G258000	Si039105m	Pgl_GLEAN_10030634	Ot_Chr1_n30689	Et_1A_006170	Et_1B_011066	LOC_Os10g26470	Bradi3g25477
Sobic.001G255800	GRMZM2G444692	No Gene	Zm00001d033028	No Gene	Seita.9G256200	Si034413m	Pgl_GLEAN_10014183	Ot_Chr1_20984	Et_1A_006180	Et_1B_011080	LOC_Os10g26140	Bradi3g25620
Sobic.001G258000	No Gene	GRMZM2G110968	No Gene	Zm00001d014243	Seita.9G253800	Si036128m	Pgl_GLEAN_10033282	Ot_Chr1_21001	Et_1A_006205	Et_1B_011090	LOC_Os10g25550	Bradi1g72740
Sobic.001G259000	GRMZM2G146994	GRMZM2G051174	Zm00001d033046	Zm00001d014246	Seita.9G253100	Si040283m	Pgl_GLEAN_10033294	Ot_Chr1_21009	Et_1A_006209	Et_1B_011093	LOC_Os10g25320	Bradi3g23230
Sobic.001G259600	GRMZM2G145458	GRMZM2G173596	Zm00001d033049	Zm00001d014253	Seita.9G251600	Si038745m	Pgl_GLEAN_10033311	Ot_Chr1_n31745	Et_1A_006215	Et_1B_011100	LOC_Os10g25230	Bradi3g23190
Sobic.001G259700	GRMZM2G145412	GRMZM2G173596	Zm00001d033050	Zm00001d014253	Seita.9G251600	Si038745m	Pgl_GLEAN_10033311	Ot_Chr1_21016	Et_1A_006210	Et_1B_011100	LOC_Os10g25230	Bradi3g23180
Sobic.001G259900	GRMZM2G145412	GRMZM2G173596	Zm00001d033050	Zm00001d014253	Seita.9G251600	Si038745m	Pgl_GLEAN_10033311	Ot_Chr1_21016	Et_1A_006210	Et_1B_011100	LOC_Os10g25230	Bradi3g23190
Sobic.001G260800	No Gene	GRMZM2G088064	Zm00001d030557	Zm00001d014258	Seita.9G251000	Si035074m	Pgl_GLEAN_10033321	Ot_Chr1_21026	Et_1A_006225	Et_1B_011115	LOC_Os10g25130	Bradi3g23160
Sobic.001G263500	No Gene	No Gene	Zm00001d030361	No Gene	Seita.9G279900	No Gene	Pgl_GLEAN_10024524	Ot_Chr1_24666	Et_1A_006485	Et_1B_009722	LOC_Os10g07290	Bradi3g20770
Sobic.001G263600	No Gene	No Gene	Zm00001d030357	No Gene	Seita.9G284600	Si034121m	Pgl_GLEAN_10024527	Ot_Chr1_24665	Et_1A_006481	Et_1B_011341	LOC_Os10g07270	Bradi3g20790
Sobic.001G263900	GRMZM2G152975	No Gene	Zm00001d030348	No Gene	Seita.9G284800	Si036012m	Pgl_GLEAN_10024529	Ot_Chr1_n30889	Et_1A_006482	Et_1B_011342	LOC_Os10g07229	Bradi3g20810
Sobic.001G264000	GRMZM2G152981	No Gene	Zm00001d030347	No Gene	Seita.9G284900	Si035943m	Pgl_GLEAN_10024532	Ot_Chr1_n30889	Et_1A_006482	Et_1B_011342	LOC_Os10g07229	Bradi3g20810
Sobic.001G264300	AC202185_4_FG004	No Gene	Zm00001d030346	No Gene	Seita.9G285000	Si037306m	Pgl_GLEAN_10024533	Ot_Chr1_24663	Et_1A_006483	Et_1B_011343	LOC_Os10g07210	Bradi3g20830
Sobic.001G264400	AC210517_3_FG003	No Gene	Zm00001d030345	No Gene	Seita.9G285100	Si037486m	Pgl_GLEAN_10024534	Ot_Chr1_24662	Et_1A_006484	Et_1B_011344	LOC_Os10g07200	Bradi3g20840
Sobic.001G264500	GRMZM2G063024	No Gene	Zm00001d030343	No Gene	Seita.9G285300	Si038953m	Pgl_GLEAN_10024535	Ot_Chr1_n30890	Et_1A_005040	Et_1B_010051	LOC_Os10g07010	Bradi3g20850
Sobic.001G264700	GRMZM2G401848	No Gene	Zm00001d030339	No Gene	Seita.9G285700	Si038614m	Pgl_GLEAN_10024537	Ot_Chr1_n30905	Et_1A_008978	Et_1B_013855	LOC_Os10g06630	Bradi3g20940
Sobic.001G264800	GRMZM2G169704	No Gene	Zm00001d030338	No Gene	Seita.9G285800	Si036389m	Pgl_GLEAN_10024538	Ot_Chr1_24651	Et_1A_006490	Et_1B_009723	LOC_Os10g06680	Bradi3g20930
Sobic.001G266400	GRMZM2G163751	GRMZM2G094599	Zm00001d030308	Zm00001d014316	Seita.9G287700	Si039805m	Pgl_GLEAN_10001235	Ot_Chr1_24647	Et_1A_008984	Et_1B_009726	LOC_Os10g05730	Bradi3g21060
Sobic.001G267100	GRMZM2G129413	No Gene	Zm00001d030310	No Gene	Seita.9G288200	Si035069m	Pgl_GLEAN_10001229	Ot_Chr1_24646	Et_1A_006499	Et_1B_011369	LOC_Os10g05690	Bradi3g21090
Sobic.001G268700	No Gene	No Gene	Zm00001d030285	No Gene	Seita.9G290000	Si034056m	Pgl_GLEAN_10011848	Ot_Chr1_n30911	Et_1A_006518	Et_1B_011388	LOC_Os10g05069	Bradi3g21117
Sobic.001G268850	No Gene	No Gene	Zm00001d030282	No Gene	Seita.9G290000	Si034056m	Pgl_GLEAN_10011848	Ot_Chr1_n30911	Et_1A_006518	Et_1B_011388	LOC_Os10g05069	Bradi3g21117
Sobic.001G269000	No Gene	No Gene	Zm00001d030282	No Gene	Seita.9G290000	Si034056m	Pgl_GLEAN_10011848	Ot_Chr1_n30911	Et_1A_006518	Et_1B_011388	LOC_Os10g05069	Bradi3g21117
Sobic.001G269100	No Gene	No Gene	Zm00001d030285	No Gene	Seita.9G290100	Si038673m	Pgl_GLEAN_10011847	Ot_Chr1_n30911	Et_1A_006518	Et_1B_011388	LOC_Os10g05069	Bradi3g21117
Sobic.001G269200	No Gene	GRMZM2G390678	No Gene	Zm00001d014308	Seita.9G290300	Si036397m	Pgl_GLEAN_10011846	Ot_Chr1_28306	Et_1A_006519	Et_1B_011389	LOC_Os10g05088	Bradi3g21127
Sobic.001G277900	GRMZM2G343916	GRMZM2G151195	Zm00001d030217	Zm00001d014340	Seita.9G300200	Si033976m	Pgl_GLEAN_10017609	Ot_Chr1_20224	Et_1A_009001	Et_1B_013880	LOC_Os10g01610	Bradi1g68957
Sobic.001G278700	GRMZM2G149903	No Gene	Zm00001d030194	No Gene	Seita.9G300900	Si036444m	Pgl_GLEAN_10017602	Ot_Chr1_20219	Et_1A_006576	Et_1B_011440	LOC_Os10g01480	Bradi3g21470
Sobic.001G278800	GRMZM2G131476	No Gene	Zm00001d030191	No Gene	Seita.9G301000	Si037189m	Pgl_GLEAN_10017601	Ot_Chr1_20218	Et_1A_006577	Et_1B_011441	LOC_Os10g01470	Bradi3g21480
Sobic.001G279200	GRMZM2G036567	No Gene	Zm00001d030181	No Gene	Seita.9G302000	Si036261m	Pgl_GLEAN_10013877	Ot_Chr1_n30954	Et_1A_004640	Et_1B_009737	LOC_Os10g01290	Bradi3g21530
Sobic.001G280000	GRMZM2G179528	GRMZM2G104484	Zm00001d030172	Zm00001d014447	Seita.9G303200	Si035241m	Pgl_GLEAN_10013885	Ot_Chr1_20207	Et_1A_006602	Et_1B_011450	LOC_Os10g01134	Bradi3g21550
Sobic.001G280300	GRMZM2G304897	No Gene	Zm00001d030171	No Gene	Seita.9G303400	Si039007m	Pgl_GLEAN_10013886	Ot_Chr1_20206	Et_1A_005072	Et_1B_011456	LOC_Os10g01100	Bradi3g21580
Sobic.001G280400	GRMZM2G020620	No Gene	Zm00001d030167	No Gene	Seita.9G303600	Si037031m	Pgl_GLEAN_10013887	Ot_Chr1_n30960	Et_1A_006604	Et_1B_011451	LOC_Os10g43040	Bradi3g21630
Sobic.001G280900	GRMZM2G469795	No Gene	Zm00001d030164	No Gene	Seita.9G304500	Si033849m	Pgl_GLEAN_10013893	Ot_Chr1_20201	Et_1A_006613	Et_1B_011457	LOC_Os10g43075	Bradi3g21588
Sobic.001G281400	GRMZM2G394410	No Gene	Zm00001d030148	No Gene	Seita.9G304900	Si035218m	Pgl_GLEAN_10013898	Ot_Chr1_20191	Et_1A_006607	Et_1B_011453	LOC_Os10g43060	Bradi3g21610
Sobic.001G281500	GRMZM2G394403	No Gene	Zm00001d030149	No Gene	Seita.9G305000	Si036887m	Pgl_GLEAN_10013899	Ot_Chr1_20190	Et_1A_006617	Et_1B_011460	LOC_Os10g43050	Bradi3g21620
Sobic.001G281600	No Gene	GRMZM2G166771	No Gene	Zm00001d014438	Seita.9G305100	Si035529m	Pgl_GLEAN_10013900	Ot_Chr1_20189	Et_1A_006608	Et_1B_011454	LOC_Os10g42950	Bradi3g21650
Sobic.001G281900	GRMZM2G011518	No Gene	Zm00001d030157	No Gene	Seita.9G305400	Si037619m	Pgl_GLEAN_10013903	Ot_Chr1_20184	Et_1A_006618	Et_1B_013890	LOC_Os10g42940	Bradi3g21680
Sobic.001G282000	GRMZM2G012306	No Gene	Zm00001d030158	No Gene	Seita.9G305500	Si034780m	Pgl_GLEAN_10013904	Ot_Chr1_20183	Et_1A_009013	Et_1B_011461	LOC_Os10g42900	Bradi3g34600
Sobic.001G282100	GRMZM2G012434	No Gene	Zm00001d030159	No Gene	Seita.9G305600	Si034923m	Pgl_GLEAN_10013905	Ot_Chr1_20182	Et_1A_006619	Et_1B_011461	LOC_Os10g42870	Bradi3g34590
Sobic.001G282200	GRMZM2G086669	No Gene	Zm00001d030146	No Gene	Seita.9G305700	Si037758m	Pgl_GLEAN_10013906	Ot_Chr1_20181	Et_1A_006609	Et_1B_011462	LOC_Os10g42860	Bradi3g34580
Sobic.001G282400	GRMZM2G383594	No Gene	Zm00001d030139	No Gene	Seita.9G305800	Si038537m	Pgl_GLEAN_10013907	Ot_Chr1_n30963	Et_1A_006620	Et_1B_011469	LOC_Os10g42850	Bradi3g34567
Sobic.001G282500	GRMZM2G041028	GRMZM2G330213	Zm00001d030138	Zm00001d014428	Seita.9G305900	Si037847m	Pgl_GLEAN_10013908	Ot_Chr1_n30964	Et_1A_006610	Et_1B_011463	LOC_Os10g42840	Bradi3g34557
Sobic.001G282600	No Gene	GRMZM2G067789	No Gene	Zm00001d014435	Seita.9G306000	Si035312m	Pgl_GLEAN_10013909	Ot_Chr1_20177	Et_1A_006611	Et_1B_011464	LOC_Os10g42830	Bradi3g34550
Sobic.001G282700	GRMZM2G128641	No Gene	Zm00001d030133	No Gene	Seita.9G306200	Si034294m	Pgl_GLEAN_10013910	Ot_Chr1_n30965	Et_1A_006612	Et_1B_011465	LOC_Os10g42820	Bradi3g34540
Sobic.001G282800	GRMZM2G433624	No Gene	Zm00001d030132	No Gene	Seita.9G306300	Si034868m	Pgl_GLEAN_10013911	Ot_Chr1_n30966	Et_1A_009012	Et_1B_011466	LOC_Os10g42800	Bradi3g34531
Sobic.001G282900	GRMZM2G132898	No Gene	Zm00001d030131	No Gene	Seita.9G306400	Si040766m	Pgl_GLEAN_10021396	Ot_Chr1_20174	Et_1A_006621	Et_1B_011467	LOC_Os10g42790	Bradi3g34524
Sobic.001G283000	GRMZM2G478212	No Gene	Zm00001d030130	No Gene	Seita.9G306500	Si035041m	Pgl_GLEAN_10021397	Ot_Chr1_20172	Et_1A_006622	Et_1B_011468	LOC_Os10g42780	Bradi3g34517
Sobic.001G283100	GRMZM2G478212	No Gene	Zm00001d030130	No Gene	Seita.9G306500	Si035041m	Pgl_GLEAN_10021397	Ot_Chr1_20172	Et_1A_006622	Et_1B_011468	LOC_Os10g42780	Bradi3g34517
Sobic.001G283400	GRMZM2G436299	No Gene	Zm00001d030121	No Gene	Seita.9G307100	Si033974m	Pgl_GLEAN_10021402	Ot_Chr1_n30969	Et_1A_006626	Et_1B_011470	LOC_Os10g42750	Bradi3g34490
Sobic.001G283700	GRMZM2G072427	GRMZM2G159890	Zm00001d030117	Zm00001d014425	Seita.9G307400	Si035674m	Pgl_GLEAN_10021404	Ot_Chr1_20163	Et_1A_006627	Et_1B_011474	LOC_Os10g42720	Bradi3g34260
Sobic.001G284100	GRMZM5G866843	GRMZM2G145236	Zm00001d030110	Zm00001d014423	Seita.9G307500	Si038679m	Pgl_GLEAN_10021405	Ot_Chr1_20162	Et_1A_006624	Et_1B_011471	LOC_Os10g42710	Bradi3g34250
Sobic.001G284200	GRMZM2G089147	No Gene	Zm00001d030109	No Gene	Seita.9G307600	Si036144m	Pgl_GLEAN_10021406	Ot_Chr1_n30970	Et_1A_009015	Et_1B_011475	LOC_Os10g42700	Bradi3g34245
Sobic.001G284400	GRMZM2G057466	GRMZM2G180086	Zm00001d030108	Zm00001d014422	Seita.9G307800	Si034241m	Pgl_GLEAN_10021408	Ot_Chr1_20161	Et_1A_006628	Et_1B_011476	LOC_Os10g42690	Bradi3g34240
Sobic.001G284600	GRMZM2G070271	No Gene	Zm00001d030103	No Gene	Seita.9G308000	Si036387m	Pgl_GLEAN_10021411	Ot_Chr1_20160	Et_1A_006629	Et_1B_011472	LOC_Os10g42670	Bradi3g34227
Sobic.001G284900	GRMZM2G057690	GRMZM2G067298	Zm00001d030101	Zm00001d014419	Seita.9G308200	Si036232m	Pgl_GLEAN_10021412	Ot_Chr1_20158	Et_1A_006630	Et_1B_011473	LOC_Os10g42660	Bradi3g34220
Sobic.001G285100	GRMZM2G437683	No Gene	Zm00001d030095	No Gene	Seita.9G308400	Si039053m	Pgl_GLEAN_10021414	Ot_Chr1_n30971	Et_1A_006632	Et_1B_013895	LOC_Os10g42640	Bradi3g34295
Sobic.001G285300	GRMZM2G053079	No Gene	Zm00001d030091	No Gene	Seita.9G308600	Si036601m	Pgl_GLEAN_10021419	Ot_Chr1_20152	Et_1A_006631	Et_1B_011481	LOC_Os10g42630	Bradi3g34290
Sobic.001G286200	GRMZM2G456603	GRMZM2G173277	Zm00001d030080	No Gene	Seita.9G309200	Si039369m	Pgl_GLEAN_10021426	Ot_Chr1_20147	Et_1A_006640	Et_1B_011488	LOC_Os10g42540	Bradi3g34360
Sobic.001G286500	No Gene	GRMZM2G056403	No Gene	Zm00001d014413	Seita.9G309600	Si033918m	Pgl_GLEAN_10021429	Ot_Chr1_20142	Et_1A_009022	Et_1B_011490	LOC_Os10g42510	Bradi3g34387
Sobic.001G286600	GRMZM2G003318	No Gene	Zm00001d030074	No Gene	Seita.9G309700	Si036120m	Pgl_GLEAN_10021430	Ot_Chr1_20140	Et_1A_009023	Et_1B_011497	LOC_Os10g42500	Bradi3g34400
Sobic.001G286700	GRMZM2G123140	No Gene	Zm00001d030069	No Gene	Seita.9G309800	Si034202m	Pgl_GLEAN_10021431	Ot_Chr1_n30976	Et_1A_006642	Et_1B_011491	LOC_Os10g42490	Bradi3g34410
Sobic.001G287800	GRMZM2G094390	GRMZM2G134045	Zm00001d030031	Zm00001d047020	Seita.9G310700	Si035275m	Pgl_GLEAN_10029086	Ot_Chr1_20134	Et_1A_006650	Et_1B_011510	LOC_Os10g42420	Bradi3g34180
Sobic.001G288100	GRMZM2G094168	GRMZM2G093270	Zm00001d030032	Zm00001d047025	Seita.9G311100	Si035718m	Pgl_GLEAN_10029079	Ot_Chr1_20130	Et_1A_005083	Et_1B_010086	LOC_Os10g42410	Bradi3g34160
Sobic.001G288500	GRMZM2G361855	No Gene	Zm00001d030037	No Gene	Seita.9G311300	Si039025m	Pgl_GLEAN_10029078	Ot_Chr1_20129	Et_1A_006653	Et_1B_011516	LOC_Os10g42400	Bradi3g34150
Sobic.001G288800	GRMZM2G169931	GRMZM2G134844	Zm00001d030040	Zm00001d047039	Seita.9G311600	Si035158m	Pgl_GLEAN_10029076	Ot_Chr1_20126	Et_1A_009024	Et_1B_013904	LOC_Os10g42320	Bradi3g34097
Sobic.001G289100	AC194914_3_FG002	GRMZM2G134731	Zm00001d030045	Zm00001d047037	Seita.9G311900	Si037529m	Pgl_GLEAN_10029073	Ot_Chr1_n31833	Et_1A_005086	Et_1B_010087	LOC_Os10g42280	Bradi3g34070
Sobic.001G289400	No Gene	GRMZM2G131667	No Gene	Zm00001d047034	Seita.9G312200	Si037453m	Pgl_GLEAN_10029070	Ot_Chr1_20120	Et_1A_006661	Et_1B_011529	LOC_Os10g42250	Bradi3g34050
Sobic.001G289500	GRMZM2G121128	GRMZM2G473104	Zm00001d030048	Zm00001d047032	Seita.9G312300	Si035679m	Pgl_GLEAN_10029069	Ot_Chr1_20119	Et_1A_009025	Et_1B_013905	LOC_Os10g42240	Bradi3g34040
Sobic.001G290000	No Gene	No Gene	Zm00001d030059	No Gene	Seita.9G312800	Si035769m	Pgl_GLEAN_10029066	Ot_Chr1_20117	Et_1A_006659	Et_1B_011527	LOC_Os10g42210	Bradi3g34020
Sobic.001G290100	GRMZM5G862565	GRMZM2G099337	Zm00001d030061	Zm00001d047044	Seita.9G313100	Si033877m	Pgl_GLEAN_10029064	Ot_Chr1_20115	Et_1A_006660	Et_1B_011528	LOC_Os10g42196	Bradi3g34000
Sobic.001G290200	GRMZM2G160454	No Gene	Zm00001d030062	Zm00001d047045	Seita.9G313300	Si035079m	Pgl_GLEAN_10029063	Ot_Chr1_20114	Et_1A_006662	Et_1B_011530	LOC_Os10g42190	Bradi3g33990
Sobic.001G290400	GRMZM2G082709	No Gene	Zm00001d030023	Zm00001d047050	Seita.9G314000	Si036301m	Pgl_GLEAN_10028790	Ot_Chr1_20110	Et_1A_009026	Et_1B_013906	LOC_Os10g42130	Bradi3g33957
Sobic.001G290500	GRMZM2G169080	GRMZM2G054634	Zm00001d030021	Zm00001d047053	Seita.9G314200	Si035300m	Pgl_GLEAN_10028787	Ot_Chr1_20108	Et_1A_006677	Et_1B_011535	LOC_Os10g42110	Bradi3g33950
Sobic.001G290600	GRMZM2G033526	GRMZM2G144730	Zm00001d030020	Zm00001d047054	Seita.9G314300	Si034922m	Pgl_GLEAN_10028786	Ot_Chr1_20106	Et_1A_006678	Et_1B_011536	LOC_Os10g42100	Bradi3g33930
Sobic.001G290700	GRMZM2G034096	GRMZM2G144818	Zm00001d030019	Zm00001d047057	Seita.9G314400	Si037749m	Pgl_GLEAN_10028786	Ot_Chr1_20104	Et_1A_006679	Et_1B_011537	LOC_Os10g42090	Bradi3g33920
Sobic.001G291400	AC211390_3_FG001	No Gene	Zm00001d030012	No Gene	Seita.9G315200	Si034775m	Pgl_GLEAN_10028773	Ot_Chr1_n30995	Et_1A_006687	Et_1B_011543	LOC_Os10g41970	Bradi3g33900
Sobic.001G291900	GRMZM2G086750	No Gene	Zm00001d030010	No Gene	Seita.9G315400	Si037214m	Pgl_GLEAN_10028771	Ot_Chr1_20096	Et_1A_009031	Et_1B_011544	LOC_Os10g41940	Bradi3g33890
Sobic.001G292000	GRMZM2G086869	No Gene	Zm00001d030009	No Gene	Seita.9G315500	Si036816m	Pgl_GLEAN_10028770	Ot_Chr1_20095	Et_1A_006684	Et_1B_011539	LOC_Os10g41930	Bradi3g33880
Sobic.001G292100	GRMZM2G349185	No Gene	Zm00001d030007	No Gene	Seita.9G315600	Si035821m	Pgl_GLEAN_10028769	Ot_Chr1_n30993	Et_1A_009033	Et_1B_013908	LOC_Os10g41870	Bradi3g33870
Sobic.001G292200	GRMZM2G070899	No Gene	Zm00001d030005	No Gene	Seita.9G315700	Si034535m	Pgl_GLEAN_10028768	Ot_Chr1_n30994	Et_1A_006688	Et_1B_011540	LOC_Os10g41820	Bradi3g33850
Sobic.001G293100	GRMZM2G127945	GRMZM2G103169	Zm00001d030002	Zm00001d047066	Seita.9G316500	Si036621m	Pgl_GLEAN_10028762	Ot_Chr1_20090	Et_1A_006690	Et_1B_011546	LOC_Os10g41720	Bradi3g33780
Sobic.001G293300	GRMZM2G050961	GRMZM2G103236	Zm00001d029997	Zm00001d047067	Seita.9G316900	Si037997m	Pgl_GLEAN_10028754	Ot_Chr1_20086	Et_1A_006698	Et_1B_011553	LOC_Os10g41710	Bradi3g33770
Sobic.001G293700	GRMZM2G054507	GRMZM2G095219	No Gene	Zm00001d047074	Seita.9G317400	Si033825m	Pgl_GLEAN_10021789	Ot_Chr1_20082	Et_1A_006700	Et_1B_011555	LOC_Os10g41560	Bradi3g33740
Sobic.001G293800	GRMZM2G007939	GRMZM2G035749	Zm00001d029983	Zm00001d047077	Seita.9G317500	Si034983m	Pgl_GLEAN_10021788	Ot_Chr1_20078	Et_1A_006701	Et_1B_011556	LOC_Os10g41550	Bradi3g33730
Sobic.001G294100	GRMZM2G399484	GRMZM2G148180	Zm00001d029979	No Gene	Seita.9G317900	Si037283m	Pgl_GLEAN_10021785	Ot_Chr1_20071	Et_1A_006711	Et_1B_011563	LOC_Os10g41534	Bradi3g33716
Sobic.001G294200	GRMZM2G098208	GRMZM2G148216	Zm00001d029978	No Gene	Seita.9G318000	Si037101m	Pgl_GLEAN_10021785	Ot_Chr1_20070	Et_1A_006712	Et_1B_011564	LOC_Os10g41520	Bradi3g33710
Sobic.001G294300	GRMZM2G107575	GRMZM2G015324	Zm00001d029976	No Gene	Seita.9G318100	Si040090m	Pgl_GLEAN_10021785	Ot_Chr1_20069	Et_1A_006713	Et_1B_011565	LOC_Os10g41510	Bradi3g33700
Sobic.001G294400	GRMZM2G180916	No Gene	Zm00001d029975	No Gene	Seita.9G318200	Si036531m	Pgl_GLEAN_10021784	Ot_Chr1_20068	Et_1A_006703	Et_1B_011557	LOC_Os10g41490	Bradi3g33690
Sobic.001G294700	GRMZM2G481163	GRMZM2G428470	Zm00001d029974	No Gene	Seita.9G318500	Si036682m	Pgl_GLEAN_10021781	Ot_Chr1_20065	Et_1A_009038	Et_1B_010093	LOC_Os10g41460	Bradi3g33630
Sobic.001G294900	GRMZM2G180909	GRMZM2G119146	Zm00001d029973	No Gene	Seita.9G318700	Si035647m	Pgl_GLEAN_10021779	Ot_Chr1_20062	Et_1A_006714	Et_1B_011566	LOC_Os10g41440	Bradi3g33600
Sobic.001G295000	GRMZM2G076468	No Gene	Zm00001d029970	No Gene	Seita.9G318800	No Gene	Pgl_GLEAN_10021778	Ot_Chr1_20061	Et_1A_006715	Et_1B_011570	LOC_Os10g41430	Bradi3g33590
Sobic.001G295100	GRMZM2G178576	No Gene	Zm00001d029969	No Gene	Seita.9G319100	Si037510m	Pgl_GLEAN_10021776	Ot_Chr1_20060	Et_1A_005094	Et_1B_010096	LOC_Os10g41420	Bradi3g33581
Sobic.001G295200	No Gene	No Gene	Zm00001d029968	No Gene	Seita.9G319200	Si038730m	Pgl_GLEAN_10021775	Ot_Chr1_20058	Et_1A_006707	Et_1B_011567	LOC_Os10g41410	Bradi3g33570
Sobic.001G295300	GRMZM2G052666	No Gene	Zm00001d029965	No Gene	Seita.9G319300	Si037084m	Pgl_GLEAN_10021774	Ot_Chr1_20059	Et_1A_006718	Et_1B_011571	LOC_Os10g41400	Bradi3g33544
Sobic.001G295400	GRMZM2G022822	GRMZM2G041125	Zm00001d029964	No Gene	Seita.9G319400	Si034094m	Pgl_GLEAN_10021774	Ot_Chr1_20056	Et_1A_006719	Et_1B_011572	LOC_Os10g41390	Bradi3g33537
Sobic.001G295600	GRMZM2G088524	No Gene	Zm00001d029963	No Gene	Seita.9G319600	Si036966m	Pgl_GLEAN_10021771	Ot_Chr1_20054	Et_1A_009041	Et_1B_011574	LOC_Os10g41260	Bradi3g33440
Sobic.001G295900	GRMZM2G392477	GRMZM2G067734	Zm00001d029948	No Gene	Seita.9G320100	Si034623m	Pgl_GLEAN_10021767	Ot_Chr1_20053	Et_1A_006717	Et_1B_011568	LOC_Os10g41290	Bradi3g33460
Sobic.001G296000	GRMZM2G392524	No Gene	Zm00001d029947	No Gene	Seita.9G320200	Si038795m	Pgl_GLEAN_10021766	Ot_Chr1_20052	Et_1A_009042	Et_1B_013913	LOC_Os10g41300	Bradi3g33480
Sobic.001G296100	GRMZM2G163189	GRMZM2G125513	Zm00001d029946	No Gene	Seita.9G320300	Si034332m	Pgl_GLEAN_10021765	Ot_Chr1_20050	Et_1A_006721	Et_1B_013914	LOC_Os10g41310	Bradi3g33490
Sobic.001G296500	GRMZM2G079031	GRMZM2G028796	Zm00001d029938	No Gene	Seita.9G321000	Si034193m	Pgl_GLEAN_10021750	Ot_Chr1_n31000	Et_1A_006722	Et_1B_011579	LOC_Os10g41360	Bradi3g33510
Sobic.001G297000	GRMZM2G365134	GRMZM2G069807	Zm00001d029937	No Gene	Seita.9G321300	Si035276m	Pgl_GLEAN_10021746	Ot_Chr1_20038	Et_1A_009044	Et_1B_013915	LOC_Os10g41250	Bradi3g33420
Sobic.001G297200	GRMZM2G148074	GRMZM2G076852	Zm00001d029934	No Gene	Seita.9G321500	Si036388m	Pgl_GLEAN_10001212	Ot_Chr1_20035	Et_1A_005098	Et_1B_013916	LOC_Os10g41230	Bradi3g33410
Sobic.001G297500	GRMZM5G813892	GRMZM2G034110	Zm00001d029875	No Gene	Seita.9G321800	Si036696m	Pgl_GLEAN_10001215	Ot_Chr1_n31003	Et_1A_006728	Et_1B_011577	LOC_Os10g41200	Bradi3g33400
Sobic.001G297800	GRMZM2G013987	GRMZM2G048854	Zm00001d029879	No Gene	Seita.9G323100	Si036783m	Pgl_GLEAN_10021096	Ot_Chr1_20026	Et_1A_006729	Et_1B_013918	LOC_Os10g41160	Bradi3g33373
Sobic.001G298400	GRMZM2G154580	GRMZM2G004483	Zm00001d029885	No Gene	Seita.9G323600	Si036910m	Pgl_GLEAN_10021091	Ot_Chr1_20020	Et_1A_006747	Et_1B_011588	LOC_Os10g41100	Bradi3g33341
Sobic.001G298500	GRMZM2G154565	GRMZM2G004516	Zm00001d029886	No Gene	Seita.9G324100	Si036065m	Pgl_GLEAN_10021087	Ot_Chr1_20017	Et_1A_006752	Et_1B_011595	LOC_Os10g41060	Bradi3g33300
Sobic.001G298800	GRMZM2G123585	No Gene	Zm00001d029888	No Gene	Seita.9G324300	Si034606m	Pgl_GLEAN_10021086	Ot_Chr1_20014	Et_1A_006750	Et_1B_013919	LOC_Os10g41040	Bradi3g33250
Sobic.001G298900	GRMZM2G033478	GRMZM2G473310	Zm00001d029889	Zm00001d047079	Seita.9G324400	Si033842m	Pgl_GLEAN_10021084	Ot_Chr1_n31006	Et_1A_006753	Et_1B_011606	LOC_Os10g41030	Bradi3g33240
Sobic.001G299400	GRMZM2G317386	No Gene	Zm00001d029892	No Gene	Seita.9G325000	Si039148m	Pgl_GLEAN_10021076	Ot_Chr1_20010	No Gene	Et_1B_013925	LOC_Os10g40830	Bradi3g33217
Sobic.001G299600	GRMZM2G113098	GRMZM2G101058	Zm00001d029896	Zm00001d047081	Seita.9G325200	Si036273m	Pgl_GLEAN_10021071	Ot_Chr1_20007	Et_1A_006755	Et_1B_009752	LOC_Os10g40810	Bradi3g33200
Sobic.001G299700	No Gene	GRMZM2G316827	No Gene	Zm00001d047086	Seita.9G325500	Si033831m	Pgl_GLEAN_10006004	Ot_Chr1_20005	Et_1A_006756	Et_1B_011608	LOC_Os10g40780	Bradi3g33190
Sobic.001G300201	GRMZM2G062458	No Gene	Zm00001d029898	No Gene	Seita.9G325700	Si035334m	Pgl_GLEAN_10006000	Ot_Chr1_27750	Et_1A_006757	Et_1B_011610	LOC_Os10g40740	Bradi3g33170
Sobic.001G300400	GRMZM2G021621	GRMZM2G013002	Zm00001d029899	Zm00001d047087	Seita.9G325900	Si036899m	Pgl_GLEAN_10014257	Ot_Chr1_27748	Et_1A_006758	Et_1B_011615	LOC_Os10g40730	Bradi3g33160
Sobic.001G300500	GRMZM2G021427	GRMZM2G013671	Zm00001d029903	Zm00001d047089	Seita.9G326100	Si037058m	Pgl_GLEAN_10014261	Ot_Chr1_27747	Et_1A_006759	Et_1B_013926	LOC_Os10g40720	Bradi3g33150
Sobic.001G300700	GRMZM2G021427	GRMZM2G013671	Zm00001d029903	Zm00001d047089	Seita.9G326300	Si037053m	Pgl_GLEAN_10014269	Ot_Chr1_n31009	Et_1A_006759	Et_1B_013926	LOC_Os10g40720	Bradi3g33150
Sobic.001G300800	GRMZM2G342246	GRMZM2G082520	Zm00001d029906	Zm00001d047090	Seita.9G326600	Si037057m	Pgl_GLEAN_10035117	Ot_Chr1_n31009	Et_1A_006759	Et_1B_013926	LOC_Os10g40720	Bradi3g33150
Sobic.001G300900	GRMZM2G342246	GRMZM2G082520	Zm00001d029906	Zm00001d047090	Seita.9G326600	Si037057m	Pgl_GLEAN_10035117	Ot_Chr1_n31009	Et_1A_006759	Et_1B_011612	LOC_Os10g40720	Bradi3g33150
Sobic.001G301000	GRMZM2G405622	GRMZM2G094990	Zm00001d029907	Zm00001d047091	Seita.9G326700	Si037030m	Pgl_GLEAN_10035118	Ot_Chr1_22072	Et_1A_006760	Et_1B_011613	LOC_Os10g40710	Bradi3g33106
Sobic.001G301300	GRMZM2G405622	GRMZM2G059785	Zm00001d029907	Zm00001d047093	Seita.9G326900	Si039920m	Pgl_GLEAN_10035121	Ot_Chr1_n31011	Et_1A_006760	Et_1B_011613	LOC_Os10g40710	Bradi3g33150
Sobic.001G301400	GRMZM2G405622	GRMZM2G073260	Zm00001d029907	Zm00001d047094	Seita.9G327000	Si036940m	Pgl_GLEAN_10035122	Ot_Chr1_n31012	Et_1A_006760	Et_1B_011613	LOC_Os10g40720	Bradi3g33106
Sobic.001G301500	GRMZM2G176595	GRMZM2G094990	Zm00001d029913	Zm00001d047096	Seita.9G327100	Si036999m	Pgl_GLEAN_10035124	Ot_Chr1_n31009	Et_1A_006760	Et_1B_011614	LOC_Os10g40720	Bradi3g33106
Sobic.001G301600	GRMZM2G176595	GRMZM2G094990	Zm00001d029913	Zm00001d047096	Seita.9G327100	Si036999m	Pgl_GLEAN_10035124	Ot_Chr1_n31009	Et_1A_006760	Et_1B_011614	LOC_Os10g40720	Bradi3g33106
Sobic.001G301900	No Gene	GRMZM2G152214	Zm00001d029917	Zm00001d047102	Seita.9G327300	Si036483m	Pgl_GLEAN_10035126	Ot_Chr1_22071	Et_1A_009053	Et_1B_010103	LOC_Os10g40660	Bradi3g33100
Sobic.001G302200	GRMZM2G114772	GRMZM2G026889	Zm00001d029920	Zm00001d047104	Seita.9G327500	Si035436m	Pgl_GLEAN_10035128	Ot_Chr1_n31018	Et_1A_006766	Et_1B_011620	LOC_Os10g40640	Bradi3g33080
Sobic.001G302300	GRMZM2G097404	No Gene	Zm00001d029921	No Gene	Seita.9G327600	Si036231m	Pgl_GLEAN_10035130	Ot_Chr1_22069	Et_1A_006763	Et_1B_011617	LOC_Os10g40620	Bradi3g33070
Sobic.001G302400	GRMZM2G423886	No Gene	Zm00001d029922	No Gene	Seita.9G327800	Si035126m	Pgl_GLEAN_10035132	Ot_Chr1_n31016	Et_1A_006764	Et_1B_013927	LOC_Os10g40610	Bradi3g33047
Sobic.001G302500	GRMZM2G423886	No Gene	Zm00001d029924	No Gene	Seita.9G327800	Si035126m	Pgl_GLEAN_10035132	Ot_Chr1_n31016	Et_1A_006764	Et_1B_013927	LOC_Os10g40610	Bradi3g33047
Sobic.001G302600	GRMZM2G094639	AC234161_1_FG002	Zm00001d029923	Zm00001d047111	Seita.9G327700	Si037915m	Pgl_GLEAN_10035131	Ot_Chr1_n31026	Et_1A_005102	Et_1B_010104	LOC_Os10g40614	Bradi3g33060
Sobic.001G302666	GRMZM2G423886	No Gene	Zm00001d029924	No Gene	Seita.9G327800	Si035126m	Pgl_GLEAN_10035132	Ot_Chr1_n31016	Et_1A_006764	Et_1B_013927	LOC_Os10g40610	Bradi3g33047
Sobic.001G302732	GRMZM2G423886	No Gene	Zm00001d029924	No Gene	Seita.9G327800	Si035126m	Pgl_GLEAN_10035132	Ot_Chr1_n31016	Et_1A_006764	Et_1B_013927	LOC_Os10g40610	Bradi3g33047
Sobic.001G302800	GRMZM2G161459	No Gene	Zm00001d029932	No Gene	Seita.9G328000	Si034826m	Pgl_GLEAN_10035134	Ot_Chr1_n31017	Et_1A_006765	Et_1B_011618	LOC_Os10g40600	Bradi3g33040
Sobic.001G303200	GRMZM2G089121	GRMZM2G704363	Zm00001d029865	No Gene	Seita.9G328700	Si035741m	Pgl_GLEAN_10035139	Ot_Chr1_22063	Et_1A_006769	Et_1B_011619	LOC_Os10g40570	Bradi3g32990
Sobic.001G303750	GRMZM2G089121	GRMZM2G704363	Zm00001d029865	No Gene	Seita.9G328700	Si035741m	Pgl_GLEAN_10035139	Ot_Chr1_22063	Et_1A_006769	Et_1B_011619	LOC_Os10g40570	Bradi3g32990
Sobic.001G303900	No Gene	GRMZM2G178546	No Gene	Zm00001d047110	Seita.9G328900	Si036153m	Pgl_GLEAN_10035143	Ot_Chr1_22062	Et_1A_006770	Et_1B_011624	LOC_Os10g40550	Bradi3g32970
Sobic.001G304000	GRMZM2G107741	No Gene	Zm00001d029860	No Gene	Seita.9G329100	Si035948m	Pgl_GLEAN_10035145	Ot_Chr1_22061	Et_1A_006771	Et_1B_011625	LOC_Os10g40540	Bradi3g32960
Sobic.001G304100	GRMZM2G037255	AC234161_1_FG002	Zm00001d029859	Zm00001d047111	Seita.9G329200	Si038048m	Pgl_GLEAN_10035146	Ot_Chr1_n31025	No Gene	Et_1B_011626	LOC_Os10g40510	Bradi3g32940
Sobic.001G304201	GRMZM2G037255	AC234161_1_FG001	Zm00001d029859	Zm00001d047114	Seita.9G329300	Si038019m	Pgl_GLEAN_10035147	Ot_Chr1_n31026	No Gene	Et_1B_011626	LOC_Os10g40480	Bradi3g33060
Sobic.001G304300	GRMZM2G079568	No Gene	Zm00001d029857	No Gene	Seita.9G330000	Si039579m	Pgl_GLEAN_10035153	Ot_Chr1_n31027	Et_1A_004655	Et_1B_010110	LOC_Os10g40420	Bradi3g32910
Sobic.001G304400	No Gene	AC234161_1_FG010	Zm00001d029856	Zm00001d047119	Seita.9G330200	Si038049m	Pgl_GLEAN_10035154	Ot_Chr1_22059	Et_1A_006781	Et_1B_011627	LOC_Os10g40410	Bradi3g32900
Sobic.001G304500	GRMZM2G079470	GRMZM2G117949	Zm00001d029855	Zm00001d047123	Seita.9G330300	Si039098m	Pgl_GLEAN_10035155	Ot_Chr1_22058	Et_1A_009056	No Gene	LOC_Os10g40390	Bradi3g32890
Sobic.001G304700	GRMZM2G053720	GRMZM2G117956	Zm00001d029853	Zm00001d047124	Seita.9G330700	Si035342m	Pgl_GLEAN_10035157	Ot_Chr1_22057	Et_1A_006782	Et_1B_011628	LOC_Os10g40360	Bradi3g32880
Sobic.001G304800	GRMZM2G053742	No Gene	Zm00001d029852	No Gene	Seita.9G333900	Si034458m	Pgl_GLEAN_10035158	Ot_Chr1_22056	Et_1A_006783	Et_1B_011629	LOC_Os10g40324	Bradi3g32870
Sobic.001G305100	No Gene	GRMZM2G117999	No Gene	Zm00001d047125	Seita.9G333700	Si035783m	Pgl_GLEAN_10035159	Ot_Chr1_22055	Et_1A_006774	Et_1B_011630	LOC_Os10g40290	Bradi3g32865
Sobic.001G305200	GRMZM2G065050	No Gene	Zm00001d029851	No Gene	Seita.9G333600	Si039810m	Pgl_GLEAN_10035160	Ot_Chr1_22054	Et_1A_005106	Et_1B_009755	LOC_Os10g40280	Bradi3g32860
Sobic.001G305300	GRMZM2G071157	No Gene	Zm00001d029850	No Gene	Seita.9G333500	Si035358m	Pgl_GLEAN_10035161	Ot_Chr1_22053	Et_1A_006775	Et_1B_011631	LOC_Os10g40270	Bradi3g32850
Sobic.001G305500	GRMZM2G071172	GRMZM2G118022	Zm00001d029849	Zm00001d047126	Seita.9G333400	Si034195m	Pgl_GLEAN_10035162	Ot_Chr1_n31023	Et_1A_006784	Et_1B_011639	LOC_Os10g40250	Bradi3g32840
Sobic.001G305600	GRMZM2G071208	No Gene	Zm00001d029848	No Gene	Seita.9G333300	Si035936m	Pgl_GLEAN_10035163	Ot_Chr1_22051	Et_1A_006785	Et_1B_011640	LOC_Os10g40200	Bradi3g32830
Sobic.001G305700	No Gene	GRMZM2G009070	No Gene	Zm00001d047128	Seita.9G333200	Si034372m	Pgl_GLEAN_10035164	Ot_Chr1_22050	Et_1A_006776	Et_1B_011632	LOC_Os10g40130	Bradi3g32820
Sobic.001G306200	GRMZM2G177391	GRMZM2G146551	Zm00001d029827	Zm00001d047147	Seita.9G332700	Si039771m	Pgl_GLEAN_10035169	Ot_Chr1_22027	Et_1A_006794	Et_1B_011644	LOC_Os10g40090	Bradi3g32810
Sobic.001G306400	GRMZM2G177391	GRMZM2G146551	Zm00001d029827	Zm00001d047147	Seita.9G332700	Si039771m	Pgl_GLEAN_10035169	Ot_Chr1_22027	Et_1A_006794	Et_1B_011644	LOC_Os10g40090	Bradi3g32810
Sobic.001G306500	GRMZM2G177391	GRMZM2G146551	Zm00001d029827	Zm00001d047147	Seita.9G332700	Si039771m	Pgl_GLEAN_10035169	Ot_Chr1_22027	Et_1A_006794	Et_1B_011644	LOC_Os10g40090	Bradi3g32810
Sobic.001G307000	GRMZM2G304132	No Gene	Zm00001d029835	No Gene	Seita.9G334800	Si038681m	Pgl_GLEAN_10035175	Ot_Chr1_22042	Et_1A_009058	Et_1B_013931	LOC_Os10g40040	Bradi3g32770
Sobic.001G307300	GRMZM2G464885	GRMZM2G128577	Zm00001d029840	Zm00001d047150	Seita.9G335500	Si036544m	Pgl_GLEAN_10035180	Ot_Chr1_22041	Et_1A_006789	Et_1B_011637	LOC_Os10g40020	Bradi3g32760
Sobic.001G307400	GRMZM2G464885	GRMZM2G128577	Zm00001d029840	Zm00001d047150	Seita.9G335500	Si036544m	Pgl_GLEAN_10035180	Ot_Chr1_22041	Et_1A_006789	Et_1B_011637	LOC_Os10g40020	Bradi3g32760
Sobic.001G307600	GRMZM2G464885	GRMZM2G128577	Zm00001d029840	Zm00001d047150	Seita.9G335500	Si036544m	Pgl_GLEAN_10035180	Ot_Chr1_22041	Et_1A_006789	Et_1B_011637	LOC_Os10g40020	Bradi3g32760
Sobic.001G307700	GRMZM2G158682	No Gene	Zm00001d029842	No Gene	Seita.9G335700	Si035362m	Pgl_GLEAN_10035182	Ot_Chr1_22036	Et_1A_006792	Et_1B_011642	LOC_Os10g39980	Bradi3g32730
Sobic.001G308000	GRMZM2G028033	GRMZM2G336077	Zm00001d029825	Zm00001d047153	Seita.9G336000	Si039617m	Pgl_GLEAN_10035185	Ot_Chr1_n31028	Et_1A_009059	Et_1B_013933	LOC_Os10g39950	Bradi3g32710
Sobic.001G308200	GRMZM2G143202	No Gene	Zm00001d029822	No Gene	Seita.9G336100	Si035021m	Pgl_GLEAN_10035186	Ot_Chr1_22033	Et_1A_006793	Et_1B_011646	LOC_Os10g39930	Bradi3g32690
Sobic.001G308400	GRMZM2G424595	GRMZM2G019430	Zm00001d029818	Zm00001d047160	Seita.9G336400	Si034014m	Pgl_GLEAN_10035187	Ot_Chr1_22031	Et_1A_006798	Et_1B_011647	LOC_Os10g39910	Bradi3g32660
Sobic.001G308500	No Gene	No Gene	No Gene	Zm00001d047162	Seita.9G336500	Si034061m	Pgl_GLEAN_10035188	Ot_Chr1_22030	Et_1A_006799	Et_1B_011648	LOC_Os10g39900	Bradi3g32630
Sobic.001G308600	GRMZM2G017011	No Gene	Zm00001d029816	No Gene	Seita.9G336700	Si037746m	Pgl_GLEAN_10035189	Ot_Chr1_22028	Et_1A_006800	Et_1B_011649	LOC_Os10g39890	Bradi3g32620
Sobic.001G308700	GRMZM5G899428	GRMZM2G310321	Zm00001d029815	Zm00001d047397	Seita.9G336900	Si039039m	Pgl_GLEAN_10035192	Ot_Chr1_22026	Et_1A_005111	Et_1B_010112	LOC_Os10g39870	Bradi3g32560
Sobic.001G308800	No Gene	GRMZM2G011520	No Gene	Zm00001d047396	Seita.9G337000	Si038008m	Pgl_GLEAN_10035192	Ot_Chr1_n31029	Et_1A_006801	Et_1B_011650	LOC_Os10g39860	Bradi3g32551
Sobic.001G309200	GRMZM2G127067	No Gene	Zm00001d029810	No Gene	Seita.9G337500	Si036804m	Pgl_GLEAN_10035196	Ot_Chr1_22019	Et_1A_009060	Et_1B_011659	LOC_Os10g39810	Bradi3g32510
Sobic.001G309300	GRMZM2G154549	No Gene	Zm00001d029809	No Gene	Seita.9G337600	Si040696m	Pgl_GLEAN_10035197	Ot_Chr1_22018	Et_1A_006804	Et_1B_013935	LOC_Os10g39800	Bradi3g32497
Sobic.001G309400	GRMZM2G453832	GRMZM2G145794	Zm00001d029808	Zm00001d047388	Seita.9G337700	Si035459m	Pgl_GLEAN_10035198	Ot_Chr1_n31036	Et_1A_006797	Et_1B_011653	LOC_Os10g39790	Bradi3g32490
Sobic.001G309600	GRMZM2G052344	No Gene	Zm00001d029806	No Gene	Seita.9G337900	Si037353m	Pgl_GLEAN_10035200	Ot_Chr1_22015	Et_1A_006807	Et_1B_011661	LOC_Os10g39770	Bradi3g32470
Sobic.001G310300	GRMZM2G175134	No Gene	Zm00001d029801	No Gene	Seita.9G338500	Si037246m	Pgl_GLEAN_10001383	Ot_Chr1_22012	Et_1A_006811	Et_1B_011662	LOC_Os10g39740	Bradi3g32360
Sobic.001G310900	GRMZM2G327907	GRMZM2G309655	Zm00001d029784	Zm00001d047378	Seita.9G339500	Si040326m	Pgl_GLEAN_10004854	Ot_Chr1_21765	Et_1A_005114	Et_1B_010117	LOC_Os10g39660	Bradi3g32310
Sobic.001G311000	GRMZM2G026147	No Gene	Zm00001d029783	No Gene	Seita.9G339600	Si037029m	Pgl_GLEAN_10004855	Ot_Chr1_21763	Et_1A_005115	Et_1B_011669	LOC_Os10g39640	Bradi3g32297
Sobic.001G312500	GRMZM2G057768	GRMZM2G009163	Zm00001d029772	No Gene	Seita.9G340800	Si036259m	Pgl_GLEAN_10003871	Ot_Chr1_21753	Et_1A_009072	Et_1B_013940	LOC_Os10g39540	Bradi3g32240
Sobic.001G312600	GRMZM2G040441	No Gene	Zm00001d029768	No Gene	Seita.9G340900	Si034907m	Pgl_GLEAN_10003872	Ot_Chr1_n31042	Et_1A_006840	Et_1B_011676	LOC_Os10g39520	Bradi3g32230
Sobic.001G312900	GRMZM2G083173	GRMZM2G043876	Zm00001d029762	No Gene	Seita.9G341200	Si034411m	Pgl_GLEAN_10003875	Ot_Chr1_21746	Et_1A_006848	Et_1B_011679	LOC_Os10g39440	Bradi3g32210
Sobic.001G313000	GRMZM2G052685	No Gene	Zm00001d029761	No Gene	Seita.9G341300	Si034274m	Pgl_GLEAN_10003876	Ot_Chr1_21744	Et_1A_005126	Et_1B_013941	LOC_Os10g39430	Bradi3g32200
Sobic.001G313301	GRMZM2G095698	GRMZM2G131221	Zm00001d029757	Zm00001d047364	Seita.9G341600	Si036376m	Pgl_GLEAN_10002041	Ot_Chr1_21738	Et_1A_006845	Et_1B_013939	LOC_Os10g39400	Bradi3g32180
Sobic.001G313500	GRMZM2G003076	GRMZM2G174286	Zm00001d029753	Zm00001d047362	Seita.9G341800	Si036838m	Pgl_GLEAN_10002043	Ot_Chr1_21735	Et_1A_006852	Et_1B_011692	LOC_Os10g39220	Bradi3g32150
Sobic.001G313800	GRMZM2G125095	GRMZM2G142999	Zm00001d029749	Zm00001d047359	Seita.9G342100	Si039972m	Pgl_GLEAN_10002046	Ot_Chr1_21720	Et_1A_009074	Et_1B_013944	LOC_Os10g39190	Bradi3g32140
Sobic.001G314000	GRMZM2G085198	No Gene	Zm00001d029747	No Gene	Seita.9G342200	Si036635m	Pgl_GLEAN_10002230	Ot_Chr1_n31051	No Gene	Et_1B_011694	LOC_Os10g39170	Bradi3g32130
Sobic.001G314200	GRMZM2G028302	No Gene	Zm00001d029745	No Gene	Seita.9G342500	Si037757m	Pgl_GLEAN_10002231	Ot_Chr1_21717	Et_1A_006859	Et_1B_011695	LOC_Os10g39150	Bradi3g32100
Sobic.001G314400	No Gene	GRMZM2G070034	No Gene	Zm00001d047356	Seita.9G342700	Si038067m	Pgl_GLEAN_10002235	Ot_Chr1_21713	Et_1A_006861	Et_1B_011696	LOC_Os10g39130	Bradi3g32090
Sobic.001G314500	GRMZM2G312693	GRMZM2G163398	Zm00001d029740	Zm00001d047354	Seita.9G342800	Si037570m	Pgl_GLEAN_10013161	Ot_Chr1_n31054	Et_1A_006856	Et_1B_011697	LOC_Os10g39120	Bradi3g32080
Sobic.001G314600	No Gene	GRMZM2G127029	No Gene	Zm00001d047353	Seita.9G342900	Si038663m	Pgl_GLEAN_10013160	Ot_Chr1_n31857	Et_1A_006862	Et_1B_013946	LOC_Os10g39110	Bradi3g32070
Sobic.001G314700	No Gene	GRMZM2G065696	No Gene	Zm00001d047351	Seita.9G343100	Si037597m	Pgl_GLEAN_10013159	Ot_Chr1_21710	Et_1A_006863	Et_1B_011701	LOC_Os10g39100	Bradi3g32060
Sobic.001G314800	GRMZM5G867121	GRMZM2G127224	Zm00001d029738	Zm00001d047350	Seita.9G343200	Si037389m	Pgl_GLEAN_10013158	Ot_Chr1_21708	Et_1A_006857	Et_1B_010125	LOC_Os10g39090	Bradi3g32047
Sobic.001G314900	GRMZM2G064466	No Gene	Zm00001d029736	No Gene	Seita.9G343300	Si034832m	Pgl_GLEAN_10013157	Ot_Chr1_21707	No Gene	Et_1B_011699	LOC_Os10g39030	Bradi3g32040
Sobic.001G315000	GRMZM2G040068	No Gene	Zm00001d029734	No Gene	Seita.9G343400	Si039269m	Pgl_GLEAN_10013156	Ot_Chr1_n31055	No Gene	Et_1B_009760	LOC_Os10g39020	Bradi3g32032
Sobic.001G315400	GRMZM2G162251	No Gene	Zm00001d029726	No Gene	Seita.9G343700	Si035562m	Pgl_GLEAN_10013151	Ot_Chr1_21700	Et_1A_006865	Et_1B_011702	LOC_Os10g38980	Bradi3g32020
Sobic.001G315500	GRMZM2G162292	No Gene	Zm00001d029725	No Gene	Seita.9G343800	Si037155m	Pgl_GLEAN_10008677	Ot_Chr1_21699	Et_1A_006871	Et_1B_011706	LOC_Os10g38970	Bradi3g32010
Sobic.001G315700	No Gene	GRMZM2G127141	No Gene	Zm00001d047349	Seita.9G344000	Si036240m	Pgl_GLEAN_10008675	Ot_Chr1_21697	Et_1A_006872	Et_1B_011707	LOC_Os10g38950	Bradi3g32000
Sobic.001G315800	GRMZM2G125266	No Gene	Zm00001d029723	No Gene	Seita.9G344200	Si036518m	Pgl_GLEAN_10008674	Ot_Chr1_21695	Et_1A_005129	Et_1B_009762	LOC_Os10g38930	Bradi3g31980
Sobic.001G316000	GRMZM2G418289	No Gene	Zm00001d029721	No Gene	Seita.9G344300	Si035179m	Pgl_GLEAN_10008671	Ot_Chr1_21693	Et_1A_009078	Et_1B_011703	LOC_Os10g38920	Bradi3g31967
Sobic.001G316200	GRMZM2G418294	No Gene	Zm00001d029719	No Gene	Seita.9G344500	Si034632m	Pgl_GLEAN_10008669	Ot_Chr1_21691	Et_1A_006873	Et_1B_011708	LOC_Os10g38900	Bradi3g31947
Sobic.001G316300	GRMZM2G039312	GRMZM2G137869	Zm00001d029718	Zm00001d047346	Seita.9G344600	Si036974m	Pgl_GLEAN_10008668	Ot_Chr1_21689	Et_1A_009080	Et_1B_013949	LOC_Os10g38880	Bradi3g31940
Sobic.001G316400	GRMZM2G132690	No Gene	Zm00001d029716	No Gene	Seita.9G344700	No Gene	Pgl_GLEAN_10008667	Ot_Chr1_21688	Et_1A_006874	Et_1B_011704	LOC_Os10g38870	Bradi3g31920
Sobic.001G317000	GRMZM2G044383	GRMZM2G161905	Zm00001d029708	Zm00001d048558	Seita.9G345300	Si037321m	Pgl_GLEAN_10002391	Ot_Chr1_n31076	Et_1A_006882	Et_1B_013952	LOC_Os10g38780	Bradi3g31880
Sobic.001G317200	GRMZM2G066369	GRMZM2G161905	Zm00001d029707	Zm00001d048558	Seita.9G345400	Si037387m	Pgl_GLEAN_10002392	Ot_Chr1_n31076	Et_1A_006882	Et_1B_011720	LOC_Os10g38730	Bradi3g31870
Sobic.001G317300	GRMZM2G066369	No Gene	Zm00001d029707	No Gene	Seita.9G345500	Si037370m	Pgl_GLEAN_10002392	Ot_Chr1_n31076	Et_1A_006882	Et_1B_011719	LOC_Os10g38730	Bradi3g31870
Sobic.001G319500	GRMZM2G145069	No Gene	Zm00001d029696	No Gene	Seita.9G347400	Si037137m	Pgl_GLEAN_10027822	Ot_Chr1_27015	Et_1A_009084	Et_1B_013953	LOC_Os10g38140	Bradi3g31704
Sobic.001G319800	GRMZM2G066441	No Gene	Zm00001d029688	No Gene	Seita.9G347500	Si035159m	Pgl_GLEAN_10027821	Ot_Chr1_n31072	Et_1A_006885	Et_1B_011716	LOC_Os10g38110	Bradi3g31697
Sobic.001G319900	GRMZM2G066441	No Gene	Zm00001d029688	No Gene	Seita.9G347500	Si035159m	Pgl_GLEAN_10027821	Ot_Chr1_n31072	Et_1A_006885	Et_1B_011716	LOC_Os10g38110	Bradi3g31697
Sobic.001G320200	GRMZM2G133943	No Gene	Zm00001d029684	No Gene	Seita.9G347700	Si034036m	Pgl_GLEAN_10027817	Ot_Chr1_21673	Et_1A_006887	Et_1B_011717	LOC_Os10g38060	Bradi3g31637
Sobic.001G320300	GRMZM2G434500	No Gene	Zm00001d029683	No Gene	Seita.9G347800	Si040002m	Pgl_GLEAN_10027816	Ot_Chr1_21670	Et_1A_006891	Et_1B_011722	LOC_Os10g38050	Bradi3g31630
Sobic.001G320400	GRMZM2G434514	No Gene	Zm00001d029681	No Gene	Seita.9G347900	Si039287m	Pgl_GLEAN_10027814	Ot_Chr1_27026	No Gene	Et_1B_010130	LOC_Os10g38040	Bradi3g31620
Sobic.001G320500	GRMZM2G087878	No Gene	Zm00001d029680	No Gene	Seita.9G348000	Si036859m	Pgl_GLEAN_10027813	Ot_Chr1_21667	Et_1A_009085	Et_1B_011723	LOC_Os10g38020	Bradi3g31610
Sobic.001G320900	GRMZM2G049852	No Gene	Zm00001d029677	No Gene	Seita.9G348500	Si039556m	Pgl_GLEAN_10027805	Ot_Chr1_28379	Et_1A_005139	Et_1B_010131	LOC_Os10g37920	Bradi3g31580
Sobic.001G321000	GRMZM2G087383	GRMZM2G175797	No Gene	Zm00001d048562	Seita.9G348600	Si036450m	Pgl_GLEAN_10027804	Ot_Chr1_21662	Et_1A_009090	Et_1B_011730	LOC_Os10g37880	Bradi3g31570
Sobic.001G321100	GRMZM2G389196	No Gene	Zm00001d029676	No Gene	Seita.9G348700	Si039364m	Pgl_GLEAN_10027803	Ot_Chr1_n31867	Et_1A_005140	Et_1B_010134	LOC_Os10g37870	Bradi3g31560
Sobic.001G321200	GRMZM2G087243	GRMZM2G474651	Zm00001d029675	Zm00001d048563	Seita.9G348800	Si034984m	Pgl_GLEAN_10027801	Ot_Chr1_n31866	Et_1A_009091	Et_1B_013959	LOC_Os10g37850	Bradi3g31550
Sobic.001G321400	GRMZM2G087063	No Gene	Zm00001d029674	No Gene	Seita.9G348900	Si036872m	Pgl_GLEAN_10027800	Ot_Chr1_n31080	Et_1A_006902	Et_1B_011731	LOC_Os10g37840	Bradi3g31527
Sobic.001G321500	GRMZM2G060257	No Gene	Zm00001d029673	No Gene	Seita.9G349000	Si036822m	Pgl_GLEAN_10027799	Ot_Chr1_n31081	Et_1A_006901	Et_1B_013960	LOC_Os10g37830	Bradi3g31520
Sobic.001G321900	GRMZM2G131853	GRMZM2G109624	Zm00001d029664	Zm00001d048564	Seita.9G349600	Si035612m	Pgl_GLEAN_10027794	Ot_Chr1_21654	Et_1A_006905	Et_1B_011727	LOC_Os10g37740	Bradi3g31480
Sobic.001G322000	GRMZM2G445268	No Gene	Zm00001d029663	No Gene	Seita.9G349700	Si034630m	Pgl_GLEAN_10027793	Ot_Chr1_21653	Et_1A_006906	Et_1B_011728	LOC_Os10g37730	Bradi3g31460
Sobic.001G322100	GRMZM2G143703	GRMZM2G434161	Zm00001d029662	Zm00001d048565	Seita.9G349800	Si039605m	Pgl_GLEAN_10027792	Ot_Chr1_n31088	Et_1A_006928	Et_1B_011740	LOC_Os10g37720	Bradi3g31450
Sobic.001G322200	GRMZM2G143703	GRMZM2G434161	Zm00001d029662	Zm00001d048565	Seita.9G349900	Si039605m	Pgl_GLEAN_10027790	Ot_Chr1_n31089	Et_1A_006928	Et_1B_011740	LOC_Os10g37710	Bradi3g31440
Sobic.001G322300	GRMZM2G064804	No Gene	Zm00001d029657	No Gene	Seita.9G350300	Si035842m	Pgl_GLEAN_10027787	Ot_Chr1_21652	Et_1A_006930	Et_1B_011741	LOC_Os10g37690	Bradi3g31430
Sobic.001G322400	GRMZM2G064875	No Gene	Zm00001d029656	No Gene	Seita.9G350400	Si039700m	Pgl_GLEAN_10027786	Ot_Chr1_21651	Et_1A_006921	Et_1B_011732	LOC_Os10g37670	Bradi3g31420
Sobic.001G322500	GRMZM2G162690	No Gene	Zm00001d029654	No Gene	Seita.9G350600	Si034760m	Pgl_GLEAN_10009045	Ot_Chr1_21650	Et_1A_006922	Et_1B_011733	LOC_Os10g37660	Bradi3g31410
Sobic.001G322900	GRMZM2G044908	No Gene	Zm00001d029650	No Gene	Seita.9G351200	Si035915m	Pgl_GLEAN_10009041	Ot_Chr1_21646	Et_1A_006924	Et_1B_013964	LOC_Os10g37640	Bradi3g31377
Sobic.001G323000	GRMZM2G343688	GRMZM2G159538	Zm00001d029649	Zm00001d048566	Seita.9G351300	Si035511m	Pgl_GLEAN_10009040	Ot_Chr1_21645	Et_1A_006925	Et_1B_011735	LOC_Os10g37630	Bradi3g31370
Sobic.001G329001	GRMZM2G385050	No Gene	Zm00001d029598	No Gene	Seita.9G356400	Si034138m	Pgl_GLEAN_10018918	Ot_Chr4_25159	Et_4A_032970	Et_4B_039430	LOC_Os03g32590	Bradi1g15857
Sobic.001G329100	GRMZM2G084587	No Gene	Zm00001d029597	No Gene	Seita.9G356500	Si037470m	Pgl_GLEAN_10018919	Ot_Chr4_25158	Et_4A_032965	Et_4B_037134	LOC_Os03g32580	Bradi1g15850
Sobic.001G329800	GRMZM2G077316	GRMZM2G415793	Zm00001d029594	Zm00001d047340	Seita.9G357200	Si037205m	Pgl_GLEAN_10018924	Ot_Chr4_25157	Et_4A_032967	Et_4B_037132	LOC_Os03g32314	Bradi1g15840
Sobic.001G330000	GRMZM2G074138	GRMZM2G113866	Zm00001d029590	Zm00001d047335	Seita.9G357300	Si037021m	Pgl_GLEAN_10018925	Ot_Chr4_n34824	Et_4A_032961	Et_4B_037131	LOC_Os03g32270	Bradi1g15880
Sobic.001G330100	GRMZM2G069176	GRMZM2G113860	Zm00001d029587	Zm00001d047334	Seita.9G357400	Si037395m	Pgl_GLEAN_10018926	Ot_Chr4_25161	Et_4A_032960	Et_4B_039429	LOC_Os03g32230	Bradi1g16010
Sobic.001G330200	GRMZM2G106026	GRMZM2G113860	Zm00001d029586	Zm00001d047334	Seita.9G357500	Si037429m	Pgl_GLEAN_10018927	Ot_Chr4_25161	Et_4A_032960	Et_4B_039429	LOC_Os03g32230	Bradi1g16010
Sobic.001G330400	GRMZM5G883760	GRMZM2G105092	Zm00001d029584	Zm00001d047330	Seita.9G357600	Si037516m	Pgl_GLEAN_10018929	Ot_Chr4_25161	Et_4A_032960	Et_4B_039428	LOC_Os03g32220	Bradi1g16010
Sobic.001G330600	GRMZM2G479340	No Gene	Zm00001d029582	No Gene	Seita.9G358000	Si035630m	Pgl_GLEAN_10024906	Ot_Chr4_25156	Et_4A_032956	Et_4B_036282	LOC_Os03g32170	Bradi1g16000
Sobic.001G330700	GRMZM2G479340	No Gene	Zm00001d029582	No Gene	Seita.9G358000	Si035630m	Pgl_GLEAN_10024906	Ot_Chr4_25156	Et_4A_031797	Et_4B_036033	LOC_Os03g32170	Bradi1g16000
Sobic.001G330775	GRMZM2G075892	No Gene	Zm00001d029581	No Gene	Seita.9G358000	Si035990m	Pgl_GLEAN_10024906	Ot_Chr4_25156	Et_4A_032956	Et_4B_036033	LOC_Os03g32170	Bradi1g16000
Sobic.001G333100	GRMZM2G030805	GRMZM2G075104	Zm00001d029561	Zm00001d047306	Seita.9G360200	Si034048m	Pgl_GLEAN_10024882	Ot_Chr4_25141	Et_4A_032924	Et_4B_037084	LOC_Os03g31400	Bradi1g16140
Sobic.001G333300	GRMZM2G005630	No Gene	Zm00001d029559	No Gene	Seita.9G360400	Si037159m	Pgl_GLEAN_10024880	Ot_Chr4_n34860	Et_4A_031794	Et_4B_036028	LOC_Os03g31310	Bradi1g16180
Sobic.001G333500	GRMZM2G130121	GRMZM2G162968	Zm00001d029557	Zm00001d047302	Seita.9G360800	Si034086m	Pgl_GLEAN_10024877	Ot_Chr4_n34861	Et_4A_032923	Et_4B_037087	LOC_Os03g31300	Bradi1g16190
Sobic.001G333700	GRMZM2G464580	GRMZM2G372952	Zm00001d029553	Zm00001d047298	Seita.9G361000	Si039456m	Pgl_GLEAN_10024876	Ot_Chr4_25135	Et_4A_032077	Et_4B_036029	LOC_Os03g31240	Bradi1g16200
Sobic.001G334600	GRMZM2G171022	No Gene	Zm00001d029540	No Gene	Seita.9G361700	Si037158m	Pgl_GLEAN_10024866	Ot_Chr4_n35658	Et_4A_031792	Et_4B_036030	LOC_Os03g30920	Bradi1g16240
Sobic.001G334900	GRMZM2G125241	GRMZM2G127853	Zm00001d029539	Zm00001d047293	Seita.9G363400	Si037676m	Pgl_GLEAN_10034312	Ot_Chr4_25118	Et_4A_032914	Et_4B_037093	LOC_Os03g30830	Bradi1g16230
Sobic.001G335000	GRMZM2G074102	GRMZM2G054020	Zm00001d029534	Zm00001d047292	Seita.9G363200	Si036253m	Pgl_GLEAN_10034313	Ot_Chr4_25114	Et_4A_032913	Et_4B_037094	LOC_Os03g30790	Bradi1g16210
Sobic.001G335400	GRMZM2G067371	GRMZM2G053831	Zm00001d029529	Zm00001d047290	Seita.9G362700	Si036707m	Pgl_GLEAN_10034317	Ot_Chr4_25111	Et_4A_032900	Et_4B_037110	LOC_Os03g30570	Bradi1g59982
Sobic.001G335500	No Gene	GRMZM2G138987	No Gene	Zm00001d047289	Seita.9G362600	Si034774m	Pgl_GLEAN_10034318	Ot_Chr4_25110	Et_4A_035262	Et_4B_039416	LOC_Os03g30550	Bradi1g59930
Sobic.001G335600	No Gene	GRMZM2G138987	No Gene	Zm00001d047289	Seita.9G362600	Si034774m	Pgl_GLEAN_10034318	Ot_Chr4_25110	Et_4A_035262	Et_4B_039416	LOC_Os03g30550	Bradi1g59930
Sobic.001G335900	No Gene	GRMZM2G124239	No Gene	Zm00001d047283	Seita.9G362300	Si034481m	Pgl_GLEAN_10034321	Ot_Chr4_n34873	Et_4A_032904	Et_4B_037106	LOC_Os03g30460	Bradi1g59910
Sobic.001G336700	No Gene	GRMZM2G109326	No Gene	Zm00001d047276	Seita.9G364200	Si039652m	Pgl_GLEAN_10034330	Ot_Chr4_25107	Et_4A_032886	Et_4B_037111	LOC_Os03g30250	Bradi1g59880
Sobic.001G338400	AC177908_3_FG002	GRMZM2G078890	Zm00001d029516	Zm00001d047273	Seita.9G365900	Si035034m	Pgl_GLEAN_10034353	Ot_Chr4_25096	Et_4A_032860	Et_4B_037067	LOC_Os03g30000	Bradi1g60010
Sobic.001G339100	GRMZM2G179521	No Gene	Zm00001d029502	No Gene	Seita.9G365500	Si034727m	Pgl_GLEAN_10034350	Ot_Chr4_26495	Et_4A_032855	Et_4B_037060	LOC_Os03g29950	Bradi1g60050
Sobic.001G339600	No Gene	No Gene	Zm00001d029497	No Gene	Seita.9G366600	Si035517m	Pgl_GLEAN_10034360	Ot_Chr4_n34892	Et_4A_032852	Et_4B_037064	LOC_Os03g29850	Bradi1g60110
Sobic.001G340300	GRMZM2G004736	No Gene	Zm00001d029487	No Gene	Seita.9G367300	Si034410m	Pgl_GLEAN_10034365	Ot_Chr4_26507	Et_4A_032840	Et_4B_037038	LOC_Os03g29750	Bradi1g60080
Sobic.001G340600	GRMZM2G149383	No Gene	Zm00001d029482	No Gene	Seita.9G368000	Si036772m	Pgl_GLEAN_10034376	Ot_Chr4_26511	Et_4A_032843	Et_4B_037042	LOC_Os03g29730	Bradi1g60100
Sobic.001G340700	GRMZM2G382774	GRMZM2G359322	No Gene	Zm00001d047269	Seita.9G368100	Si038043m	Pgl_GLEAN_10034380	Ot_Chr4_n34897	Et_4A_035248	Et_4B_039405	LOC_Os03g29680	Bradi1g60090
Sobic.001G341100	GRMZM5G862467	No Gene	Zm00001d029478	No Gene	Seita.9G368600	Si038851m	Pgl_GLEAN_10034384	Ot_Chr4_26515	Et_4A_032841	Et_4B_037041	LOC_Os03g29570	Bradi1g60120
Sobic.001G341200	GRMZM5G862467	No Gene	Zm00001d029478	No Gene	Seita.9G368800	Si037418m	Pgl_GLEAN_10034384	Ot_Chr4_26515	Et_4A_032841	Et_4B_037041	LOC_Os03g29570	Bradi1g60120
Sobic.001G341400	GRMZM2G110067	GRMZM2G359304	Zm00001d029474	Zm00001d047266	Seita.9G369000	Si040237m	Pgl_GLEAN_10034388	Ot_Chr4_26520	Et_4A_032059	Et_4B_036022	LOC_Os03g29480	Bradi1g60140
Sobic.001G341500	GRMZM2G110076	GRMZM2G114312	Zm00001d029473	Zm00001d047265	Seita.9G369100	Si037367m	Pgl_GLEAN_10034389	Ot_Chr4_26521	Et_4A_032838	Et_4B_037037	LOC_Os03g29470	Bradi1g60150
Sobic.001G341600	GRMZM2G142390	No Gene	Zm00001d029468	No Gene	Seita.9G369200	Si035619m	Pgl_GLEAN_10034390	Ot_Chr4_n34902	Et_4A_032836	Et_4B_037034	LOC_Os03g29410	Bradi1g60170
Sobic.001G341800	GRMZM2G524711	No Gene	Zm00001d029462	No Gene	Seita.9G369400	Si034364m	Pgl_GLEAN_10034391	Ot_Chr4_19795	Et_4A_032834	Et_4B_037032	LOC_Os03g29350	Bradi1g60207
Sobic.001G342000	No Gene	GRMZM2G308735	No Gene	Zm00001d047263	Seita.9G369600	Si039521m	Pgl_GLEAN_10034394	Ot_Chr4_19793	Et_4A_032833	Et_4B_037031	LOC_Os03g29270	Bradi1g60230
Sobic.001G342400	GRMZM5G828488	No Gene	Zm00001d029460	No Gene	Seita.9G369800	Si037147m	Pgl_GLEAN_10034395	Ot_Chr4_19792	Et_4A_032831	No Gene	LOC_Os03g29250	Bradi1g60250
Sobic.001G342500	GRMZM2G048324	No Gene	Zm00001d029457	No Gene	Seita.9G370000	Si034860m	Pgl_GLEAN_10034396	Ot_Chr4_19787	Et_4A_032829	Et_4B_037029	LOC_Os03g29190	Bradi1g60260
Sobic.001G342600	GRMZM2G048324	No Gene	Zm00001d029457	No Gene	Seita.9G370000	Si034860m	Pgl_GLEAN_10034397	Ot_Chr4_19787	Et_4A_032829	Et_4B_037029	LOC_Os03g29190	Bradi1g60260
Sobic.001G342900	GRMZM2G117222	No Gene	Zm00001d029455	No Gene	Seita.9G370100	Si037818m	Pgl_GLEAN_10034401	Ot_Chr4_19786	Et_4A_032827	Et_4B_037028	LOC_Os03g29180	Bradi1g60270
Sobic.001G343000	GRMZM2G149224	No Gene	Zm00001d029454	No Gene	Seita.9G370200	Si034974m	Pgl_GLEAN_10034402	Ot_Chr4_19785	Et_4A_032826	Et_4B_037027	LOC_Os03g29170	Bradi1g60280
Sobic.001G343832	GRMZM2G009435	GRMZM2G007252	Zm00001d029449	Zm00001d047261	Seita.9G370500	Si039781m	Pgl_GLEAN_10034407	Ot_Chr4_19784	No Gene	Et_4B_037027	LOC_Os03g29150	Bradi1g60280
Sobic.001G344400	No Gene	GRMZM2G152105	No Gene	Zm00001d047255	Seita.9G371500	Si035346m	Pgl_GLEAN_10034923	Ot_Chr4_19779	Et_4A_032817	Et_4B_037020	LOC_Os03g28420	Bradi1g60300
Sobic.001G344500	No Gene	GRMZM2G152908	No Gene	Zm00001d047253	Seita.9G371700	Si034282m	Pgl_GLEAN_10034921	Ot_Chr4_n34908	Et_4A_032822	Et_4B_037022	LOC_Os03g28330	Bradi1g60320
Sobic.001G345200	No Gene	No Gene	Zm00001d029442	No Gene	Seita.9G372500	Si035942m	Pgl_GLEAN_10034912	Ot_Chr4_19770	Et_4A_032812	Et_4B_039397	LOC_Os03g28130	Bradi1g60370
Sobic.001G345300	GRMZM2G062996	GRMZM2G314663	Zm00001d029441	Zm00001d047251	Seita.9G373000	Si040154m	Pgl_GLEAN_10034910	Ot_Chr4_19769	Et_4A_035245	Et_4B_036258	LOC_Os03g28090	Bradi1g60380
Sobic.001G346300	GRMZM2G085825	AC217887_3_FG005	Zm00001d029435	Zm00001d047245	Seita.9G374100	Si034909m	Pgl_GLEAN_10034899	Ot_Chr4_19765	Et_4A_031779	Et_4B_037005	LOC_Os03g27970	Bradi1g60430
Sobic.001G346500	GRMZM2G046480	GRMZM2G053004	Zm00001d029432	Zm00001d047242	Seita.9G374300	Si035077m	Pgl_GLEAN_10034895	Ot_Chr4_19764	Et_4A_032805	Et_4B_037006	LOC_Os03g27960	Bradi1g60440
Sobic.001G346700	No Gene	GRMZM2G104676	No Gene	Zm00001d047241	Seita.9G374500	Si035148m	Pgl_GLEAN_10034891	Ot_Chr4_19762	Et_4A_032804	Et_4B_037007	LOC_Os03g27950	Bradi1g60450
Sobic.001G346900	GRMZM2G347808	No Gene	Zm00001d029429	No Gene	Seita.9G374700	Si034567m	Pgl_GLEAN_10034890	Ot_Chr4_19761	Et_4A_032803	Et_4B_037008	LOC_Os03g27930	Bradi1g60460
Sobic.001G347300	GRMZM2G022061	No Gene	Zm00001d029426	No Gene	Seita.9G375600	Si035098m	Pgl_GLEAN_10034884	Ot_Chr4_19759	Et_4A_032802	Et_4B_037009	LOC_Os03g27840	Bradi1g60480
Sobic.001G347500	GRMZM2G347583	No Gene	Zm00001d029422	No Gene	Seita.9G375800	Si033835m	Pgl_GLEAN_10034880	Ot_Chr4_19757	Et_4A_032801	Et_4B_037012	LOC_Os03g27820	Bradi1g60500
Sobic.001G347600	GRMZM2G077897	GRMZM2G150242	Zm00001d029420	Zm00001d047240	Seita.9G375900	Si034498m	Pgl_GLEAN_10034879	Ot_Chr4_19755	Et_4A_031781	Et_4B_036013	LOC_Os03g27800	Bradi1g60510
Sobic.001G347700	GRMZM2G077960	GRMZM2G150213	Zm00001d029419	Zm00001d047239	Seita.9G376000	Si035736m	Pgl_GLEAN_10034878	Ot_Chr4_19754	Et_4A_032790	Et_4B_037013	LOC_Os03g27780	Bradi1g60520
Sobic.001G347800	No Gene	GRMZM2G004222	No Gene	Zm00001d047238	Seita.9G376100	Si036671m	Pgl_GLEAN_10034877	Ot_Chr4_19752	Et_4A_035238	Et_4B_039399	LOC_Os03g27770	Bradi1g60540
Sobic.001G348000	GRMZM2G003530	GRMZM2G136538	Zm00001d029417	Zm00001d047236	Seita.9G376300	Si036357m	Pgl_GLEAN_10034876	Ot_Chr4_19751	Et_4A_032791	Et_4B_037011	LOC_Os03g27760	Bradi1g60550
Sobic.001G348300	No Gene	No Gene	No Gene	Zm00001d047231	Seita.9G376600	Si038195m	Pgl_GLEAN_10005699	Ot_Chr4_n34912	Et_4A_032788	Et_4B_037015	LOC_Os03g27690	Bradi1g60563
Sobic.001G348500	No Gene	No Gene	No Gene	Zm00001d047232	Seita.9G376700	Si038677m	Pgl_GLEAN_10005700	Ot_Chr4_19748	Et_4A_031778	Et_4B_036011	LOC_Os03g27680	Bradi1g60570
Sobic.001G348600	GRMZM2G471240	No Gene	Zm00001d029412	No Gene	Seita.9G376800	Si038612m	Pgl_GLEAN_10005701	Ot_Chr4_n34914	Et_4A_032784	Et_4B_036999	LOC_Os03g27610	Bradi1g60580
Sobic.001G348800	GRMZM2G120587	GRMZM2G136495	Zm00001d029410	Zm00001d047223	Seita.9G376900	Si035621m	Pgl_GLEAN_10005702	Ot_Chr4_n34913	Et_4A_032786	Et_4B_036996	LOC_Os03g27590	Bradi1g60600
Sobic.001G348900	GRMZM2G120587	GRMZM2G136495	Zm00001d029410	Zm00001d047223	Seita.9G377000	Si035593m	Pgl_GLEAN_10005702	Ot_Chr4_n34913	Et_4A_032786	Et_4B_036996	LOC_Os03g27590	Bradi1g60600
Sobic.001G349000	GRMZM2G120587	GRMZM2G377443	Zm00001d029410	Zm00001d047223	Seita.9G377100	Si040007m	Pgl_GLEAN_10005702	Ot_Chr4_n34913	Et_4A_032786	Et_4B_036996	LOC_Os03g27590	Bradi1g60600
Sobic.001G351100	GRMZM2G120069	GRMZM2G337548	Zm00001d029389	Zm00001d047212	Seita.9G379400	Si036244m	Pgl_GLEAN_10021833	Ot_Chr4_19732	Et_4A_032771	Et_4B_036985	LOC_Os03g27210	Bradi1g60756
Sobic.001G351200	GRMZM2G120069	GRMZM2G320206	Zm00001d029389	Zm00001d047211	Seita.9G379700	Si036074m	Pgl_GLEAN_10021833	Ot_Chr4_19730	Et_4A_032771	Et_4B_036985	LOC_Os03g27170	Bradi1g60762
Sobic.001G351400	GRMZM2G120079	GRMZM2G132238	Zm00001d029388	Zm00001d047210	Seita.9G379800	Si036220m	Pgl_GLEAN_10021834	Ot_Chr4_n34931	Et_4A_032770	Et_4B_036985	LOC_Os03g27120	Bradi1g60800
Sobic.001G351500	GRMZM2G125314	GRMZM2G132238	Zm00001d029387	Zm00001d047210	Seita.9G379900	Si036381m	Pgl_GLEAN_10021834	Ot_Chr4_n34931	Et_4A_032770	Et_4B_036985	LOC_Os03g27120	Bradi1g60800
Sobic.001G351600	GRMZM2G426511	No Gene	Zm00001d029386	No Gene	Seita.9G380000	Si036428m	Pgl_GLEAN_10021835	Ot_Chr4_19729	Et_4A_032765	Et_4B_036977	LOC_Os03g27110	Bradi1g60810
Sobic.001G351700	No Gene	GRMZM2G431243	No Gene	Zm00001d047209	Seita.9G380100	Si034054m	Pgl_GLEAN_10021836	Ot_Chr4_n34927	Et_4A_032764	Et_4B_036976	LOC_Os03g27080	Bradi1g60817
Sobic.001G352400	GRMZM2G107499	GRMZM2G093096	Zm00001d029378	Zm00001d047204	Seita.9G380600	Si034858m	Pgl_GLEAN_10021844	Ot_Chr4_19724	Et_4A_032762	Et_4B_036975	LOC_Os03g27019	Bradi1g60846
Sobic.001G352500	GRMZM2G107495	GRMZM2G128491	Zm00001d029377	Zm00001d047203	Seita.9G380800	Si037015m	Pgl_GLEAN_10021845	Ot_Chr4_19723	Et_4A_035230	Et_4B_036973	LOC_Os03g27010	Bradi1g60852
Sobic.001G352600	GRMZM2G107473	GRMZM2G128491	Zm00001d029376	Zm00001d047203	Seita.9G380900	Si036904m	Pgl_GLEAN_10021846	Ot_Chr4_19723	Et_4A_035230	Et_4B_036973	LOC_Os03g27010	Bradi1g60852
Sobic.001G352900	GRMZM2G410479	No Gene	Zm00001d029375	No Gene	Seita.9G381200	Si033878m	Pgl_GLEAN_10021849	Ot_Chr4_19717	Et_4A_032760	Et_4B_036954	LOC_Os03g26960	Bradi1g60890
Sobic.001G353000	No Gene	GRMZM2G035517	Zm00001d029373	Zm00001d047201	Seita.9G381300	Si035366m	Pgl_GLEAN_10021850	Ot_Chr4_n34934	Et_4A_032759	Et_4B_036953	LOC_Os03g26930	Bradi1g60910
Sobic.001G353300	No Gene	No Gene	Zm00001d029371	No Gene	Seita.9G381600	Si036430m	Pgl_GLEAN_10021852	Ot_Chr4_n34935	Et_4A_032755	Et_4B_036952	LOC_Os03g26910	Bradi1g60950
Sobic.001G353400	GRMZM2G078806	No Gene	Zm00001d029366	No Gene	Seita.9G381700	Si034808m	Pgl_GLEAN_10021853	Ot_Chr4_n34936	Et_4A_032753	Et_4B_036951	LOC_Os03g26870	Bradi1g60960
Sobic.001G353600	GRMZM2G143086	No Gene	Zm00001d029361	No Gene	Seita.9G382200	Si037553m	Pgl_GLEAN_10021855	Ot_Chr4_19710	Et_4A_032758	Et_4B_036950	LOC_Os03g26791	Bradi1g60977
Sobic.001G354600	GRMZM2G113139	GRMZM2G151387	Zm00001d029352	Zm00001d047191	Seita.9G383000	Si034439m	Pgl_GLEAN_10021859	Ot_Chr4_19709	Et_4A_032756	Et_4B_036940	LOC_Os03g26630	Bradi1g61000
Sobic.001G354700	GRMZM2G003138	GRMZM5G854500	Zm00001d029350	Zm00001d047190	Seita.9G383400	Si035575m	Pgl_GLEAN_10021863	Ot_Chr4_19705	Et_4A_035229	Et_4B_039384	LOC_Os03g26530	Bradi1g61010
Sobic.001G355000	No Gene	No Gene	No Gene	Zm00001d047187	Seita.9G383800	Si037733m	Pgl_GLEAN_10021868	Ot_Chr4_19702	Et_4A_032039	Et_4B_036942	LOC_Os03g26460	Bradi1g61040
Sobic.001G355100	GRMZM2G097426	No Gene	Zm00001d029343	No Gene	Seita.9G383900	Si037186m	Pgl_GLEAN_10021869	Ot_Chr4_19701	Et_4A_032743	Et_4B_036936	LOC_Os03g26450	Bradi1g61050
Sobic.001G355200	GRMZM2G100497	No Gene	Zm00001d029342	No Gene	Seita.9G384000	Si035527m	Pgl_GLEAN_10021870	Ot_Chr4_19700	Et_4A_032742	Et_4B_036935	LOC_Os03g26440	Bradi1g61057
Sobic.001G355300	GRMZM2G100452	No Gene	Zm00001d029341	No Gene	Seita.9G384100	Si040147m	Pgl_GLEAN_10021871	Ot_Chr4_28315	Et_4A_032746	Et_4B_036941	LOC_Os03g26430	Bradi1g61070
Sobic.001G355400	GRMZM2G051836	GRMZM5G832108	Zm00001d029340	Zm00001d047186	Seita.9G384200	Si037617m	Pgl_GLEAN_10021872	Ot_Chr4_n34942	Et_4A_035226	Et_4B_039383	LOC_Os03g26229	Bradi1g61090
Sobic.001G355500	No Gene	GRMZM2G052654	No Gene	Zm00001d047184	Seita.9G384300	Si036660m	Pgl_GLEAN_10021873	Ot_Chr4_19696	Et_4A_032745	Et_4B_036934	LOC_Os03g26220	Bradi1g61100
Sobic.001G355600	GRMZM2G350312	No Gene	Zm00001d029339	No Gene	Seita.9G384500	Si037016m	Pgl_GLEAN_10024864	Ot_Chr4_19695	Et_4A_032739	Et_4B_036929	LOC_Os03g26210	Bradi1g61110
Sobic.001G355800	GRMZM2G121996	GRMZM2G117680	Zm00001d029336	Zm00001d047183	Seita.9G384600	Si034750m	Pgl_GLEAN_10024862	Ot_Chr4_n34943	Et_4A_032737	Et_4B_036928	LOC_Os03g26200	Bradi1g61130
Sobic.001G356000	No Gene	GRMZM2G098179	No Gene	Zm00001d047182	Seita.9G384800	Si038845m	Pgl_GLEAN_10024859	Ot_Chr4_19692	Et_4A_032038	Et_4B_036241	LOC_Os03g26130	Bradi1g61160
Sobic.001G356100	GRMZM5G815369	GRMZM2G098079	Zm00001d029333	Zm00001d047181	Seita.9G384900	Si039913m	Pgl_GLEAN_10024858	Ot_Chr4_19691	Et_4A_032733	Et_4B_036926	LOC_Os03g26090	Bradi1g61170
Sobic.001G356200	GRMZM2G056944	GRMZM2G097987	Zm00001d029331	Zm00001d047178	Seita.9G385000	Si035314m	Pgl_GLEAN_10024857	Ot_Chr4_19690	Et_4A_032732	Et_4B_036925	LOC_Os03g26080	Bradi1g61180
Sobic.001G356500	GRMZM5G883601	GRMZM2G028921	Zm00001d029329	Zm00001d047174	Seita.9G385400	Si035433m	Pgl_GLEAN_10024853	Ot_Chr4_19688	Et_4A_032730	Et_4B_036917	LOC_Os03g25980	Bradi1g61200
Sobic.001G356600	GRMZM2G084540	No Gene	Zm00001d029328	No Gene	Seita.9G385500	Si035058m	Pgl_GLEAN_10024852	Ot_Chr4_19686	Et_4A_032735	Et_4B_036923	LOC_Os03g25970	Bradi1g61240
Sobic.001G357200	GRMZM2G042683	No Gene	Zm00001d029325	No Gene	Seita.9G388600	Si036691m	Pgl_GLEAN_10024844	Ot_Chr4_19683	Et_4A_032728	Et_4B_036922	LOC_Os03g25960	Bradi1g61250
Sobic.001G357300	GRMZM2G075153	No Gene	Zm00001d029324	Zm00001d047166	Seita.9G388700	Si035253m	Pgl_GLEAN_10024843	Ot_Chr4_19682	Et_4A_035224	Et_4B_036921	LOC_Os03g25940	Bradi1g61260
Sobic.001G357400	No Gene	No Gene	No Gene	Zm00001d047163	Seita.9G388800	Si038816m	Pgl_GLEAN_10024842	Ot_Chr4_n34946	Et_4A_032727	Et_4B_036920	LOC_Os03g25930	Bradi1g61270
Sobic.001G357500	GRMZM2G127150	No Gene	Zm00001d029321	No Gene	Seita.9G388900	Si035377m	Pgl_GLEAN_10024840	Ot_Chr4_n34949	Et_4A_032718	Et_4B_036919	LOC_Os03g25920	Bradi1g61290
Sobic.001G357600	GRMZM2G127138	No Gene	Zm00001d029320	No Gene	Seita.9G389000	Si035309m	Pgl_GLEAN_10024839	Ot_Chr4_n34949	Et_4A_032718	Et_4B_036919	LOC_Os03g25920	Bradi1g61290
Sobic.001G357650	GRMZM2G127138	No Gene	Zm00001d029319	No Gene	Seita.9G389000	Si035309m	Pgl_GLEAN_10024840	Ot_Chr4_n34949	Et_4A_032726	Et_4B_036919	LOC_Os03g25920	Bradi1g61290
Sobic.001G357700	GRMZM2G301271	No Gene	Zm00001d029314	No Gene	Seita.9G389100	Si035306m	Pgl_GLEAN_10024839	Ot_Chr4_n34950	Et_4A_032718	Et_4B_036912	LOC_Os03g25869	Bradi1g61305
Sobic.001G357800	GRMZM2G301271	No Gene	Zm00001d029314	No Gene	Seita.9G389100	Si035306m	Pgl_GLEAN_10024839	Ot_Chr4_n34950	Et_4A_032718	Et_4B_036912	LOC_Os03g25869	Bradi1g61305
Sobic.001G357900	GRMZM2G001288	GRMZM2G012140	Zm00001d029313	Zm00001d047399	Seita.9G389200	Si035574m	Pgl_GLEAN_10024838	Ot_Chr4_19679	Et_4A_032712	Et_4B_036905	LOC_Os03g25790	Bradi1g61320
Sobic.001G358000	GRMZM2G301297	GRMZM2G426229	Zm00001d029305	Zm00001d047401	Seita.9G389400	Si036861m	Pgl_GLEAN_10024837	Ot_Chr4_19676	Et_4A_032717	Et_4B_036236	LOC_Os03g25770	Bradi1g61330
Sobic.001G358200	No Gene	GRMZM5G880028	No Gene	Zm00001d047402	Seita.9G389500	Si035023m	Pgl_GLEAN_10024836	Ot_Chr4_19675	Et_4A_035220	Et_4B_036909	LOC_Os03g25760	Bradi1g61340
Sobic.001G358300	No Gene	GRMZM5G806784	No Gene	Zm00001d047403	Seita.9G389600	Si036429m	Pgl_GLEAN_10024835	Ot_Chr4_19673	Et_4A_032711	Et_4B_036904	LOC_Os03g25750	Bradi1g61350
Sobic.001G358500	GRMZM2G015902	No Gene	Zm00001d029303	No Gene	Seita.9G389700	Si036407m	Pgl_GLEAN_10024834	Ot_Chr4_19672	Et_4A_032716	Et_4B_036908	LOC_Os03g25720	Bradi1g61360
Sobic.001G358600	GRMZM2G063498	GRMZM2G159956	Zm00001d029300	Zm00001d047404	Seita.9G390500	Si035364m	Pgl_GLEAN_10024827	Ot_Chr4_19669	Et_4A_032708	Et_4B_036897	LOC_Os03g25620	Bradi1g61380
Sobic.001G358700	GRMZM2G063561	No Gene	Zm00001d029299	No Gene	Seita.9G390600	Si040219m	Pgl_GLEAN_10024826	Ot_Chr4_19668	Et_4A_032710	Et_4B_036007	LOC_Os03g25610	Bradi1g61390
Sobic.001G358900	GRMZM2G147698	No Gene	Zm00001d029293	No Gene	Seita.9G390800	Si036638m	Pgl_GLEAN_10024824	Ot_Chr4_19666	Et_4A_032709	Et_4B_036902	LOC_Os03g25550	Bradi1g61397
Sobic.001G359300	No Gene	GRMZM2G020761	No Gene	Zm00001d047418	Seita.9G391300	Si035171m	Pgl_GLEAN_10011932	Ot_Chr4_n34958	Et_4A_032706	Et_4B_036893	LOC_Os03g25490	Bradi1g61407
Sobic.001G359400	GRMZM2G026322	No Gene	Zm00001d029289	No Gene	Seita.9G391300	Si035171m	Pgl_GLEAN_10011930	Ot_Chr4_n34960	Et_4A_032701	Et_4B_036893	LOC_Os03g25480	Bradi1g61420
Sobic.001G359500	GRMZM2G026322	No Gene	Zm00001d029289	No Gene	Seita.9G391300	Si035171m	Pgl_GLEAN_10011930	Ot_Chr4_n34960	Et_4A_032701	Et_4B_036893	LOC_Os03g25480	Bradi1g61420
Sobic.001G359601	No Gene	GRMZM2G020666	No Gene	Zm00001d047419	Seita.9G391500	Si039194m	Pgl_GLEAN_10011929	Ot_Chr4_19663	Et_4A_035217	Et_4B_036898	LOC_Os03g25460	Bradi1g61460
Sobic.001G359700	No Gene	GRMZM2G313529	No Gene	Zm00001d047420	Seita.9G391600	No Gene	Pgl_GLEAN_10011928	Ot_Chr4_19662	Et_4A_032032	Et_4B_036234	LOC_Os03g25440	Bradi1g61470
Sobic.001G359800	GRMZM2G026417	GRMZM2G030458	Zm00001d029287	Zm00001d047421	Seita.9G391800	No Gene	Pgl_GLEAN_10011927	Ot_Chr4_19661	Et_4A_035216	Et_4B_039378	LOC_Os03g25430	Bradi1g61477
Sobic.001G360000	GRMZM2G107196	GRMZM2G030139	Zm00001d029285	Zm00001d047422	Seita.9G392000	Si036307m	Pgl_GLEAN_10011926	Ot_Chr4_19659	Et_4A_032699	Et_4B_036888	LOC_Os03g25400	Bradi1g61497
Sobic.001G360200	GRMZM2G330650	No Gene	Zm00001d029281	No Gene	Seita.9G392200	Si036853m	Pgl_GLEAN_10011925	Ot_Chr4_n34956	Et_4A_032705	Et_4B_036892	LOC_Os03g25390	Bradi1g61510
Sobic.001G360400	GRMZM2G024234	No Gene	Zm00001d029280	No Gene	Seita.9G392700	Si036566m	Pgl_GLEAN_10011921	Ot_Chr4_n34952	Et_4A_032702	Et_4B_036887	LOC_Os03g25370	Bradi1g61530
Sobic.001G360500	GRMZM2G040638	No Gene	Zm00001d029274	No Gene	Seita.9G392800	Si036455m	Pgl_GLEAN_10011919	Ot_Chr4_n34952	Et_4A_032698	Et_4B_036887	LOC_Os03g25330	Bradi1g61540
Sobic.001G360900	AC216247_3_FG005	GRMZM2G117746	Zm00001d029272	Zm00001d047426	Seita.9G393500	Si034664m	Pgl_GLEAN_10029819	Ot_Chr4_19654	Et_4A_032689	Et_4B_036880	LOC_Os03g25140	Bradi1g61590
Sobic.001G361000	No Gene	GRMZM2G117779	No Gene	Zm00001d047427	Seita.9G393600	Si038647m	Pgl_GLEAN_10029818	Ot_Chr4_19653	Et_4A_032695	Et_4B_036005	LOC_Os03g25130	Bradi1g61610
Sobic.001G361100	AC216247_3_FG001	No Gene	Zm00001d029270	No Gene	Seita.9G393700	Si040272m	Pgl_GLEAN_10029816	Ot_Chr4_19651	Et_4A_032694	Et_4B_036883	LOC_Os03g25120	Bradi1g61620
Sobic.001G361200	GRMZM5G808350	No Gene	Zm00001d029266	No Gene	Seita.9G393800	Si036066m	Pgl_GLEAN_10029815	Ot_Chr4_19650	Et_4A_032688	Et_4B_036879	LOC_Os03g25110	Bradi1g61630
Sobic.001G361300	GRMZM2G040954	GRMZM2G117796	Zm00001d029264	Zm00001d047428	Seita.9G394000	Si034836m	Pgl_GLEAN_10029813	Ot_Chr4_19648	Et_4A_032687	Et_4B_036878	LOC_Os03g25070	Bradi1g61637
Sobic.001G361800	GRMZM2G043346	GRMZM2G178650	Zm00001d029260	Zm00001d047435	Seita.9G394600	Si035372m	Pgl_GLEAN_10029809	Ot_Chr4_27082	Et_4A_032685	Et_4B_036881	LOC_Os03g24940	Bradi1g61680
Sobic.001G362001	GRMZM2G046297	GRMZM2G147373	Zm00001d029258	Zm00001d047437	Seita.9G394900	Si035776m	Pgl_GLEAN_10029807	Ot_Chr4_n34962	Et_4A_032030	No Gene	LOC_Os03g24930	Bradi1g61690
Sobic.001G362100	No Gene	GRMZM2G108265	No Gene	Zm00001d047438	Seita.9G395000	Si035289m	Pgl_GLEAN_10029806	Ot_Chr4_19639	Et_4A_032683	Et_4B_036870	LOC_Os03g24910	Bradi1g61700
Sobic.001G362200	No Gene	GRMZM2G108384	No Gene	Zm00001d047439	Seita.9G395100	Si036057m	Pgl_GLEAN_10029805	Ot_Chr4_27077	Et_4A_032678	Et_4B_036863	LOC_Os03g24900	Bradi1g61720
Sobic.001G362400	AC226368_2_FG006	No Gene	Zm00001d029255	No Gene	Seita.9G395400	Si034723m	Pgl_GLEAN_10029802	Ot_Chr4_19637	Et_4A_031767	Et_4B_036869	LOC_Os03g24880	Bradi1g61740
Sobic.001G362500	GRMZM2G109201	No Gene	Zm00001d029254	No Gene	Seita.9G395600	Si035288m	Pgl_GLEAN_10029801	Ot_Chr4_n34964	Et_4A_032677	Et_4B_036868	LOC_Os03g24870	Bradi1g61750
Sobic.001G362601	GRMZM2G109221	No Gene	Zm00001d029254	No Gene	Seita.9G395700	Si035122m	Pgl_GLEAN_10029800	Ot_Chr4_n34965	Et_4A_032677	Et_4B_036868	LOC_Os03g24860	Bradi1g61757
Sobic.001G362800	AC213099_3_FG001	No Gene	Zm00001d029249	No Gene	Seita.9G395900	Si038597m	Pgl_GLEAN_10029793	Ot_Chr4_19635	Et_4A_032670	Et_4B_036861	LOC_Os03g24844	Bradi1g61764
Sobic.001G363000	AC213099_3_FG002	No Gene	Zm00001d029248	No Gene	Seita.9G396200	Si036135m	Pgl_GLEAN_10029792	Ot_Chr4_19634	Et_4A_032673	No Gene	LOC_Os03g24830	Bradi1g61771
Sobic.001G363200	GRMZM2G140989	No Gene	Zm00001d029247	No Gene	Seita.9G396400	Si034227m	Pgl_GLEAN_10029791	Ot_Chr4_19632	Et_4A_032669	Et_4B_036004	LOC_Os03g24730	Bradi1g61790
Sobic.001G363300	GRMZM2G442387	No Gene	Zm00001d029246	No Gene	Seita.9G396400	Si034227m	Pgl_GLEAN_10029791	Ot_Chr4_19632	Et_4A_032669	Et_4B_036004	LOC_Os03g24730	Bradi1g61790
Sobic.001G364100	GRMZM2G168665	GRMZM2G157716	Zm00001d029242	Zm00001d047442	Seita.9G397200	Si036723m	Pgl_GLEAN_10029779	Ot_Chr4_19625	Et_4A_035210	Et_4B_039369	LOC_Os03g24590	Bradi1g61810
Sobic.001G364500	GRMZM2G577677	No Gene	Zm00001d029238	No Gene	Seita.9G397100	Si037988m	Pgl_GLEAN_10029780	Ot_Chr4_19626	Et_4A_032660	Et_4B_036852	LOC_Os03g24600	Bradi1g61800
Sobic.001G364600	No Gene	GRMZM2G157729	No Gene	Zm00001d047443	Seita.9G397300	Si037739m	Pgl_GLEAN_10029778	Ot_Chr4_19624	Et_4A_035209	Et_4B_036843	LOC_Os03g24580	Bradi1g61820
Sobic.001G364700	GRMZM2G108576	No Gene	Zm00001d029235	No Gene	Seita.9G397400	Si040204m	Pgl_GLEAN_10029777	Ot_Chr4_19623	Et_4A_032664	No Gene	LOC_Os03g24510	Bradi1g61830
Sobic.001G364800	GRMZM2G108530	No Gene	Zm00001d029234	No Gene	Seita.9G397500	Si036549m	Pgl_GLEAN_10029776	Ot_Chr4_n34973	Et_4A_032663	Et_4B_036842	LOC_Os03g24520	Bradi1g61840
Sobic.001G365200	GRMZM2G108416	No Gene	Zm00001d029231	No Gene	Seita.9G397900	Si034350m	Pgl_GLEAN_10029774	Ot_Chr4_n34974	Et_4A_032658	Et_4B_036841	LOC_Os03g24460	Bradi1g61860
Sobic.001G365600	GRMZM2G057674	No Gene	Zm00001d029227	No Gene	Seita.9G398000	Si034903m	Pgl_GLEAN_10029772	Ot_Chr4_19618	Et_4A_032657	Et_4B_036840	LOC_Os03g24450	Bradi1g61890
Sobic.001G365700	GRMZM2G057652	GRMZM2G157749	Zm00001d029226	Zm00001d047446	Seita.9G398100	Si036651m	Pgl_GLEAN_10029771	Ot_Chr4_19616	Et_4A_032656	Et_4B_036839	LOC_Os03g24390	Bradi1g61920
Sobic.001G365800	No Gene	GRMZM2G329144	No Gene	Zm00001d047448	Seita.9G398200	Si037795m	Pgl_GLEAN_10029770	Ot_Chr4_19615	Et_4A_032650	Et_4B_036835	LOC_Os03g24380	Bradi1g61930
Sobic.001G365900	GRMZM2G156827	GRMZM2G021483	Zm00001d029223	Zm00001d047449	Seita.9G398300	Si033891m	Pgl_GLEAN_10029769	Ot_Chr4_19614	Et_4A_032655	Et_4B_036834	LOC_Os03g24339	Bradi1g61937
Sobic.001G366700	GRMZM2G081322	GRMZM2G323479	Zm00001d029215	Zm00001d047453	Seita.9G398900	Si034102m	Pgl_GLEAN_10029763	Ot_Chr4_19609	Et_4A_032641	Et_4B_036823	LOC_Os03g24220	Bradi1g62000
Sobic.001G367100	GRMZM2G115975	No Gene	Zm00001d029212	No Gene	Seita.9G399300	Si034191m	Pgl_GLEAN_10029761	Ot_Chr4_19603	Et_4A_032643	Et_4B_036825	LOC_Os03g24180	Bradi1g62030
Sobic.001G367301	AC204530_4_FG006	GRMZM2G033273	Zm00001d029209	Zm00001d047457	Seita.9G399600	Si034412m	Pgl_GLEAN_10029760	Ot_Chr4_19602	Et_4A_032639	Et_4B_036821	LOC_Os03g24160	Bradi1g62057
Sobic.001G367700	GRMZM5G898740	GRMZM2G170915	Zm00001d029208	Zm00001d047460	Seita.9G399900	Si036903m	Pgl_GLEAN_10029758	Ot_Chr4_27123	Et_4A_032634	Et_4B_036812	LOC_Os03g24070	Bradi1g62090
Sobic.001G367800	No Gene	GRMZM2G170890	No Gene	Zm00001d047461	Seita.9G400000	Si040573m	Pgl_GLEAN_10029757	Ot_Chr4_27125	Et_4A_032638	Et_4B_039360	LOC_Os03g24060	Bradi1g62110
Sobic.001G368100	AC204530_4_FG002	No Gene	Zm00001d029206	No Gene	Seita.9G400300	Si034759m	Pgl_GLEAN_10003548	Ot_Chr4_27128	Et_4A_032632	Et_4B_036810	LOC_Os03g24050	Bradi1g62140
Sobic.001G368300	GRMZM2G061624	No Gene	Zm00001d029203	No Gene	Seita.9G400400	Si036795m	Pgl_GLEAN_10003549	Ot_Chr4_n34980	Et_4A_032636	No Gene	LOC_Os03g24040	Bradi1g62150
Sobic.001G368500	GRMZM2G086788	GRMZM2G170870	Zm00001d029201	Zm00001d047462	Seita.9G400600	Si037371m	Pgl_GLEAN_10003550	Ot_Chr4_26642	Et_4A_032635	Et_4B_036819	LOC_Os03g24020	Bradi1g62170
Sobic.001G368600	No Gene	GRMZM2G170812	Zm00001d029200	Zm00001d047463	Seita.9G400700	Si036054m	Pgl_GLEAN_10003551	Ot_Chr4_26723	Et_4A_032620	Et_4B_036817	LOC_Os03g23980	Bradi1g62240
Sobic.001G368800	GRMZM2G102548	No Gene	Zm00001d029198	No Gene	Seita.9G400800	No Gene	Pgl_GLEAN_10003552	Ot_Chr4_26641	Et_4A_032618	Et_4B_036815	LOC_Os03g23970	Bradi1g62230
Sobic.001G368900	GRMZM2G102497	No Gene	Zm00001d029197	No Gene	Seita.9G400900	Si035462m	Pgl_GLEAN_10003554	Ot_Chr4_26640	Et_4A_032613	Et_4B_036808	LOC_Os03g23960	Bradi1g62220
Sobic.001G369000	GRMZM5G885628	GRMZM2G095124	Zm00001d029196	Zm00001d047464	Seita.9G401000	Si034151m	Pgl_GLEAN_10003555	Ot_Chr4_26639	Et_4A_032617	Et_4B_036814	LOC_Os03g23950	Bradi1g62210
Sobic.001G370300	GRMZM2G101689	GRMZM2G095095	Zm00001d029188	No Gene	Seita.9G401600	Si035163m	Pgl_GLEAN_10003563	Ot_Chr4_01363	Et_4A_032612	Et_4B_036801	LOC_Os03g23935	Bradi1g62257
Sobic.001G371000	GRMZM2G144868	No Gene	Zm00001d029177	No Gene	Seita.9G402900	Si035065m	Pgl_GLEAN_10003856	Ot_Chr4_01353	Et_4A_032604	Et_4B_036797	LOC_Os03g22890	Bradi1g62330
Sobic.001G371200	No Gene	GRMZM2G150834	No Gene	Zm00001d047474	Seita.9G403100	Si036017m	Pgl_GLEAN_10003858	Ot_Chr4_01350	Et_4A_032603	Et_4B_036796	LOC_Os03g22870	Bradi1g62340
Sobic.001G371300	No Gene	GRMZM2G164358	No Gene	Zm00001d047476	Seita.9G403200	Si036914m	Pgl_GLEAN_10003859	Ot_Chr4_n34990	Et_4A_032014	Et_4B_035995	LOC_Os03g22830	Bradi1g62350
Sobic.001G372000	GRMZM2G378907	No Gene	Zm00001d029165	No Gene	Seita.9G404200	Si035994m	Pgl_GLEAN_10003862	Ot_Chr4_01329	Et_4A_032600	Et_4B_036794	LOC_Os03g22800	Bradi1g62390
Sobic.001G372100	GRMZM2G082034	GRMZM2G151468	Zm00001d029164	Zm00001d047480	Seita.9G404300	Si034947m	Pgl_GLEAN_10003863	Ot_Chr4_01330	Et_4A_032007	Et_4B_036786	LOC_Os03g22790	Bradi1g62400
Sobic.001G372600	GRMZM2G063048	No Gene	Zm00001d029150	No Gene	Seita.9G404400	Si035952m	Pgl_GLEAN_10003864	Ot_Chr4_01332	Et_4A_035199	Et_4B_036224	LOC_Os03g22780	Bradi1g62410
Sobic.001G372700	GRMZM2G134671	No Gene	Zm00001d029149	No Gene	Seita.9G404500	Si034611m	Pgl_GLEAN_10003865	Ot_Chr4_01333	Et_4A_032592	Et_4B_036785	LOC_Os03g22770	Bradi1g62420
Sobic.001G372800	GRMZM2G124576	GRMZM2G125148	Zm00001d029144	Zm00001d047481	Seita.9G404600	Si034924m	Pgl_GLEAN_10023111	Ot_Chr4_01334	Et_4A_032599	Et_4B_036793	LOC_Os03g22730	Bradi1g62430
Sobic.001G373000	GRMZM2G052148	No Gene	Zm00001d029142	No Gene	Seita.9G404900	Si034196m	Pgl_GLEAN_10023113	Ot_Chr4_01336	Et_4A_032597	Et_4B_036791	LOC_Os03g22690	Bradi1g62480
Sobic.001G373100	GRMZM2G052034	No Gene	Zm00001d029141	No Gene	Seita.9G405000	Si037125m	Pgl_GLEAN_10023114	Ot_Chr4_n34988	Et_4A_032596	Et_4B_036790	LOC_Os03g22680	Bradi1g62490
Sobic.001G373200	GRMZM5G882821	No Gene	Zm00001d029140	No Gene	Seita.9G405100	Si035610m	Pgl_GLEAN_10023115	Ot_Chr4_n34987	Et_4A_032595	Et_4B_036789	LOC_Os03g22670	Bradi1g62520
Sobic.001G373400	GRMZM5G896731	No Gene	Zm00001d029138	No Gene	Seita.9G405500	Si040126m	Pgl_GLEAN_10023118	Ot_Chr4_01342	Et_4A_032589	Et_4B_036772	LOC_Os03g22610	Bradi1g62547
Sobic.001G373500	No Gene	GRMZM2G084397	No Gene	Zm00001d047483	Seita.9G405600	Si034579m	Pgl_GLEAN_10023123	Ot_Chr4_01323	Et_4A_032593	Et_4B_036778	LOC_Os03g22600	Bradi1g62554
Sobic.001G373600	GRMZM2G133322	GRMZM2G099609	Zm00001d029135	Zm00001d047487	Seita.9G405700	Si038941m	Pgl_GLEAN_10023124	Ot_Chr4_01322	Et_4A_035198	Et_4B_036777	LOC_Os03g22590	Bradi1g62570
Sobic.001G373800	GRMZM2G083689	No Gene	Zm00001d029133	No Gene	Seita.9G406000	Si039482m	Pgl_GLEAN_10023126	Ot_Chr4_01298	Et_4A_032588	Et_4B_036770	LOC_Os03g22570	Bradi1g62590
Sobic.001G373900	GRMZM2G097843	GRMZM2G002309	Zm00001d029130	Zm00001d047489	Seita.9G406100	Si039547m	Pgl_GLEAN_10023127	Ot_Chr4_01299	Et_4A_032586	Et_4B_036773	LOC_Os03g22560	Bradi1g62615
Sobic.001G374000	GRMZM2G177532	No Gene	Zm00001d029129	No Gene	Seita.9G406200	Si038903m	Pgl_GLEAN_10023128	Ot_Chr4_01300	Et_4A_032587	Et_4B_036768	LOC_Os03g22550	Bradi1g62630
Sobic.001G374100	No Gene	GRMZM2G428933	No Gene	Zm00001d047491	Seita.9G406600	Si034162m	Pgl_GLEAN_10023130	Ot_Chr4_01301	Et_4A_032579	Et_4B_036760	LOC_Os03g22540	Bradi1g62640
Sobic.001G374400	GRMZM2G075502	GRMZM2G121360	Zm00001d029126	Zm00001d047492	Seita.9G406800	Si035920m	Pgl_GLEAN_10023131	Ot_Chr4_01303	Et_4A_032584	Et_4B_036221	LOC_Os03g22490	Bradi1g62660
Sobic.001G374600	GRMZM2G075290	No Gene	Zm00001d029125	No Gene	Seita.9G406900	Si036513m	Pgl_GLEAN_10023133	Ot_Chr4_01304	Et_4A_035196	Et_4B_036765	LOC_Os03g22470	Bradi1g62680
Sobic.001G374700	GRMZM2G134109	GRMZM2G421795	Zm00001d029124	Zm00001d047493	Seita.9G407100	Si038212m	Pgl_GLEAN_10023135	Ot_Chr4_n35004	Et_4A_035195	Et_4B_036767	LOC_Os03g22460	Bradi1g62691
Sobic.001G374800	GRMZM2G133986	No Gene	Zm00001d029123	No Gene	Seita.9G407200	Si035768m	Pgl_GLEAN_10023136	Ot_Chr4_n35007	Et_4A_032583	Et_4B_036764	LOC_Os03g22450	Bradi1g62700
Sobic.001G375000	GRMZM2G030072	No Gene	Zm00001d029121	No Gene	Seita.9G407400	Si036511m	Pgl_GLEAN_10023137	Ot_Chr4_01309	Et_4A_032582	Et_4B_036763	LOC_Os03g22430	Bradi1g62720
Sobic.001G375100	GRMZM2G042074	GRMZM2G379964	Zm00001d029120	Zm00001d047494	Seita.9G407500	Si033995m	Pgl_GLEAN_10023137	Ot_Chr4_01314	Et_4A_032581	Et_4B_036762	LOC_Os03g22420	Bradi1g62731
Sobic.001G375200	GRMZM2G064814	No Gene	Zm00001d029119	No Gene	Seita.9G407600	Si037258m	Pgl_GLEAN_10023138	Ot_Chr4_01315	Et_4A_032577	Et_4B_036766	LOC_Os03g22410	Bradi1g62740
Sobic.001G375300	GRMZM5G849959	No Gene	Zm00001d029118	No Gene	Seita.9G407900	Si035922m	Pgl_GLEAN_10023140	Ot_Chr4_01317	Et_4A_032575	Et_4B_036758	LOC_Os03g22400	Bradi1g62760
Sobic.001G375700	No Gene	GRMZM2G436092	No Gene	Zm00001d047498	Seita.9G408600	Si036913m	Pgl_GLEAN_10023145	Ot_Chr4_01295	Et_4A_032568	Et_4B_036752	LOC_Os03g22380	Bradi1g62780
Sobic.001G376700	GRMZM2G158662	GRMZM2G043955	Zm00001d029105	Zm00001d047501	Seita.9G409200	Si035700m	Pgl_GLEAN_10023149	Ot_Chr4_01291	Et_4A_032565	Et_4B_036751	LOC_Os03g22330	Bradi1g62840
Sobic.001G376900	GRMZM2G158676	No Gene	Zm00001d029104	No Gene	Seita.9G409300	Si034237m	Pgl_GLEAN_10023149	Ot_Chr4_01290	Et_4A_032564	Et_4B_036750	LOC_Os03g22320	Bradi1g62850
Sobic.001G378200	GRMZM2G069618	No Gene	Zm00001d029093	No Gene	Seita.9G410700	Si035344m	Pgl_GLEAN_10008139	Ot_Chr4_01282	Et_4A_032559	Et_4B_036744	LOC_Os03g22140	Bradi1g62950
Sobic.001G378300	GRMZM2G318780	No Gene	Zm00001d029091	No Gene	Seita.9G410800	Si034293m	Pgl_GLEAN_10008136	Ot_Chr4_01281	Et_4A_032561	Et_4B_036746	LOC_Os03g22120	Bradi1g62957
Sobic.001G378800	GRMZM2G010823	No Gene	Zm00001d029084	No Gene	Seita.9G411000	Si035345m	Pgl_GLEAN_10008131	Ot_Chr4_01277	Et_4A_032555	Et_4B_036741	LOC_Os03g21950	Bradi1g63020
Sobic.001G379000	GRMZM2G030571	No Gene	Zm00001d029083	No Gene	Seita.9G411100	Si035539m	Pgl_GLEAN_10008130	Ot_Chr4_01276	Et_4A_032554	Et_4B_036740	LOC_Os03g21960	Bradi1g63030
Sobic.001G379100	GRMZM2G043493	GRMZM2G124567	Zm00001d029078	Zm00001d047512	Seita.9G411200	Si037814m	Pgl_GLEAN_10008129	Ot_Chr4_01275	Et_4A_035193	Et_4B_039353	LOC_Os03g21970	Bradi1g63040
Sobic.001G379200	GRMZM2G043948	No Gene	Zm00001d029077	No Gene	Seita.9G411300	Si035199m	Pgl_GLEAN_10008128	Ot_Chr4_01273	Et_4A_032550	Et_4B_036738	LOC_Os03g21980	Bradi1g63050
Sobic.001G379400	No Gene	GRMZM2G015280	No Gene	Zm00001d047514	Seita.9G411500	Si036729m	Pgl_GLEAN_10008127	Ot_Chr4_n35011	No Gene	Et_4B_036737	LOC_Os03g22020	Bradi1g63067
Sobic.001G379500	No Gene	GRMZM2G012970	No Gene	Zm00001d047516	Seita.9G411600	Si035055m	Pgl_GLEAN_10008126	Ot_Chr4_01270	Et_4A_032551	Et_4B_039350	LOC_Os03g22040	Bradi1g63071
Sobic.001G379600	GRMZM2G044038	No Gene	Zm00001d029075	No Gene	Seita.9G411700	Si040049m	Pgl_GLEAN_10008125	Ot_Chr4_n35012	Et_4A_031999	Et_4B_036215	LOC_Os03g22050	Bradi1g63080
Sobic.001G379700	GRMZM2G044074	No Gene	Zm00001d029074	No Gene	Seita.9G411900	Si036029m	Pgl_GLEAN_10008124	Ot_Chr4_01267	Et_4A_032549	Et_4B_036736	LOC_Os03g21900	Bradi1g63087
Sobic.001G379900	GRMZM2G173387	No Gene	Zm00001d029072	No Gene	Seita.9G412000	Si034304m	Pgl_GLEAN_10008124	Ot_Chr4_01266	Et_4A_032547	Et_4B_036735	LOC_Os03g21890	Bradi1g63100
Sobic.001G380200	GRMZM2G063657	No Gene	Zm00001d029066	No Gene	Seita.9G412300	Si034065m	Pgl_GLEAN_10002228	Ot_Chr4_01263	Et_4A_032546	Et_4B_036734	LOC_Os03g21850	Bradi1g63127
Sobic.001G380400	No Gene	GRMZM2G023992	No Gene	Zm00001d047517	Seita.9G412400	Si037357m	Pgl_GLEAN_10002227	Ot_Chr4_01262	Et_4A_032545	Et_4B_036739	LOC_Os03g21840	Bradi1g63140
Sobic.001G380500	GRMZM2G062425	No Gene	Zm00001d029065	No Gene	Seita.9G412500	Si037245m	Pgl_GLEAN_10002226	Ot_Chr4_01261	Et_4A_032540	Et_4B_036733	LOC_Os03g21830	Bradi1g63147
Sobic.001G380600	No Gene	GRMZM2G084525	No Gene	Zm00001d047518	Seita.9G412600	Si034044m	Pgl_GLEAN_10002225	Ot_Chr4_01260	Et_4A_032539	Et_4B_036732	LOC_Os03g21810	Bradi1g63160
Sobic.001G380700	GRMZM2G062391	GRMZM2G151295	Zm00001d029064	Zm00001d047519	Seita.9G412700	Si036380m	Pgl_GLEAN_10002224	Ot_Chr4_01257	Et_4A_032538	Et_4B_036731	LOC_Os03g21800	Bradi1g63170
Sobic.001G380800	GRMZM2G054916	No Gene	Zm00001d029062	No Gene	Seita.9G412800	Si035151m	Pgl_GLEAN_10000602	Ot_Chr4_01256	Et_4A_032544	Et_4B_039346	LOC_Os03g21790	Bradi1g63180
Sobic.001G380900	GRMZM2G353195	No Gene	Zm00001d029061	No Gene	Seita.9G412900	Si035003m	Pgl_GLEAN_10000603	Ot_Chr4_01255	Et_4A_031997	Et_4B_036210	LOC_Os03g21780	Bradi1g63190
Sobic.001G381100	GRMZM2G119850	No Gene	Zm00001d029059	No Gene	Seita.9G413000	Si034090m	Pgl_GLEAN_10004261	Ot_Chr4_n35019	Et_4A_032537	Et_4B_036714	LOC_Os03g21730	Bradi1g63200
Sobic.001G381200	GRMZM2G049211	GRMZM2G067546	Zm00001d029056	Zm00001d047522	Seita.9G413100	Si034683m	Pgl_GLEAN_10004263	Ot_Chr4_n35020	Et_4A_032536	Et_4B_036713	LOC_Os03g21720	Bradi1g63210
Sobic.001G381300	No Gene	No Gene	No Gene	Zm00001d047523	Seita.9G413200	Si036565m	Pgl_GLEAN_10004264	Ot_Chr4_01250	Et_4A_032535	No Gene	LOC_Os03g21710	Bradi1g63220
Sobic.001G381500	GRMZM2G072892	No Gene	Zm00001d029053	Zm00001d047526	Seita.9G413500	Si035329m	Pgl_GLEAN_10004266	Ot_Chr4_n35021	Et_4A_032541	Et_4B_036715	LOC_Os03g21690	Bradi1g63240
Sobic.001G381600	No Gene	GRMZM2G398288	No Gene	Zm00001d047527	Seita.9G413700	Si033928m	Pgl_GLEAN_10004268	Ot_Chr4_01246	Et_4A_032534	Et_4B_036712	LOC_Os03g21680	Bradi1g63250
Sobic.001G381700	GRMZM2G075245	No Gene	Zm00001d029052	No Gene	Seita.9G413800	Si037856m	Pgl_GLEAN_10004270	Ot_Chr4_01245	Et_4A_035191	Et_4B_036211	LOC_Os03g21650	Bradi1g63260
Sobic.001G381800	GRMZM2G075262	GRMZM2G027499	Zm00001d029051	Zm00001d047528	Seita.9G413900	Si034597m	Pgl_GLEAN_10004271	Ot_Chr4_01244	Et_4A_031759	Et_4B_035988	LOC_Os03g21640	Bradi1g63270
Sobic.001G381900	No Gene	GRMZM2G027437	No Gene	Zm00001d047528	Seita.9G414000	Si036612m	Pgl_GLEAN_10004272	Ot_Chr4_01243	Et_4A_032529	Et_4B_036711	LOC_Os03g21630	Bradi1g63277
Sobic.001G382000	GRMZM2G056355	GRMZM2G005869	Zm00001d029050	Zm00001d047531	Seita.9G414100	Si035228m	Pgl_GLEAN_10004273	Ot_Chr4_01242	Et_4A_035190	Et_4B_039345	LOC_Os03g21620	Bradi1g63290
Sobic.001G382100	GRMZM2G056424	GRMZM2G005984	Zm00001d029049	Zm00001d047532	Seita.9G414200	Si038607m	Pgl_GLEAN_10004274	Ot_Chr4_01241	Et_4A_031995	Et_4B_036214	LOC_Os03g21560	Bradi1g63300
Sobic.001G382200	GRMZM2G056462	No Gene	Zm00001d029048	No Gene	Seita.9G414300	Si039407m	Pgl_GLEAN_10004274	Ot_Chr4_n35023	Et_4A_032528	Et_4B_036710	LOC_Os03g21550	Bradi1g63310
Sobic.001G382400	GRMZM2G100288	GRMZM2G006080	Zm00001d029047	Zm00001d047533	Seita.9G414400	Si034180m	Pgl_GLEAN_10004275	Ot_Chr4_01239	Et_4A_031758	Et_4B_035986	LOC_Os03g21540	Bradi1g63320
Sobic.001G382500	GRMZM2G399320	No Gene	Zm00001d029046	No Gene	Seita.9G414500	Si033972m	Pgl_GLEAN_10004276	Ot_Chr4_01238	Et_4A_032527	Et_4B_036702	LOC_Os03g21530	Bradi1g63330
Sobic.001G382600	GRMZM2G019991	No Gene	Zm00001d029041	No Gene	Seita.9G414600	Si035676m	Pgl_GLEAN_10004277	Ot_Chr4_01237	Et_4A_032533	Et_4B_036709	LOC_Os03g21520	Bradi1g63340
Sobic.001G382700	GRMZM2G016480	No Gene	Zm00001d029040	No Gene	Seita.9G414700	Si034697m	Pgl_GLEAN_10004278	Ot_Chr4_n35022	Et_4A_032526	Et_4B_036701	LOC_Os03g21510	Bradi1g63350
Sobic.001G382800	GRMZM2G320325	No Gene	Zm00001d029039	No Gene	Seita.9G414900	Si040803m	Pgl_GLEAN_10004280	Ot_Chr4_01235	Et_4A_032532	Et_4B_036708	LOC_Os03g21490	Bradi1g63380
Sobic.001G382900	GRMZM2G017223	No Gene	Zm00001d029038	No Gene	Seita.9G415000	Si037148m	Pgl_GLEAN_10004281	Ot_Chr4_01234	Et_4A_035189	Et_4B_036707	LOC_Os03g21480	Bradi1g63390
Sobic.001G385000	GRMZM2G124209	No Gene	Zm00001d029009	No Gene	Seita.9G417100	Si035449m	Pgl_GLEAN_10015225	Ot_Chr4_01210	Et_4A_032499	Et_4B_036688	LOC_Os03g21120	Bradi1g63580
Sobic.001G385300	GRMZM2G423851	No Gene	Zm00001d029008	No Gene	Seita.9G417400	Si035331m	Pgl_GLEAN_10015222	Ot_Chr4_01209	Et_4A_032497	Et_4B_036685	LOC_Os03g21090	Bradi1g63591
Sobic.001G385800	GRMZM2G011598	GRMZM2G042494	Zm00001d028999	No Gene	Seita.9G417600	Si036303m	Pgl_GLEAN_10015220	Ot_Chr4_01206	Et_4A_032496	Et_4B_036683	LOC_Os03g21060	Bradi1g63600
Sobic.001G385900	GRMZM2G020940	No Gene	Zm00001d028998	No Gene	Seita.9G417800	Si036419m	Pgl_GLEAN_10015218	Ot_Chr4_01205	Et_4A_035182	Et_4B_036681	LOC_Os03g21040	Bradi1g63610
Sobic.001G386000	GRMZM2G031001	GRMZM2G159500	Zm00001d028995	Zm00001d047554	Seita.9G417900	Si035639m	Pgl_GLEAN_10015216	Ot_Chr4_01204	Et_4A_032495	Et_4B_036680	LOC_Os03g21030	Bradi1g63630
Sobic.001G386200	GRMZM2G102365	GRMZM2G102382	Zm00001d028992	Zm00001d047555	Seita.9G418200	Si036947m	Pgl_GLEAN_10015213	Ot_Chr4_n35026	Et_4A_032493	Et_4B_036678	LOC_Os03g21000	Bradi1g63640
Sobic.001G386400	GRMZM2G407825	No Gene	Zm00001d028988	No Gene	Seita.9G418300	Si033992m	Pgl_GLEAN_10015211	Ot_Chr4_01200	Et_4A_032490	Et_4B_036675	LOC_Os03g20949	Bradi1g63650
Sobic.001G386600	GRMZM2G314064	GRMZM2G162481	Zm00001d028986	Zm00001d047559	Seita.9G418900	Si039112m	Pgl_GLEAN_10015207	Ot_Chr4_01197	Et_4A_032489	Et_4B_036674	LOC_Os03g20910	Bradi1g63680
Sobic.001G386700	GRMZM2G009060	No Gene	Zm00001d028984	No Gene	Seita.9G419000	Si036390m	Pgl_GLEAN_10015206	Ot_Chr4_01196	Et_4A_032486	Et_4B_036670	LOC_Os03g20900	Bradi1g63690
Sobic.001G386900	GRMZM2G309363	GRMZM2G026995	Zm00001d028983	No Gene	Seita.9G419300	Si039110m	Pgl_GLEAN_10015205	Ot_Chr4_01194	Et_4A_032488	Et_4B_036673	LOC_Os03g20880	Bradi1g63710
Sobic.001G387200	GRMZM2G009253	No Gene	Zm00001d028981	No Gene	Seita.9G419500	Si037475m	Pgl_GLEAN_10015204	Ot_Chr4_01191	Et_4A_035178	Et_4B_036672	LOC_Os03g20860	Bradi1g63730
Sobic.001G387300	GRMZM2G009690	GRMZM2G022398	Zm00001d028980	Zm00001d047562	Seita.9G419600	Si035588m	Pgl_GLEAN_10015203	Ot_Chr4_01190	Et_4A_032485	Et_4B_036669	LOC_Os03g20850	Bradi1g63740
Sobic.001G387800	GRMZM2G174696	GRMZM2G043983	Zm00001d028971	Zm00001d047566	Seita.9G420200	Si036538m	Pgl_GLEAN_10026146	Ot_Chr4_01186	Et_4A_032481	Et_4B_036661	LOC_Os03g20750	Bradi1g63800
Sobic.001G388100	No Gene	GRMZM2G704475	No Gene	Zm00001d047567	Seita.9G420500	Si039071m	Pgl_GLEAN_10026148	Ot_Chr4_01183	Et_4A_032483	Et_4B_036668	LOC_Os03g20680	Bradi1g63816
Sobic.001G388200	GRMZM2G145024	No Gene	Zm00001d028966	No Gene	Seita.9G420800	Si036700m	Pgl_GLEAN_10026149	Ot_Chr4_01181	Et_4A_032479	Et_4B_036658	LOC_Os03g20670	Bradi1g63828
Sobic.001G388400	GRMZM2G018678	GRMZM2G060842	Zm00001d028964	Zm00001d047574	Seita.9G421100	Si036669m	Pgl_GLEAN_10026152	Ot_Chr4_01178	Et_4A_032470	Et_4B_036657	LOC_Os03g20640	Bradi1g63850
Sobic.001G388600	GRMZM2G018728	No Gene	Zm00001d028963	No Gene	Seita.9G421200	Si038024m	Pgl_GLEAN_10026153	Ot_Chr4_01177	Et_4A_032469	Et_4B_036656	LOC_Os03g20630	Bradi1g63860
Sobic.001G389000	GRMZM2G030272	GRMZM2G060918	Zm00001d028962	No Gene	Seita.9G421700	Si039519m	Pgl_GLEAN_10026157	Ot_Chr4_01172	Et_4A_032467	Et_4B_036654	LOC_Os03g20550	Bradi1g63910
Sobic.001G389100	GRMZM2G122740	GRMZM2G424670	Zm00001d028960	No Gene	Seita.9G421800	Si034214m	Pgl_GLEAN_10026158	Ot_Chr4_01171	Et_4A_032475	Et_4B_036664	LOC_Os03g20530	Bradi1g63920
Sobic.001G389200	No Gene	No Gene	Zm00001d028958	No Gene	Seita.9G421900	Si036101m	Pgl_GLEAN_10026160	Ot_Chr4_01170	Et_4A_032474	Et_4B_036663	LOC_Os03g20520	Bradi1g63940
Sobic.001G389300	No Gene	GRMZM2G317262	Zm00001d028957	Zm00001d047573	Seita.9G422000	Si036251m	Pgl_GLEAN_10026161	Ot_Chr4_01168	Et_4A_035168	No Gene	LOC_Os03g20500	Bradi1g63950
Sobic.001G389400	No Gene	No Gene	Zm00001d028955	No Gene	Seita.9G422100	Si037601m	Pgl_GLEAN_10026162	Ot_Chr4_n35029	Et_4A_032466	Et_4B_036647	LOC_Os03g20470	Bradi1g63960
Sobic.001G389500	No Gene	No Gene	Zm00001d028954	No Gene	Seita.9G422300	Si036901m	Pgl_GLEAN_10026163	Ot_Chr4_01165	Et_4A_032465	Et_4B_036646	LOC_Os03g20460	Bradi1g63967
Sobic.001G389700	GRMZM2G128644	GRMZM2G014839	Zm00001d028953	Zm00001d047568	Seita.9G422500	Si040549m	Pgl_GLEAN_10026165	Ot_Chr4_01162	Et_4A_035169	Et_4B_036197	LOC_Os03g20440	Bradi1g63980
Sobic.001G389800	GRMZM2G180889	No Gene	Zm00001d028952	No Gene	Seita.9G422700	Si034569m	Pgl_GLEAN_10026167	Ot_Chr4_01160	Et_4A_032472	Et_4B_036652	LOC_Os03g20420	Bradi1g63990
Sobic.001G389900	GRMZM2G175038	No Gene	Zm00001d028951	No Gene	Seita.9G422800	Si037152m	Pgl_GLEAN_10026167	Ot_Chr4_01159	Et_4A_032471	Et_4B_036651	LOC_Os03g20410	Bradi1g64001
Sobic.001G390200	GRMZM2G174896	No Gene	Zm00001d028949	No Gene	Seita.9G422900	Si035675m	Pgl_GLEAN_10026168	Ot_Chr4_01156	Et_4A_032459	Et_4B_036650	LOC_Os03g20380	Bradi1g64010
Sobic.001G390300	GRMZM2G152891	GRMZM2G029107	Zm00001d028948	Zm00001d047597	Seita.9G423800	Si037909m	Pgl_GLEAN_10026169	Ot_Chr4_01155	Et_4A_032461	Et_4B_036644	LOC_Os03g20370	Bradi1g64020
Sobic.001G390500	GRMZM2G138814	GRMZM2G064725	Zm00001d028946	Zm00001d047594	Seita.9G424000	Si036805m	Pgl_GLEAN_10026171	Ot_Chr4_01152	Et_4A_032460	Et_4B_036643	LOC_Os03g20340	Bradi1g64040
Sobic.001G390700	GRMZM2G318652	GRMZM2G129815	Zm00001d028941	Zm00001d047591	Seita.9G424100	Si037859m	Pgl_GLEAN_10026172	Ot_Chr4_01151	Et_4A_035167	Et_4B_036198	LOC_Os03g20330	Bradi1g64050
Sobic.001G390800	GRMZM2G174284	GRMZM2G056099	Zm00001d028936	Zm00001d047587	Seita.9G424200	Si036527m	Pgl_GLEAN_10026173	Ot_Chr4_01150	Et_4A_032463	Et_4B_036649	LOC_Os03g20310	Bradi1g64060
Sobic.001G390900	No Gene	GRMZM2G426964	No Gene	Zm00001d047587	Seita.9G424300	Si034688m	Pgl_GLEAN_10026173	Ot_Chr4_01149	Et_4A_032462	Et_4B_036648	LOC_Os03g20300	Bradi1g64070
Sobic.001G391101	GRMZM2G476593	No Gene	Zm00001d028935	No Gene	Seita.9G424600	Si034471m	Pgl_GLEAN_10026176	Ot_Chr4_n35031	Et_4A_035164	Et_4B_040107	LOC_Os03g20190	Bradi1g64080
Sobic.001G391200	No Gene	GRMZM2G131785	No Gene	Zm00001d047583	Seita.9G424700	Si036636m	Pgl_GLEAN_10026177	Ot_Chr4_01145	Et_4A_032453	Et_4B_039315	LOC_Os03g20170	Bradi1g64110
Sobic.001G391300	GRMZM2G165919	GRMZM5G872256	Zm00001d028931	Zm00001d047582	Seita.9G424800	Si036484m	Pgl_GLEAN_10026178	Ot_Chr4_01144	Et_4A_032452	Et_4B_039314	LOC_Os03g20120	Bradi1g64120
Sobic.001G391400	No Gene	GRMZM5G862107	No Gene	Zm00001d047581	Seita.9G425000	Si035648m	Pgl_GLEAN_10026184	Ot_Chr4_01142	Et_4A_032458	Et_4B_039318	LOC_Os03g20100	Bradi1g64130
Sobic.001G391500	GRMZM2G070849	GRMZM2G134279	Zm00001d028930	Zm00001d047579	Seita.9G425100	Si035722m	Pgl_GLEAN_10026185	Ot_Chr4_01141	Et_4A_032451	Et_4B_039317	LOC_Os03g20090	Bradi1g64140
Sobic.001G391900	GRMZM2G084783	No Gene	Zm00001d028924	No Gene	Seita.9G425600	Si037415m	Pgl_GLEAN_10026190	Ot_Chr4_01139	Et_4A_032446	Et_4B_039306	LOC_Os03g20010	Bradi1g64160
Sobic.001G392600	GRMZM5G835810	GRMZM2G051896	Zm00001d028920	Zm00001d047607	Seita.9G426300	Si035092m	Pgl_GLEAN_10030177	Ot_Chr4_n35032	Et_4A_032448	Et_4B_039308	LOC_Os03g19920	Bradi1g64220
Sobic.001G392700	GRMZM2G317160	No Gene	Zm00001d028919	No Gene	Seita.9G426400	Si040030m	Pgl_GLEAN_10030176	Ot_Chr4_01132	Et_4A_032447	Et_4B_039307	LOC_Os03g19900	Bradi1g64240
Sobic.001G392800	GRMZM2G018941	GRMZM2G051613	Zm00001d028918	No Gene	Seita.9G426500	Si037759m	Pgl_GLEAN_10030175	Ot_Chr4_01131	Et_4A_032443	Et_4B_039303	LOC_Os03g19890	Bradi1g64250
Sobic.001G393200	GRMZM5G851485	GRMZM2G112428	Zm00001d028916	Zm00001d047614	Seita.9G426800	No Gene	Pgl_GLEAN_10030170	Ot_Chr4_01128	Et_4A_035159	Et_4B_040103	LOC_Os03g19780	Bradi1g64260
Sobic.001G393500	No Gene	GRMZM2G033846	No Gene	Zm00001d047618	Seita.9G427100	Si037762m	Pgl_GLEAN_10030167	Ot_Chr4_01126	Et_4A_035157	Et_4B_040102	LOC_Os03g19720	Bradi1g64280
Sobic.001G393600	GRMZM2G089720	No Gene	Zm00001d028912	No Gene	Seita.9G427300	Si039368m	Pgl_GLEAN_10030166	Ot_Chr4_01125	Et_4A_035158	Et_4B_040101	LOC_Os03g19700	Bradi1g64300
Sobic.001G393700	GRMZM2G135968	No Gene	Zm00001d028910	No Gene	Seita.9G427400	Si034305m	Pgl_GLEAN_10030165	Ot_Chr4_01124	Et_4A_032436	Et_4B_039301	LOC_Os03g19690	Bradi1g64310
Sobic.001G393800	GRMZM2G033491	No Gene	Zm00001d028909	No Gene	Seita.9G427500	Si037035m	Pgl_GLEAN_10030164	Ot_Chr4_01123	Et_4A_032435	Et_4B_039296	LOC_Os03g19680	Bradi1g64320
Sobic.001G394000	No Gene	GRMZM2G172099	No Gene	Zm00001d047620	Seita.9G427600	Si038776m	Pgl_GLEAN_10030162	Ot_Chr4_01122	Et_4A_032434	Et_4B_039295	LOC_Os03g19670	Bradi1g64327
Sobic.001G394400	GRMZM2G124532	GRMZM2G092174	Zm00001d028905	Zm00001d047632	Seita.9G427800	Si033968m	Pgl_GLEAN_10030159	Ot_Chr4_01120	Et_4A_032433	Et_4B_039294	LOC_Os03g19590	Bradi1g64360
Sobic.001G394700	GRMZM2G013853	No Gene	Zm00001d028902	No Gene	Seita.9G428300	Si038593m	Pgl_GLEAN_10030156	Ot_Chr4_n35034	Et_4A_032440	Et_4B_039298	LOC_Os03g19570	Bradi1g64381
Sobic.001G394800	GRMZM2G121960	No Gene	Zm00001d028902	No Gene	Seita.9G428300	Si034695m	Pgl_GLEAN_10030156	Ot_Chr4_n35034	Et_4A_032439	Et_4B_039297	LOC_Os03g19560	Bradi1g64381
Sobic.001G395000	GRMZM2G422295	No Gene	Zm00001d028899	No Gene	Seita.9G428500	Si039919m	Pgl_GLEAN_10030154	Ot_Chr4_01115	Et_4A_035155	Et_4B_040100	LOC_Os03g19540	Bradi1g64400
Sobic.001G395200	GRMZM2G011483	No Gene	Zm00001d028896	No Gene	Seita.9G428700	Si034078m	Pgl_GLEAN_10030152	Ot_Chr4_01113	Et_4A_035144	Et_4B_039292	LOC_Os03g19520	Bradi1g64420
Sobic.001G395300	GRMZM2G056373	GRMZM2G121456	Zm00001d028895	Zm00001d047634	Seita.9G428800	Si036926m	Pgl_GLEAN_10030151	Ot_Chr4_01112	Et_4A_035143	Et_4B_039286	LOC_Os03g19510	Bradi1g64430
Sobic.001G395400	GRMZM5G824629	GRMZM2G121303	Zm00001d028894	Zm00001d047635	Seita.9G428900	Si036751m	Pgl_GLEAN_10030150	Ot_Chr4_01111	Et_4A_035138	Et_4B_039285	LOC_Os03g19500	Bradi1g64440
Sobic.001G395500	GRMZM2G043484	GRMZM5G875502	Zm00001d028890	Zm00001d047636	Seita.9G429000	Si034160m	Pgl_GLEAN_10030149	Ot_Chr4_n35038	Et_4A_035140	Et_4B_039284	LOC_Os03g19480	Bradi1g64460
Sobic.001G395600	No Gene	AC233955_1_FG009	No Gene	Zm00001d047637	Seita.9G429100	Si034564m	Pgl_GLEAN_10030148	Ot_Chr4_n35047	Et_4A_035136	Et_4B_039277	LOC_Os03g19470	Bradi1g64470
Sobic.001G395700	No Gene	AC233955_1_FG009	No Gene	Zm00001d047637	Seita.9G429200	Si034655m	Pgl_GLEAN_10030148	Ot_Chr4_n35047	Et_4A_035136	Et_4B_039277	LOC_Os03g19470	Bradi1g64470
Sobic.001G395800	GRMZM2G092442	AC233955_1_FG008	Zm00001d028889	Zm00001d047638	Seita.9G429300	Si036482m	Pgl_GLEAN_10030146	Ot_Chr4_n35039	Et_4A_035135	Et_4B_039276	LOC_Os03g19452	Bradi1g64480
Sobic.001G395900	GRMZM2G124785	GRMZM2G704488	Zm00001d028887	Zm00001d047651	Seita.9G429600	Si038599m	Pgl_GLEAN_10030145	Ot_Chr4_n35040	Et_4A_035980	Et_4B_040095	LOC_Os03g19420	Bradi1g64487
Sobic.001G396100	GRMZM2G179155	AC233955_1_FG002	Zm00001d028885	Zm00001d047639	Seita.9G430000	Si037139m	Pgl_GLEAN_10030143	Ot_Chr4_n35042	Et_4A_035975	Et_4B_040094	LOC_Os03g19400	Bradi1g64520
Sobic.001G396200	No Gene	GRMZM2G080501	No Gene	Zm00001d047640	Seita.9G430100	Si036907m	Pgl_GLEAN_10030142	Ot_Chr4_n35044	Et_4A_035133	Et_4B_039283	LOC_Os03g19390	Bradi1g64530
Sobic.001G396300	GRMZM2G301823	No Gene	Zm00001d028880	No Gene	Seita.9G430200	Si038011m	Pgl_GLEAN_10030141	Ot_Chr4_n35043	Et_4A_035974	Et_4B_040093	LOC_Os03g19380	Bradi1g64540
Sobic.001G396600	GRMZM2G383790	GRMZM2G164283	Zm00001d028874	Zm00001d047647	Seita.9G430700	Si038629m	Pgl_GLEAN_10030137	Ot_Chr4_01095	Et_4A_035130	Et_4B_040091	LOC_Os03g19310	Bradi1g64570
Sobic.001G396700	GRMZM2G383790	GRMZM2G164283	Zm00001d028874	Zm00001d047647	Seita.9G430800	Si039147m	Pgl_GLEAN_10030137	Ot_Chr4_01095	Et_4A_035130	Et_4B_040091	LOC_Os03g19310	Bradi1g64570
Sobic.001G396900	GRMZM2G084389	No Gene	Zm00001d028873	No Gene	Seita.9G431100	Si037737m	Pgl_GLEAN_10030135	Ot_Chr4_01093	Et_4A_035128	Et_4B_039269	LOC_Os03g19290	Bradi1g64590
Sobic.001G397000	No Gene	GRMZM2G124059	No Gene	Zm00001d047667	Seita.9G431200	Si035209m	Pgl_GLEAN_10030133	Ot_Chr4_n35049	Et_4A_035127	Et_4B_039268	LOC_Os03g19280	Bradi1g64597
Sobic.001G397100	No Gene	No Gene	No Gene	Zm00001d047667	Seita.9G431300	Si039472m	Pgl_GLEAN_10030132	Ot_Chr4_01092	Et_4A_035971	Et_4B_040087	LOC_Os03g19275	Bradi1g64603
Sobic.001G397400	GRMZM2G013783	GRMZM2G152417	Zm00001d028868	Zm00001d047663	Seita.9G431600	Si035697m	Pgl_GLEAN_10030130	Ot_Chr4_n35050	Et_4A_035124	Et_4B_039272	LOC_Os03g19250	Bradi1g64630
Sobic.001G397500	GRMZM2G013783	GRMZM2G152417	Zm00001d028868	Zm00001d047663	Seita.9G431700	Si034628m	Pgl_GLEAN_10030129	Ot_Chr4_01088	Et_4A_035124	Et_4B_039272	LOC_Os03g19240	Bradi1g64640
Sobic.001G397600	GRMZM2G013957	GRMZM2G077895	Zm00001d028867	Zm00001d047662	Seita.9G431800	Si038014m	Pgl_GLEAN_10030128	Ot_Chr4_n35051	Et_4A_035123	Et_4B_039271	LOC_Os03g19220	Bradi1g64646
Sobic.001G397700	GRMZM2G010000	GRMZM2G031637	Zm00001d028866	Zm00001d047661	Seita.9G431900	Si034576m	Pgl_GLEAN_10030127	Ot_Chr4_01086	Et_4A_035122	Et_4B_039265	LOC_Os03g19200	Bradi1g64660
Sobic.001G397850	GRMZM2G021433	No Gene	Zm00001d028862	No Gene	Seita.9G432100	Si037722m	Pgl_GLEAN_10030124	Ot_Chr4_n35702	Et_4A_035121	Et_4B_039264	LOC_Os03g19170	Bradi1g64670
Sobic.001G397900	GRMZM2G111990	GRMZM2G022686	Zm00001d028854	Zm00001d047671	Seita.9G432200	Si039538m	Pgl_GLEAN_10030123	Ot_Chr4_01084	Et_4A_035118	Et_4B_039263	LOC_Os03g19120	Bradi1g64687
Sobic.001G398000	No Gene	No Gene	Zm00001d028862	No Gene	Seita.9G432100	Si037722m	Pgl_GLEAN_10030124	Ot_Chr4_n35702	Et_4A_035121	Et_4B_039264	LOC_Os03g19170	Bradi1g64670
Sobic.001G398100	GRMZM2G057027	GRMZM2G022686	Zm00001d028842	Zm00001d047671	Seita.9G432200	Si039538m	Pgl_GLEAN_10030123	Ot_Chr4_01084	Et_4A_035118	Et_4B_039263	LOC_Os03g19120	Bradi1g64687
Sobic.001G398200	GRMZM2G057027	GRMZM2G022686	Zm00001d028842	Zm00001d047671	Seita.9G432200	Si039538m	Pgl_GLEAN_10030123	Ot_Chr4_01084	Et_4A_035118	Et_4B_039263	LOC_Os03g19120	Bradi1g64687
Sobic.001G398700	GRMZM5G807260	GRMZM5G896604	Zm00001d028835	Zm00001d047675	Seita.9G433000	Si040166m	Pgl_GLEAN_10030121	Ot_Chr4_n35055	Et_4A_035965	Et_4B_040083	LOC_Os03g19040	Bradi1g64730
Sobic.001G398950	No Gene	GRMZM5G889372	No Gene	Zm00001d047676	Seita.9G433100	Si034381m	Pgl_GLEAN_10030120	Ot_Chr4_01076	Et_4A_035114	Et_4B_039260	LOC_Os03g19020	Bradi1g64740
Sobic.001G399100	GRMZM2G036086	GRMZM2G384972	Zm00001d028834	Zm00001d047676	Seita.9G433200	Si037232m	Pgl_GLEAN_10030119	Ot_Chr4_01075	Et_4A_035964	Et_4B_039253	LOC_Os03g19010	Bradi1g64750
Sobic.001G399200	GRMZM2G122965	GRMZM2G006341	Zm00001d028830	Zm00001d047677	Seita.9G433300	Si034055m	Pgl_GLEAN_10030117	Ot_Chr4_01074	Et_4A_035116	Et_4B_039258	LOC_Os03g18980	Bradi1g64770
Sobic.001G399300	No Gene	GRMZM2G006429	No Gene	Zm00001d047679	Seita.9G433400	Si035800m	Pgl_GLEAN_10030114	Ot_Chr4_01073	Et_4A_035111	Et_4B_039256	LOC_Os03g18970	Bradi1g64780
Sobic.001G399400	GRMZM2G427418	GRMZM2G006714	Zm00001d028829	Zm00001d047680	Seita.9G433500	Si035258m	Pgl_GLEAN_10030113	Ot_Chr4_01072	Et_4A_035108	Et_4B_039251	LOC_Os03g18960	Bradi1g64790
Sobic.001G399600	GRMZM2G427438	No Gene	Zm00001d028828	No Gene	Seita.9G433600	Si039512m	Pgl_GLEAN_10030112	Ot_Chr4_01071	Et_4A_035107	Et_4B_039250	LOC_Os03g18950	Bradi1g64800
Sobic.001G399700	GRMZM2G076537	No Gene	Zm00001d028827	No Gene	Seita.9G433700	Si034581m	Pgl_GLEAN_10030111	Ot_Chr4_01070	Et_4A_035106	Et_4B_039249	LOC_Os03g18940	Bradi1g64810
Sobic.001G399900	GRMZM2G377215	GRMZM2G006830	Zm00001d028826	No Gene	Seita.9G434000	Si039113m	Pgl_GLEAN_10030110	Ot_Chr4_01066	Et_4A_035104	Et_4B_040081	LOC_Os03g18910	Bradi1g64817
Sobic.001G400300	GRMZM2G016734	GRMZM2G134476	Zm00001d028820	Zm00001d047687	Seita.9G434600	Si040506m	Pgl_GLEAN_10014363	Ot_Chr4_01063	Et_4A_035962	Et_4B_039254	LOC_Os03g18870	Bradi1g64850
Sobic.001G400400	GRMZM2G321870	No Gene	Zm00001d028819	No Gene	Seita.9G434800	No Gene	Pgl_GLEAN_10014361	Ot_Chr4_01062	Et_4A_035961	Et_4B_036603	LOC_Os03g18860	Bradi1g64860
Sobic.001G400700	GRMZM2G112524	No Gene	Zm00001d028815	No Gene	Seita.9G435200	Si037829m	Pgl_GLEAN_10014356	Ot_Chr4_01059	Et_4A_035096	Et_4B_039243	LOC_Os03g18850	Bradi1g64920
Sobic.001G400800	GRMZM2G112524	No Gene	Zm00001d028815	No Gene	Seita.9G435200	Si037829m	Pgl_GLEAN_10014356	Ot_Chr4_01059	Et_4A_035096	Et_4B_039243	LOC_Os03g18850	Bradi1g64920
Sobic.001G400900	GRMZM2G112524	No Gene	Zm00001d028815	No Gene	Seita.9G435200	Si037829m	Pgl_GLEAN_10014356	Ot_Chr4_01059	Et_4A_035097	Et_4B_039243	LOC_Os03g18850	Bradi1g64920
Sobic.001G401000	GRMZM2G112524	No Gene	Zm00001d028815	No Gene	Seita.9G435200	Si037829m	Pgl_GLEAN_10014356	Ot_Chr4_01059	Et_4A_035094	Et_4B_039243	LOC_Os03g18850	Bradi1g64920
Sobic.001G401100	GRMZM2G112524	No Gene	Zm00001d028815	No Gene	Seita.9G435200	Si037829m	Pgl_GLEAN_10014356	Ot_Chr4_01059	Et_4A_035097	Et_4B_039243	LOC_Os03g18850	Bradi1g64920
Sobic.001G401200	GRMZM2G112524	No Gene	Zm00001d028815	No Gene	Seita.9G435200	Si037829m	Pgl_GLEAN_10014356	Ot_Chr4_01059	Et_4A_035094	Et_4B_039243	LOC_Os03g18850	Bradi1g64920
Sobic.001G401300	GRMZM2G112524	No Gene	Zm00001d028815	No Gene	Seita.9G435200	Si037829m	Pgl_GLEAN_10014356	Ot_Chr4_01059	Et_4A_035097	Et_4B_039243	LOC_Os03g18850	Bradi1g64920
Sobic.001G401400	GRMZM2G095043	GRMZM2G134471	Zm00001d028813	Zm00001d047688	Seita.9G435300	Si034677m	Pgl_GLEAN_10014355	Ot_Chr4_01058	Et_4A_035093	Et_4B_039242	LOC_Os03g18840	Bradi1g64927
Sobic.001G401500	GRMZM2G113364	GRMZM2G134424	Zm00001d028812	Zm00001d047689	Seita.9G435400	Si035877m	Pgl_GLEAN_10014354	Ot_Chr4_01057	Et_4A_035101	Et_4B_039246	LOC_Os03g18830	Bradi1g64940
Sobic.001G401600	GRMZM2G129302	GRMZM2G115762	Zm00001d028811	Zm00001d047694	Seita.9G435600	Si035653m	Pgl_GLEAN_10014353	Ot_Chr4_01056	Et_4A_032404	Et_4B_040077	LOC_Os03g18820	Bradi1g64950
Sobic.001G401700	GRMZM2G010328	GRMZM2G415117	Zm00001d028810	Zm00001d047695	Seita.9G435700	Si035578m	Pgl_GLEAN_10014352	Ot_Chr4_01055	Et_4A_035091	Et_4B_040072	LOC_Os03g18810	Bradi1g64957
Sobic.001G401800	GRMZM2G010545	No Gene	Zm00001d028809	No Gene	Seita.9G435800	Si034931m	Pgl_GLEAN_10014351	Ot_Chr4_01053	Et_4A_035100	Et_4B_040075	LOC_Os03g18790	Bradi1g64970
Sobic.001G401900	GRMZM2G010909	GRMZM2G148930	Zm00001d028808	Zm00001d047696	Seita.9G435900	Si036815m	Pgl_GLEAN_10014350	Ot_Chr4_n35057	No Gene	Et_4B_040074	LOC_Os03g18770	Bradi1g64978
Sobic.001G401975	GRMZM2G010909	GRMZM2G148930	Zm00001d028808	Zm00001d047696	Seita.9G435900	Si036815m	Pgl_GLEAN_10014350	Ot_Chr4_n35057	No Gene	Et_4B_040074	LOC_Os03g18770	Bradi1g64978
Sobic.001G402200	GRMZM2G455809	GRMZM2G308351	Zm00001d028806	Zm00001d047698	Seita.9G436000	Si036558m	Pgl_GLEAN_10014349	Ot_Chr4_01051	Et_4A_035953	Et_4B_039241	LOC_Os03g18740	Bradi1g64987
Sobic.001G402300	GRMZM2G153450	GRMZM2G007590	Zm00001d028804	Zm00001d047699	Seita.9G436100	Si036950m	Pgl_GLEAN_10014348	Ot_Chr4_01049	Et_4A_035090	Et_4B_039245	LOC_Os03g18720	Bradi1g65000
Sobic.001G402400	GRMZM2G104534	GRMZM2G007514	Zm00001d028803	Zm00001d047701	Seita.9G436200	Si033932m	Pgl_GLEAN_10014347	Ot_Chr4_n35058	Et_4A_035089	Et_4B_039230	LOC_Os03g18710	Bradi1g65010
Sobic.001G402600	GRMZM2G104464	No Gene	Zm00001d028802	No Gene	Seita.9G436300	No Gene	Pgl_GLEAN_10014346	Ot_Chr4_01048	Et_4A_035088	Et_4B_039229	LOC_Os03g18700	Bradi1g65060
Sobic.001G402701	GRMZM2G417082	GRMZM2G007475	No Gene	Zm00001d047702	Seita.9G436700	Si037438m	Pgl_GLEAN_10014343	Ot_Chr4_01046	Et_4A_035085	Et_4B_039225	LOC_Os03g18680	Bradi1g65081
Sobic.001G403000	GRMZM2G365240	No Gene	Zm00001d028798	No Gene	Seita.9G436900	Si039340m	Pgl_GLEAN_10014340	Ot_Chr4_01044	Et_4A_035952	Et_4B_040066	LOC_Os03g18660	Bradi1g65090
Sobic.001G403100	GRMZM5G814718	No Gene	Zm00001d028797	No Gene	Seita.9G437000	Si034761m	Pgl_GLEAN_10014339	Ot_Chr4_01043	Et_4A_035084	Et_4B_039224	LOC_Os03g18640	Bradi1g65100
Sobic.001G403200	GRMZM2G066274	No Gene	Zm00001d028796	No Gene	Seita.9G437100	Si034267m	Pgl_GLEAN_10014338	Ot_Chr4_01042	Et_4A_035951	Et_4B_039223	LOC_Os03g18630	Bradi1g65110
Sobic.001G403400	GRMZM2G029543	GRMZM2G053639	Zm00001d028787	Zm00001d047706	Seita.9G437400	Si036043m	Pgl_GLEAN_10014337	Ot_Chr4_01039	Et_4A_035087	Et_4B_039228	LOC_Os03g18590	Bradi1g65140
Sobic.001G403500	GRMZM2G030016	GRMZM2G053652	Zm00001d028786	Zm00001d047707	Seita.9G437500	Si037629m	Pgl_GLEAN_10014336	Ot_Chr4_01038	Et_4A_035075	Et_4B_039221	LOC_Os03g18570	Bradi1g65150
Sobic.001G403600	GRMZM2G032047	No Gene	Zm00001d028785	No Gene	Seita.9G437600	Si037780m	Pgl_GLEAN_10014335	Ot_Chr4_01037	Et_4A_035082	Et_4B_039227	LOC_Os03g18560	Bradi1g65157
Sobic.001G403700	GRMZM2G032182	GRMZM2G053908	Zm00001d028784	Zm00001d047709	Seita.9G437700	Si036537m	Pgl_GLEAN_10014334	Ot_Chr4_01035	Et_4A_035950	Et_4B_039219	LOC_Os03g18550	Bradi1g65170
Sobic.001G403800	GRMZM2G110000	No Gene	Zm00001d028783	No Gene	Seita.9G437800	Si039626m	Pgl_GLEAN_10014333	Ot_Chr4_01034	Et_4A_035073	Et_4B_039218	LOC_Os03g18540	Bradi1g65180
Sobic.001G403900	No Gene	GRMZM2G083190	No Gene	Zm00001d047711	Seita.9G437900	Si038991m	Pgl_GLEAN_10014333	Ot_Chr4_01033	Et_4A_035949	Et_4B_036600	LOC_Os03g18530	Bradi1g65190
Sobic.001G404000	No Gene	GRMZM2G083222	No Gene	Zm00001d047712	Seita.9G438100	Si040250m	Pgl_GLEAN_10014331	Ot_Chr4_01032	Et_4A_035072	Et_4B_039217	LOC_Os03g18520	Bradi1g65197
Sobic.001G404100	GRMZM2G058138	GRMZM2G083262	Zm00001d028782	Zm00001d047713	Seita.9G438200	Si034879m	Pgl_GLEAN_10014330	Ot_Chr4_n35060	Et_4A_035071	Et_4B_039210	LOC_Os03g18510	Bradi1g65210
Sobic.001G404200	GRMZM2G007080	No Gene	Zm00001d028779	No Gene	Seita.9G438300	No Gene	Pgl_GLEAN_10014329	Ot_Chr4_01031	Et_4A_035081	Et_4B_039216	LOC_Os03g18500	Bradi1g65220
Sobic.001G404300	GRMZM2G006981	No Gene	Zm00001d028778	No Gene	Seita.9G438400	Si036333m	Pgl_GLEAN_10014328	Ot_Chr4_01030	Et_4A_035070	No Gene	LOC_Os03g18490	Bradi1g65230
Sobic.001G404500	GRMZM2G307992	No Gene	Zm00001d028775	No Gene	Seita.9G438700	Si036379m	Pgl_GLEAN_10025369	Ot_Chr4_01028	Et_4A_035079	Et_4B_039214	LOC_Os03g18454	Bradi1g65246
Sobic.001G404600	No Gene	No Gene	No Gene	Zm00001d047717	Seita.9G438800	Si034171m	Pgl_GLEAN_10025370	Ot_Chr4_01027	Et_4A_035069	Et_4B_039209	LOC_Os03g18440	Bradi1g65290
Sobic.001G404700	GRMZM2G006370	AC206223_3_FG006	Zm00001d028774	Zm00001d047719	Seita.9G438900	Si034839m	Pgl_GLEAN_10025371	Ot_Chr4_01025	Et_4A_035078	Et_4B_039213	LOC_Os03g18430	Bradi1g65300
Sobic.001G404800	GRMZM2G006085	AC206223_3_FG010	Zm00001d028773	Zm00001d047720	Seita.9G439000	Si040009m	Pgl_GLEAN_10025372	Ot_Chr4_01024	Et_4A_035068	Et_4B_039208	LOC_Os03g18420	Bradi1g65310
Sobic.001G405000	GRMZM2G135359	No Gene	Zm00001d028770	No Gene	Seita.9G439200	Si035264m	Pgl_GLEAN_10025374	Ot_Chr4_01022	Et_4A_035076	Et_4B_039211	LOC_Os03g18370	Bradi1g65340
Sobic.001G405100	GRMZM2G135456	AC206223_3_FG008	Zm00001d028769	Zm00001d047721	Seita.9G439300	Si034098m	Pgl_GLEAN_10025375	Ot_Chr4_01020	Et_4A_035067	Et_4B_039207	LOC_Os03g18360	Bradi1g65350
Sobic.001G405200	AC196161_3_FG002	No Gene	Zm00001d028767	No Gene	Seita.9G439500	Si037484m	Pgl_GLEAN_10025378	Ot_Chr4_01018	Et_4A_035065	Et_4B_040061	LOC_Os03g18330	Bradi1g65410
Sobic.001G405300	GRMZM5G824405	No Gene	Zm00001d028762	No Gene	Seita.9G439600	Si034441m	Pgl_GLEAN_10025378	Ot_Chr4_01017	Et_4A_035062	Et_4B_039206	LOC_Os03g18310	Bradi1g65420
Sobic.001G405400	GRMZM5G850640	AC206223_3_FG001	Zm00001d028761	Zm00001d047723	Seita.9G439700	Si035865m	Pgl_GLEAN_10025379	Ot_Chr4_01016	Et_4A_035061	Et_4B_039205	LOC_Os03g18300	Bradi1g65430
Sobic.001G405500	GRMZM2G087186	No Gene	Zm00001d028759	No Gene	Seita.9G439800	Si034754m	Pgl_GLEAN_10025380	Ot_Chr4_01014	Et_4A_035064	Et_4B_040060	LOC_Os03g18220	Bradi1g65440
Sobic.001G405600	GRMZM2G087161	No Gene	Zm00001d028757	No Gene	Seita.9G439900	Si034393m	Pgl_GLEAN_10025381	Ot_Chr4_01013	Et_4A_035060	Et_4B_039204	LOC_Os03g18210	Bradi1g65450
Sobic.001G405800	No Gene	GRMZM5G898471	No Gene	Zm00001d047726	Seita.9G440100	Si034850m	Pgl_GLEAN_10025381	Ot_Chr4_01011	Et_4A_035059	Et_4B_039201	LOC_Os03g18200	Bradi1g65480
Sobic.001G405900	GRMZM2G094388	GRMZM2G078933	Zm00001d028755	Zm00001d047727	Seita.9G440200	Si036902m	Pgl_GLEAN_10025383	Ot_Chr4_01010	Et_4A_035063	Et_4B_039203	LOC_Os03g18180	Bradi1g65490
Sobic.001G406100	AC208201_3_FG001	GRMZM2G090025	Zm00001d028753	No Gene	Seita.9G440400	Si035644m	Pgl_GLEAN_10025385	Ot_Chr4_01006	Et_4A_035058	Et_4B_039200	LOC_Os03g18160	Bradi1g65510
Sobic.001G406300	AC208201_3_FG002	GRMZM2G465287	Zm00001d028752	Zm00001d047732	Seita.9G440500	Si036123m	Pgl_GLEAN_10025387	Ot_Chr4_01005	Et_4A_035057	Et_4B_039199	LOC_Os03g18150	Bradi1g65520
Sobic.001G406700	AC208201_3_FG003	No Gene	Zm00001d028751	No Gene	Seita.9G440600	Si040127m	Pgl_GLEAN_10025388	Ot_Chr4_01003	Et_4A_035055	Et_4B_039198	LOC_Os03g18140	Bradi1g65530
Sobic.001G406800	GRMZM2G053669	GRMZM2G078472	Zm00001d028750	Zm00001d047736	Seita.9G440900	Si034620m	Pgl_GLEAN_10025389	Ot_Chr4_01001	Et_4A_035945	Et_4B_040056	LOC_Os03g18130	Bradi1g65540
Sobic.001G407200	No Gene	GRMZM2G047894	No Gene	Zm00001d047739	Seita.9G441300	Si035567m	Pgl_GLEAN_10025392	Ot_Chr4_n35063	Et_4A_035054	Et_4B_039197	LOC_Os03g18080	Bradi1g65571
Sobic.001G407600	GRMZM2G074401	GRMZM2G128971	Zm00001d028742	Zm00001d047743	Seita.9G441500	Si035778m	Pgl_GLEAN_10025394	Ot_Chr4_00992	Et_4A_035052	Et_4B_039195	LOC_Os03g18070	Bradi1g65580
Sobic.001G407800	AC212219_3_FG005	GRMZM2G117246	Zm00001d028744	Zm00001d047744	Seita.9G441600	Si036188m	Pgl_GLEAN_10025395	Ot_Chr4_00991	Et_4A_035051	Et_4B_039194	LOC_Os03g18030	Bradi1g65590
Sobic.001G407900	GRMZM2G114354	No Gene	Zm00001d028745	No Gene	Seita.9G441700	Si037457m	Pgl_GLEAN_10025396	Ot_Chr4_00990	Et_4A_035048	Et_4B_039191	LOC_Os03g18020	Bradi1g65600
Sobic.001G408001	GRMZM2G114354	No Gene	Zm00001d028746	No Gene	Seita.9G441800	Si034825m	Pgl_GLEAN_10025397	Ot_Chr4_00989	Et_4A_035048	Et_4B_039189	LOC_Os03g18010	Bradi1g65610
Sobic.001G408100	GRMZM2G024159	GRMZM2G117207	Zm00001d028736	Zm00001d047745	Seita.9G441900	Si037113m	Pgl_GLEAN_10025398	Ot_Chr4_00988	Et_4A_035941	Et_4B_039185	LOC_Os03g17990	Bradi1g65620
Sobic.001G408200	GRMZM2G107867	No Gene	Zm00001d028733	No Gene	Seita.9G442000	Si035270m	Pgl_GLEAN_10025399	Ot_Chr4_00987	Et_4A_035047	Et_4B_039184	LOC_Os03g17980	Bradi1g65630
Sobic.001G408300	No Gene	GRMZM2G154316	No Gene	Zm00001d047746	Seita.9G442200	Si034566m	Pgl_GLEAN_10025401	Ot_Chr4_00985	Et_4A_035029	Et_4B_039182	LOC_Os03g17950	Bradi1g65650
Sobic.001G408400	GRMZM2G107838	No Gene	Zm00001d028731	No Gene	Seita.9G442300	Si037364m	Pgl_GLEAN_10025402	Ot_Chr4_00983	Et_4A_035033	Et_4B_039187	LOC_Os03g17940	Bradi1g65657
Sobic.001G408500	GRMZM2G107731	GRMZM2G015730	Zm00001d028730	Zm00001d047747	Seita.9G442400	Si035845m	Pgl_GLEAN_10025403	Ot_Chr4_00982	Et_4A_035028	Et_4B_039181	LOC_Os03g17930	Bradi1g65670
Sobic.001G408600	GRMZM2G158261	No Gene	Zm00001d028728	No Gene	Seita.9G442500	Si036021m	Pgl_GLEAN_10025404	Ot_Chr4_00981	Et_4A_035027	Et_4B_039180	LOC_Os03g17920	Bradi1g65680
Sobic.001G408800	GRMZM2G158197	GRMZM2G118979	Zm00001d028727	Zm00001d047749	Seita.9G442700	Si035109m	Pgl_GLEAN_10025406	Ot_Chr4_00979	Et_4A_035025	Et_4B_039178	LOC_Os03g17900	Bradi1g65700
Sobic.001G408900	GRMZM2G073628	No Gene	Zm00001d028726	No Gene	Seita.9G442800	Si037687m	Pgl_GLEAN_10025407	Ot_Chr4_00978	Et_4A_035032	Et_4B_039186	LOC_Os03g17860	Bradi1g65710
Sobic.001G409100	GRMZM2G001079	GRMZM2G118959	Zm00001d028725	Zm00001d047750	Seita.9G443200	Si036401m	Pgl_GLEAN_10025411	Ot_Chr4_00974	Et_4A_035023	Et_4B_039176	LOC_Os03g17850	Bradi1g65750
Sobic.001G409200	GRMZM2G021095	GRMZM2G145568	Zm00001d028721	Zm00001d047752	Seita.9G443300	Si037280m	Pgl_GLEAN_10025412	Ot_Chr4_n35069	Et_4A_035031	Et_4B_039175	LOC_Os03g17810	Bradi1g65760
Sobic.001G409300	GRMZM2G319781	No Gene	Zm00001d028720	No Gene	Seita.9G443400	Si036699m	Pgl_GLEAN_10025414	Ot_Chr4_n35712	Et_4A_035938	Et_4B_039174	LOC_Os03g17800	Bradi1g65767
Sobic.001G409400	GRMZM2G179462	No Gene	Zm00001d028718	No Gene	Seita.9G443500	Si038484m	Pgl_GLEAN_10025415	Ot_Chr4_00972	Et_4A_031977	Et_4B_040055	LOC_Os03g17790	Bradi1g65780
Sobic.001G409700	GRMZM2G141386	GRMZM2G145562	Zm00001d028714	Zm00001d047753	Seita.9G443800	Si036042m	Pgl_GLEAN_10025417	Ot_Chr4_00970	Et_4A_035021	Et_4B_039173	LOC_Os03g17760	Bradi1g65785
Sobic.001G409900	GRMZM2G443265	GRMZM2G447617	Zm00001d028713	Zm00001d047754	Seita.9G443900	Si036627m	Pgl_GLEAN_10025419	Ot_Chr4_n35068	Et_4A_035014	Et_4B_039168	LOC_Os03g17740	Bradi1g65790
Sobic.001G410000	GRMZM2G141273	GRMZM2G145451	Zm00001d028712	Zm00001d047755	Seita.9G444000	Si036014m	Pgl_GLEAN_10025420	Ot_Chr4_00967	Et_4A_035013	Et_4B_039167	LOC_Os03g17730	Bradi1g65800
Sobic.001G410100	GRMZM2G017792	GRMZM2G053987	Zm00001d028711	Zm00001d047758	Seita.9G444100	Si036218m	Pgl_GLEAN_10025422	Ot_Chr4_n35071	Et_4A_035020	Et_4B_039172	LOC_Os03g17700	Bradi1g65810
Sobic.001G410200	GRMZM2G137839	GRMZM2G054300	Zm00001d028709	Zm00001d047757	Seita.9G444200	Si037167m	Pgl_GLEAN_10025423	Ot_Chr4_00964	Et_4A_035012	Et_4B_040053	LOC_Os03g17690	Bradi1g65820
Sobic.001G410600	GRMZM2G030880	No Gene	Zm00001d028707	No Gene	Seita.9G444600	Si038047m	Pgl_GLEAN_10025425	Ot_Chr4_00961	Et_4A_035011	Et_4B_039166	LOC_Os03g17660	Bradi1g65850
Sobic.001G410700	AC202041_4_FG003	GRMZM2G092123	No Gene	Zm00001d047759	Seita.9G444700	Si034277m	Pgl_GLEAN_10028432	Ot_Chr4_00959	Et_4A_035019	Et_4B_039170	LOC_Os03g17634	Bradi1g65860
Sobic.001G410800	GRMZM2G052581	No Gene	Zm00001d028705	No Gene	Seita.9G444800	Si038963m	Pgl_GLEAN_10028433	Ot_Chr4_00960	Et_4A_035934	Et_4B_040051	LOC_Os03g17610	Bradi1g65870
Sobic.001G411100	GRMZM2G052479	No Gene	Zm00001d028704	No Gene	Seita.9G444900	Si037096m	Pgl_GLEAN_10028434	Ot_Chr4_00958	Et_4A_035010	Et_4B_039165	LOC_Os03g17600	Bradi1g65880
Sobic.001G411200	No Gene	GRMZM2G030097	No Gene	Zm00001d047760	Seita.9G445000	Si036102m	Pgl_GLEAN_10028435	Ot_Chr4_00957	Et_4A_035018	Et_4B_039164	LOC_Os03g17590	Bradi1g65890
Sobic.001G411300	AC217300_3_FG005	GRMZM2G030203	Zm00001d028702	No Gene	Seita.9G445100	Si037416m	Pgl_GLEAN_10028436	Ot_Chr4_00956	Et_4A_035937	Et_4B_040050	LOC_Os03g17580	Bradi1g65900
Sobic.001G411400	No Gene	GRMZM2G095727	No Gene	Zm00001d047761	Seita.9G445200	Si034368m	Pgl_GLEAN_10028437	Ot_Chr4_00953	Et_4A_035017	Et_4B_039163	LOC_Os03g17570	Bradi1g65910
Sobic.001G411900	GRMZM2G154883	GRMZM2G095868	Zm00001d028699	Zm00001d047762	Seita.9G445500	Si034197m	Pgl_GLEAN_10028440	Ot_Chr4_00950	Et_4A_035009	Et_4B_039156	LOC_Os03g17540	Bradi1g65940
Sobic.001G412100	GRMZM2G109967	GRMZM2G124313	Zm00001d028698	Zm00001d047763	Seita.9G445700	Si035919m	Pgl_GLEAN_10028441	Ot_Chr4_00949	Et_4A_035008	Et_4B_039161	LOC_Os03g17520	Bradi1g65950
Sobic.001G412200	GRMZM2G041955	No Gene	Zm00001d028697	No Gene	Seita.9G445800	Si039649m	Pgl_GLEAN_10028442	Ot_Chr4_00948	Et_4A_035007	Et_4B_039160	LOC_Os03g17510	Bradi1g65990
Sobic.001G412400	GRMZM2G338037	GRMZM2G011071	Zm00001d028696	Zm00001d047764	Seita.9G446000	Si036631m	Pgl_GLEAN_10028443	Ot_Chr4_00947	Et_4A_035006	Et_4B_039159	LOC_Os03g17500	Bradi1g66000
Sobic.001G412500	GRMZM2G042032	No Gene	Zm00001d028695	No Gene	Seita.9G446100	Si037798m	Pgl_GLEAN_10028444	Ot_Chr4_00946	Et_4A_035001	Et_4B_039155	LOC_Os03g17490	Bradi1g66010
Sobic.001G412700	GRMZM2G042639	GRMZM2G162486	Zm00001d028693	Zm00001d047765	Seita.9G446300	Si037213m	Pgl_GLEAN_10028446	Ot_Chr4_00944	Et_4A_035004	Et_4B_039158	LOC_Os03g17480	Bradi1g66020
Sobic.001G412800	GRMZM2G043291	GRMZM2G162486	Zm00001d028693	Zm00001d047765	Seita.9G446400	Si036831m	Pgl_GLEAN_10028447	Ot_Chr4_00943	Et_4A_035003	Et_4B_039158	LOC_Os03g17470	Bradi1g66030
Sobic.001G413100	No Gene	GRMZM2G162467	No Gene	Zm00001d047766	Seita.9G446700	No Gene	Pgl_GLEAN_10028451	Ot_Chr4_00940	Et_4A_034998	Et_4B_039148	LOC_Os03g17450	Bradi1g66040
Sobic.001G413200	GRMZM2G041989	GRMZM2G162460	Zm00001d028691	Zm00001d047767	Seita.9G446800	Si036571m	Pgl_GLEAN_10028452	Ot_Chr4_00939	Et_4A_035002	Et_4B_039153	LOC_Os03g17440	Bradi1g66050
Sobic.001G413900	GRMZM2G428096	GRMZM2G162426	Zm00001d028687	Zm00001d047769	Seita.9G447700	Si033969m	Pgl_GLEAN_10028460	Ot_Chr4_00930	Et_4A_034993	Et_4B_039149	LOC_Os03g17310	Bradi1g66150
Sobic.001G414000	GRMZM2G442277	No Gene	Zm00001d028686	No Gene	Seita.9G447800	Si034215m	Pgl_GLEAN_10028461	Ot_Chr4_00929	Et_4A_035923	Et_4B_040042	LOC_Os03g17300	Bradi1g66160
Sobic.001G414100	No Gene	GRMZM2G462422	No Gene	Zm00001d047770	Seita.9G448100	Si038749m	Pgl_GLEAN_10028462	Ot_Chr4_n35077	Et_4A_034991	Et_4B_039144	LOC_Os03g17270	Bradi1g66190
Sobic.001G414400	GRMZM2G042107	No Gene	Zm00001d028680	No Gene	Seita.9G448300	Si034930m	Pgl_GLEAN_10028463	Ot_Chr4_00925	Et_4A_034987	Et_4B_039140	LOC_Os03g17250	Bradi1g66210
Sobic.001G414500	GRMZM2G338333	GRMZM2G020982	Zm00001d028679	Zm00001d047772	Seita.9G448400	Si034514m	Pgl_GLEAN_10028464	Ot_Chr4_n35075	Et_4A_034987	Et_4B_039140	LOC_Os03g17240	Bradi1g66220
Sobic.001G414650	No Gene	GRMZM2G347717	No Gene	Zm00001d047774	Seita.9G448500	Si035835m	Pgl_GLEAN_10028465	Ot_Chr4_00924	Et_4A_035921	Et_4B_039143	LOC_Os03g17230	Bradi1g66227
Sobic.001G414900	No Gene	GRMZM2G049322	No Gene	Zm00001d047776	Seita.9G448700	Si034052m	Pgl_GLEAN_10028467	Ot_Chr4_00921	Et_4A_034986	Et_4B_039139	LOC_Os03g17210	Bradi1g66240
Sobic.001G415200	GRMZM2G026910	AC233939_1_FG004	Zm00001d028675	Zm00001d047779	Seita.9G449000	Si038318m	Pgl_GLEAN_10028469	Ot_Chr4_00918	Et_4A_034984	Et_4B_039137	LOC_Os03g17200	Bradi1g66280
Sobic.001G415300	GRMZM2G401769	GRMZM5G891159	Zm00001d028671	Zm00001d047780	Seita.9G449100	Si033899m	Pgl_GLEAN_10028470	Ot_Chr4_00916	Et_4A_034990	Et_4B_039142	LOC_Os03g17180	Bradi1g66290
Sobic.001G415400	No Gene	No Gene	Zm00001d028670	No Gene	Seita.9G449200	Si037067m	Pgl_GLEAN_10028471	Ot_Chr4_00915	Et_4A_034983	Et_4B_039136	LOC_Os03g17174	Bradi1g66296
Sobic.001G415500	GRMZM2G171232	GRMZM2G021202	Zm00001d028668	Zm00001d047782	Seita.9G449300	Si036778m	Pgl_GLEAN_10028472	Ot_Chr4_n35086	Et_4A_034982	Et_4B_039135	LOC_Os03g17170	Bradi1g66302
Sobic.001G416000	GRMZM2G471904	No Gene	Zm00001d028669	No Gene	Seita.9G449500	Si034027m	Pgl_GLEAN_10028473	Ot_Chr4_00913	Et_4A_034972	Et_4B_039133	LOC_Os03g17164	Bradi1g66317
Sobic.001G416200	GRMZM2G048154	GRMZM2G112251	Zm00001d028667	Zm00001d047786	Seita.9G449600	Si037660m	Pgl_GLEAN_10028475	Ot_Chr4_00912	Et_4A_034981	Et_4B_039132	LOC_Os03g17150	Bradi1g66330
Sobic.001G416300	GRMZM2G150697	No Gene	Zm00001d028665	No Gene	Seita.9G449700	Si036840m	Pgl_GLEAN_10028476	Ot_Chr4_00911	Et_4A_034980	Et_4B_039131	LOC_Os03g17140	Bradi1g66340
Sobic.001G416500	GRMZM2G150729	No Gene	Zm00001d028664	No Gene	Seita.9G449800	Si039675m	Pgl_GLEAN_10028477	Ot_Chr4_00910	Et_4A_034979	Et_4B_039130	LOC_Os03g17130	Bradi1g66345
Sobic.001G416700	GRMZM2G044237	No Gene	Zm00001d028662	No Gene	Seita.9G449900	Si035137m	Pgl_GLEAN_10028478	Ot_Chr4_00909	Et_4A_034978	Et_4B_039129	LOC_Os03g17120	Bradi1g66350
Sobic.001G416800	No Gene	GRMZM2G305046	No Gene	Zm00001d047787	Seita.9G450000	Si037849m	Pgl_GLEAN_10028479	Ot_Chr4_00908	Et_4A_034977	Et_4B_039128	LOC_Os03g17100	Bradi1g66370
Sobic.001G416900	No Gene	GRMZM2G305046	No Gene	Zm00001d047787	Seita.9G450000	Si037849m	Pgl_GLEAN_10028479	Ot_Chr4_00908	Et_4A_034977	Et_4B_039128	LOC_Os03g17100	Bradi1g66370
Sobic.001G417400	GRMZM2G077797	No Gene	Zm00001d028661	No Gene	Seita.9G450300	Si040509m	Pgl_GLEAN_10028483	Ot_Chr4_00904	Et_4A_034975	Et_4B_039127	LOC_Os03g17060	Bradi1g66390
Sobic.001G417500	GRMZM2G078052	No Gene	Zm00001d028660	No Gene	Seita.9G450400	Si034123m	Pgl_GLEAN_10028484	Ot_Chr4_00902	Et_4A_034971	Et_4B_039124	LOC_Os03g17050	Bradi1g66400
Sobic.001G417700	No Gene	GRMZM2G412075	No Gene	Zm00001d047790	Seita.9G450600	Si040761m	Pgl_GLEAN_10028486	Ot_Chr4_00900	Et_4A_035910	Et_4B_040034	LOC_Os03g17030	Bradi1g66410
Sobic.001G417800	GRMZM2G119886	No Gene	Zm00001d028656	Zm00001d047793	Seita.9G450700	Si039502m	Pgl_GLEAN_10028488	Ot_Chr4_00898	Et_4A_034974	Et_4B_040037	LOC_Os03g17020	Bradi1g66420
Sobic.001G417900	GRMZM2G157329	GRMZM2G166780	Zm00001d028655	Zm00001d047794	Seita.9G450900	Si036503m	Pgl_GLEAN_10028489	Ot_Chr4_00897	Et_4A_034973	Et_4B_039126	LOC_Os03g17010	Bradi1g66430
Sobic.001G418100	GRMZM2G044027	GRMZM2G165357	Zm00001d028653	Zm00001d047797	Seita.9G451200	Si036432m	Pgl_GLEAN_10028493	Ot_Chr4_00895	Et_4A_034969	Et_4B_039122	LOC_Os03g16980	Bradi1g66440
Sobic.001G418200	GRMZM2G043878	No Gene	Zm00001d028651	No Gene	Seita.9G451300	Si037065m	Pgl_GLEAN_10028495	Ot_Chr4_00890	Et_4A_034968	Et_4B_039125	LOC_Os03g16960	Bradi1g66450
Sobic.001G418600	GRMZM2G145275	GRMZM2G366532	Zm00001d028630	Zm00001d047799	Seita.9G451500	Si034600m	Pgl_GLEAN_10028496	Ot_Chr4_n35093	Et_4A_035908	Et_4B_040023	LOC_Os03g16920	Bradi1g66470
Sobic.001G418700	GRMZM2G048482	GRMZM2G063875	Zm00001d028643	Zm00001d047800	Seita.9G451600	Si039967m	Pgl_GLEAN_10028498	Ot_Chr4_n35092	Et_4A_035906	Et_4B_040019	LOC_Os03g16910	Bradi1g66480
Sobic.001G418800	GRMZM2G096231	GRMZM2G161293	Zm00001d028642	Zm00001d047801	Seita.9G451700	Si035899m	Pgl_GLEAN_10028499	Ot_Chr4_00885	Et_4A_034967	Et_4B_039111	LOC_Os03g16890	Bradi1g66497
Sobic.001G418900	GRMZM2G096261	GRMZM5G872568	Zm00001d028641	No Gene	Seita.9G451800	Si038312m	Pgl_GLEAN_10028499	Ot_Chr4_n35094	Et_4A_034966	Et_4B_039110	LOC_Os03g16874	Bradi1g66510
Sobic.001G419000	GRMZM2G145275	GRMZM2G366532	Zm00001d028639	Zm00001d047799	Seita.9G451500	Si034600m	Pgl_GLEAN_10028507	Ot_Chr4_n35101	Et_4A_035904	Et_4B_039107	LOC_Os03g16920	Bradi1g66590
Sobic.001G419100	GRMZM2G145275	GRMZM2G366532	Zm00001d028639	Zm00001d047799	Seita.9G451500	Si034600m	Pgl_GLEAN_10028503	Ot_Chr4_n35101	Et_4A_035904	Et_4B_040025	LOC_Os03g16920	Bradi1g66470
Sobic.001G419200	GRMZM2G145275	GRMZM2G366532	Zm00001d028639	Zm00001d047799	Seita.9G451500	Si034600m	Pgl_GLEAN_10028502	Ot_Chr4_n35101	Et_4A_034960	Et_4B_040025	LOC_Os03g16920	Bradi1g66470
Sobic.001G419300	GRMZM2G145275	GRMZM2G366532	Zm00001d028639	Zm00001d047799	Seita.9G451500	Si034600m	Pgl_GLEAN_10028507	Ot_Chr4_n35101	Et_4A_034960	Et_4B_039107	LOC_Os03g16920	Bradi1g66590
Sobic.001G419400	GRMZM2G145275	GRMZM2G366532	Zm00001d028639	Zm00001d047799	Seita.9G451500	Si034600m	Pgl_GLEAN_10028507	Ot_Chr4_n35101	Et_4A_035904	Et_4B_039107	LOC_Os03g16880	Bradi1g66470
Sobic.001G419500	GRMZM2G145275	GRMZM2G366532	Zm00001d028639	Zm00001d047799	Seita.9G451500	Si034600m	Pgl_GLEAN_10028500	Ot_Chr4_n35101	Et_4A_034960	Et_4B_039107	LOC_Os03g16920	Bradi1g66590
Sobic.001G419600	GRMZM2G145275	GRMZM2G366532	Zm00001d028639	Zm00001d047799	Seita.9G451500	Si034600m	Pgl_GLEAN_10028507	Ot_Chr4_n35101	Et_4A_035904	Et_4B_039107	LOC_Os03g16920	Bradi1g66470
Sobic.001G419700	GRMZM2G145275	GRMZM2G366532	Zm00001d028639	Zm00001d047799	Seita.9G451500	Si034600m	Pgl_GLEAN_10028500	Ot_Chr4_n35101	Et_4A_034960	Et_4B_039107	LOC_Os03g16920	Bradi1g66590
Sobic.001G419801	GRMZM2G145275	GRMZM2G366532	Zm00001d028639	Zm00001d047799	Seita.9G451500	Si034600m	Pgl_GLEAN_10028507	Ot_Chr4_n35101	Et_4A_034960	Et_4B_039105	LOC_Os03g16880	Bradi1g66561
Sobic.001G419900	GRMZM2G145275	GRMZM2G366532	Zm00001d028639	Zm00001d047799	Seita.9G451500	Si034600m	Pgl_GLEAN_10016341	Ot_Chr4_n35096	Et_4A_035904	Et_4B_039107	LOC_Os03g16860	Bradi1g66470
Sobic.001G420100	GRMZM2G428391	GRMZM2G366532	Zm00001d028630	Zm00001d047799	Seita.9G451900	Si034604m	Pgl_GLEAN_10016343	Ot_Chr4_n35096	Et_4A_035908	Et_4B_040025	LOC_Os03g16860	Bradi1g66590
Sobic.001G420300	AC233935_1_FG005	No Gene	Zm00001d028625	Zm00001d047802	Seita.9G452000	Si036197m	Pgl_GLEAN_10016344	Ot_Chr4_n35099	Et_4A_035902	Et_4B_040018	LOC_Os03g16850	Bradi1g66597
Sobic.001G420500	GRMZM5G891990	GRMZM2G402015	Zm00001d028623	Zm00001d047803	Seita.9G452400	Si034883m	Pgl_GLEAN_10016345	Ot_Chr4_00880	Et_4A_034956	Et_4B_039102	LOC_Os03g16824	Bradi1g66610
Sobic.001G420700	GRMZM2G160906	GRMZM2G103490	Zm00001d028620	Zm00001d047804	Seita.9G452600	Si039474m	Pgl_GLEAN_10016346	Ot_Chr4_00879	Et_4A_035900	Et_4B_040017	LOC_Os03g16800	Bradi1g66620
Sobic.001G420800	GRMZM2G043030	GRMZM2G103465	Zm00001d028619	Zm00001d047805	Seita.9G452700	Si036706m	Pgl_GLEAN_10016347	Ot_Chr4_00878	Et_4A_034955	Et_4B_039101	LOC_Os03g16790	Bradi1g66627
Sobic.001G420900	GRMZM2G113002	GRMZM2G103270	Zm00001d028616	Zm00001d047806	Seita.9G452800	Si035733m	Pgl_GLEAN_10016348	Ot_Chr4_00875	Et_4A_034958	Et_4B_039103	LOC_Os03g16780	Bradi1g66640
Sobic.001G421000	GRMZM2G112925	GRMZM2G103247	Zm00001d028615	Zm00001d047807	Seita.9G453000	Si039990m	Pgl_GLEAN_10016349	Ot_Chr4_00874	Et_4A_035899	Et_4B_039100	LOC_Os03g16760	Bradi1g66650
Sobic.001G421200	GRMZM2G112925	GRMZM2G103247	Zm00001d028615	Zm00001d047807	Seita.9G453000	Si039990m	Pgl_GLEAN_10016349	Ot_Chr4_00874	Et_4A_035899	Et_4B_039100	LOC_Os03g16760	Bradi1g66650
Sobic.001G421300	GRMZM2G087459	No Gene	Zm00001d028613	No Gene	Seita.9G453100	Si036286m	Pgl_GLEAN_10016352	Ot_Chr4_00870	Et_4A_034957	Et_4B_040016	LOC_Os03g16740	Bradi1g66660
Sobic.001G421400	GRMZM2G087600	No Gene	Zm00001d028612	No Gene	Seita.9G453200	Si036749m	Pgl_GLEAN_10016353	Ot_Chr4_00869	Et_4A_034954	Et_4B_039099	LOC_Os03g16730	Bradi1g66670
Sobic.001G421700	GRMZM2G174644	GRMZM2G114126	Zm00001d028606	Zm00001d047812	Seita.9G453500	Si035583m	Pgl_GLEAN_10016354	Ot_Chr4_00855	Et_4A_034948	Et_4B_039095	LOC_Os03g16690	Bradi1g66687
Sobic.001G422100	GRMZM2G179432	GRMZM2G151992	Zm00001d028601	Zm00001d047814	Seita.9G453700	Si036988m	Pgl_GLEAN_10016355	Ot_Chr4_00851	Et_4A_035898	Et_4B_039097	LOC_Os03g16670	Bradi1g66710
Sobic.001G422300	GRMZM2G305526	No Gene	Zm00001d028599	No Gene	Seita.9G453900	Si034916m	Pgl_GLEAN_10016357	Ot_Chr4_00849	Et_4A_034950	Et_4B_040014	LOC_Os03g16610	Bradi1g66720
Sobic.001G422600	GRMZM2G109831	No Gene	Zm00001d028596	No Gene	Seita.9G462000	Si039185m	Pgl_GLEAN_10016361	Ot_Chr4_00845	Et_4A_034946	Et_4B_039093	LOC_Os03g16580	Bradi1g66750
Sobic.001G422700	GRMZM2G337425	GRMZM2G492252	Zm00001d028593	Zm00001d047823	Seita.9G461900	Si039511m	Pgl_GLEAN_10016362	Ot_Chr4_00844	Et_4A_034945	Et_4B_039092	LOC_Os03g16570	Bradi1g66761
Sobic.001G422800	GRMZM2G026911	No Gene	Zm00001d028591	No Gene	Seita.9G461800	Si039664m	Pgl_GLEAN_10016364	Ot_Chr4_00843	Et_4A_034944	Et_4B_040012	LOC_Os03g16500	Bradi1g66770
Sobic.001G422900	GRMZM5G828820	GRMZM2G045084	Zm00001d028590	Zm00001d047824	Seita.9G461700	Si036971m	Pgl_GLEAN_10016366	Ot_Chr4_00842	Et_4A_035896	Et_4B_040011	LOC_Os03g16480	Bradi1g66780
Sobic.001G423000	No Gene	GRMZM2G045102	No Gene	Zm00001d047827	Seita.9G461600	No Gene	Pgl_GLEAN_10016367	Ot_Chr4_00841	Et_4A_035895	Et_4B_040010	LOC_Os03g16470	Bradi1g66790
Sobic.001G423100	GRMZM5G804658	No Gene	Zm00001d028588	No Gene	Seita.9G461500	Si034784m	Pgl_GLEAN_10016368	Ot_Chr4_00840	Et_4A_034949	Et_4B_039096	LOC_Os03g16460	Bradi1g66800
Sobic.001G423300	GRMZM2G001918	GRMZM5G888263	Zm00001d028586	Zm00001d047828	Seita.9G461300	Si034231m	Pgl_GLEAN_10016370	Ot_Chr4_00838	Et_4A_034943	Et_4B_039091	LOC_Os03g16440	Bradi1g66820
Sobic.001G423400	GRMZM2G100086	No Gene	Zm00001d028585	No Gene	Seita.9G461200	Si035112m	Pgl_GLEAN_10016371	Ot_Chr4_00837	Et_4A_034942	Et_4B_039090	LOC_Os03g16430	Bradi1g66830
Sobic.001G423500	GRMZM2G320960	No Gene	Zm00001d028584	No Gene	Seita.9G461100	Si039716m	Pgl_GLEAN_10016372	Ot_Chr4_n35723	Et_4A_035888	Et_4B_040008	LOC_Os03g16410	Bradi1g66840
Sobic.001G423800	GRMZM2G119168	No Gene	Zm00001d028577	No Gene	Seita.9G460700	Si037027m	Pgl_GLEAN_10029329	Ot_Chr4_00831	Et_4A_035885	Et_4B_040005	LOC_Os03g16350	Bradi1g66880
Sobic.001G424000	GRMZM2G061202	No Gene	Zm00001d028576	No Gene	Seita.9G460600	Si035212m	Pgl_GLEAN_10029330	Ot_Chr4_n35106	Et_4A_034922	Et_4B_039081	LOC_Os03g16334	Bradi1g66890
Sobic.001G424300	GRMZM2G141799	No Gene	Zm00001d028575	No Gene	Seita.9G460300	Si037001m	Pgl_GLEAN_10029334	Ot_Chr4_00824	Et_4A_034928	Et_4B_039087	LOC_Os03g16220	Bradi1g66910
Sobic.001G424400	No Gene	No Gene	Zm00001d028574	No Gene	Seita.9G460200	Si036015m	Pgl_GLEAN_10029336	Ot_Chr4_00823	Et_4A_034927	Et_4B_039086	LOC_Os03g16170	Bradi1g66920
Sobic.001G424500	GRMZM2G160506	No Gene	Zm00001d028572	No Gene	Seita.9G460100	Si036322m	Pgl_GLEAN_10029338	Ot_Chr4_00822	No Gene	Et_4B_039085	LOC_Os03g16150	Bradi1g66930
Sobic.001G424600	GRMZM2G160452	No Gene	Zm00001d028571	No Gene	Seita.9G460000	Si035558m	Pgl_GLEAN_10029339	Ot_Chr4_00821	Et_4A_034921	Et_4B_039084	LOC_Os03g16140	Bradi1g66940
Sobic.001G424700	GRMZM2G160428	GRMZM2G164160	Zm00001d028570	Zm00001d047833	Seita.9G459800	Si034479m	Pgl_GLEAN_10029340	Ot_Chr4_00820	Et_4A_034920	Et_4B_039083	LOC_Os03g16130	Bradi1g66950
Sobic.001G424800	GRMZM2G160324	GRMZM2G164136	Zm00001d028569	Zm00001d047834	Seita.9G459700	Si035717m	Pgl_GLEAN_10029341	Ot_Chr4_00819	Et_4A_034919	Et_4B_039079	LOC_Os03g16120	Bradi1g66960
Sobic.001G425000	GRMZM2G160237	GRMZM2G053199	Zm00001d028568	Zm00001d047835	Seita.9G459500	Si036639m	Pgl_GLEAN_10029342	Ot_Chr4_n35110	Et_4A_034914	Et_4B_039073	LOC_Os03g16110	Bradi1g66970
Sobic.001G425100	GRMZM2G160198	GRMZM2G151934	Zm00001d028567	Zm00001d047837	Seita.9G459200	Si035471m	Pgl_GLEAN_10029343	Ot_Chr4_00816	Et_4A_034918	Et_4B_039078	LOC_Os03g16090	Bradi1g66980
Sobic.001G425150	No Gene	GRMZM2G151893	No Gene	Zm00001d047838	Seita.9G459100	Si036434m	Pgl_GLEAN_10029344	Ot_Chr4_n35111	Et_4A_035881	Et_4B_039072	LOC_Os03g16080	Bradi1g66990
Sobic.001G425200	GRMZM2G306806	GRMZM2G179336	Zm00001d028566	Zm00001d047839	Seita.9G459000	Si034158m	Pgl_GLEAN_10029345	Ot_Chr4_00811	Et_4A_035883	Et_4B_040004	LOC_Os03g16070	Bradi1g67000
Sobic.001G425300	GRMZM2G007055	GRMZM2G179329	Zm00001d028565	Zm00001d047840	Seita.9G458900	Si035651m	Pgl_GLEAN_10029346	Ot_Chr4_00810	Et_4A_034913	Et_4B_039071	LOC_Os03g16060	Bradi1g67010
Sobic.001G425400	GRMZM2G306732	No Gene	Zm00001d028562	No Gene	Seita.9G458800	Si035941m	Pgl_GLEAN_10029347	Ot_Chr4_00809	Et_4A_034917	Et_4B_039077	LOC_Os03g16050	Bradi1g67020
Sobic.001G425800	GRMZM2G046274	No Gene	Zm00001d028558	No Gene	Seita.9G458400	Si036799m	Pgl_GLEAN_10029348	Ot_Chr4_00805	Et_4A_034911	Et_4B_039068	LOC_Os03g16000	Bradi1g67060
Sobic.001G426100	GRMZM2G481529	GRMZM2G131539	Zm00001d028554	Zm00001d047843	Seita.9G458100	Si035477m	Pgl_GLEAN_10029350	Ot_Chr4_00803	Et_4A_034916	Et_4B_039076	LOC_Os03g15950	Bradi1g67090
Sobic.001G426200	GRMZM2G128206	No Gene	Zm00001d028550	No Gene	Seita.9G458000	Si037588m	Pgl_GLEAN_10029351	Ot_Chr4_00802	Et_4A_035878	Et_4B_039067	LOC_Os03g15940	Bradi1g67100
Sobic.001G426300	GRMZM2G128444	No Gene	Zm00001d028549	No Gene	Seita.9G457800	Si037866m	Pgl_GLEAN_10029352	Ot_Chr4_00801	Et_4A_034910	Et_4B_040001	LOC_Os03g15930	Bradi1g67110
Sobic.001G426400	No Gene	No Gene	Zm00001d028548	No Gene	Seita.9G457700	Si037533m	Pgl_GLEAN_10029353	Ot_Chr4_00799	Et_4A_034909	Et_4B_039075	LOC_Os03g15920	Bradi1g67120
Sobic.001G426600	GRMZM2G012319	No Gene	Zm00001d028546	No Gene	Seita.9G457500	Si033967m	Pgl_GLEAN_10029354	Ot_Chr4_00797	Et_4A_034901	Et_4B_039066	LOC_Os03g15900	Bradi1g67140
Sobic.001G426800	No Gene	GRMZM2G073567	No Gene	Zm00001d047847	Seita.9G457400	Si036557m	Pgl_GLEAN_10029355	Ot_Chr4_n35119	Et_4A_034908	Et_4B_039074	LOC_Os03g15890	Bradi1g67145
Sobic.001G426900	GRMZM2G079112	No Gene	Zm00001d028543	Zm00001d047848	Seita.9G457300	Si034821m	Pgl_GLEAN_10029356	Ot_Chr4_00795	Et_4A_035874	Et_4B_039060	LOC_Os03g15880	Bradi1g67160
Sobic.001G427100	GRMZM2G540403	No Gene	Zm00001d028542	No Gene	Seita.9G457100	Si036451m	Pgl_GLEAN_10029358	Ot_Chr4_00793	Et_4A_034899	Et_4B_039058	LOC_Os03g15860	Bradi1g67180
Sobic.001G427200	GRMZM2G049041	No Gene	Zm00001d028540	No Gene	Seita.9G457000	Si037593m	Pgl_GLEAN_10029359	Ot_Chr4_00792	Et_4A_034907	Et_4B_039065	LOC_Os03g15850	Bradi1g67190
Sobic.001G427300	GRMZM2G049190	GRMZM2G117153	Zm00001d028539	Zm00001d047849	Seita.9G456900	Si035897m	Pgl_GLEAN_10029360	Ot_Chr4_n35121	Et_4A_034898	Et_4B_039056	LOC_Os03g15840	Bradi1g67200
Sobic.001G427400	GRMZM2G093217	No Gene	Zm00001d028538	No Gene	Seita.9G456800	Si034166m	Pgl_GLEAN_10029361	Ot_Chr4_00790	Et_4A_034906	Et_4B_039064	LOC_Os03g15810	Bradi1g67210
Sobic.001G427500	No Gene	GRMZM2G083367	No Gene	Zm00001d047852	Seita.9G456700	Si035482m	Pgl_GLEAN_10029362	Ot_Chr4_00789	Et_4A_035877	Et_4B_036178	LOC_Os03g15800	Bradi1g67220
Sobic.001G427600	GRMZM2G093305	No Gene	Zm00001d028537	No Gene	Seita.9G456600	Si035672m	Pgl_GLEAN_10029363	Ot_Chr4_00787	Et_4A_035876	Et_4B_039999	LOC_Os03g15790	Bradi1g67230
Sobic.001G427700	GRMZM2G161337	No Gene	Zm00001d028536	No Gene	Seita.9G456500	Si034777m	Pgl_GLEAN_10029364	Ot_Chr4_00786	Et_4A_034905	Et_4B_039063	LOC_Os03g15780	Bradi1g67240
Sobic.001G427800	GRMZM2G161452	GRMZM2G083402	Zm00001d028535	Zm00001d047853	Seita.9G456400	Si036045m	Pgl_GLEAN_10029365	Ot_Chr4_n35120	Et_4A_034897	Et_4B_039055	LOC_Os03g15770	Bradi1g67247
Sobic.001G427900	GRMZM2G151521	GRMZM2G083427	Zm00001d028534	Zm00001d047854	Seita.9G456200	Si036935m	Pgl_GLEAN_10029366	Ot_Chr4_00783	Et_4A_034904	Et_4B_039062	LOC_Os03g15750	Bradi1g67260
Sobic.001G428000	GRMZM2G151564	GRMZM2G438722	Zm00001d028533	Zm00001d047855	Seita.9G456100	Si034236m	Pgl_GLEAN_10029367	Ot_Chr4_00782	Et_4A_035873	Et_4B_039997	LOC_Os03g15740	Bradi1g67270
Sobic.001G428100	GRMZM2G151576	GRMZM2G141596	Zm00001d028532	Zm00001d047856	Seita.9G456000	Si039360m	Pgl_GLEAN_10029368	Ot_Chr4_00781	Et_4A_035872	Et_4B_039996	LOC_Os03g15730	Bradi1g67280
Sobic.001G428200	GRMZM2G151582	AC210314_3_FG006	Zm00001d028531	Zm00001d047857	Seita.9G455900	No Gene	Pgl_GLEAN_10029369	Ot_Chr4_00780	Et_4A_034896	Et_4B_039054	LOC_Os03g15720	Bradi1g67290
Sobic.001G428300	No Gene	No Gene	No Gene	Zm00001d047858	Seita.9G455800	Si038710m	Pgl_GLEAN_10029370	Ot_Chr4_00779	Et_4A_034903	Et_4B_039998	LOC_Os03g15710	Bradi1g67310
Sobic.001G428400	GRMZM2G100620	GRMZM2G307906	Zm00001d028529	Zm00001d047859	Seita.9G455700	Si036656m	Pgl_GLEAN_10029371	Ot_Chr4_00778	Et_4A_034902	Et_4B_039061	LOC_Os03g15700	Bradi1g67320
Sobic.001G428500	GRMZM2G118208	No Gene	Zm00001d028528	No Gene	Seita.9G455600	Si036238m	Pgl_GLEAN_10029372	Ot_Chr4_00777	Et_4A_034895	Et_4B_039053	LOC_Os03g15690	Bradi1g67330
Sobic.001G428600	GRMZM2G055263	No Gene	Zm00001d028526	No Gene	Seita.9G455500	Si040022m	Pgl_GLEAN_10029373	Ot_Chr4_00774	Et_4A_035869	Et_4B_039993	LOC_Os03g15680	Bradi1g67340
Sobic.001G428700	GRMZM2G015281	GRMZM2G007406	Zm00001d028524	Zm00001d047860	Seita.9G455400	Si039170m	Pgl_GLEAN_10029374	Ot_Chr4_00773	Et_4A_035870	Et_4B_039995	LOC_Os03g15660	Bradi1g67350
Sobic.001G428800	No Gene	GRMZM2G119627	No Gene	Zm00001d047863	Seita.9G455300	Si035389m	Pgl_GLEAN_10029375	Ot_Chr4_00772	Et_4A_034891	Et_4B_039047	LOC_Os03g15650	Bradi1g67360
Sobic.001G429000	GRMZM2G014419	GRMZM5G805540	Zm00001d028522	Zm00001d047868	Seita.9G455200	Si037278m	Pgl_GLEAN_10029376	Ot_Chr4_00771	Et_4A_034877	Et_4B_039046	LOC_Os03g15630	Bradi1g67370
Sobic.001G429100	GRMZM2G048703	No Gene	Zm00001d028515	No Gene	Seita.9G455100	Si037341m	Pgl_GLEAN_10029377	Ot_Chr4_00770	Et_4A_034871	Et_4B_039051	LOC_Os03g15590	Bradi1g67380
Sobic.001G429200	No Gene	GRMZM2G481069	No Gene	Zm00001d047873	Seita.9G455000	Si033993m	Pgl_GLEAN_10029378	Ot_Chr4_00769	Et_4A_034872	Et_4B_039050	LOC_Os03g15580	Bradi1g67387
Sobic.001G429300	GRMZM2G066120	GRMZM2G180555	Zm00001d028514	Zm00001d047875	Seita.9G454900	Si034802m	Pgl_GLEAN_10029379	Ot_Chr4_00768	Et_4A_034873	Et_4B_039049	LOC_Os03g15570	Bradi1g67397
Sobic.001G429400	GRMZM2G143655	GRMZM2G180558	Zm00001d028513	Zm00001d047876	Seita.9G454800	Si038022m	Pgl_GLEAN_10029380	Ot_Chr4_00767	Et_4A_034878	Et_4B_039045	LOC_Os03g15560	Bradi1g67410
Sobic.001G429500	GRMZM2G073591	No Gene	Zm00001d028512	No Gene	Seita.9G454700	Si035091m	Pgl_GLEAN_10029381	Ot_Chr4_00766	Et_4A_034879	Et_4B_039044	LOC_Os03g15550	Bradi1g67420
Sobic.001G429600	GRMZM2G408305	No Gene	Zm00001d028511	No Gene	Seita.9G454600	Si034034m	Pgl_GLEAN_10029382	Ot_Chr4_00765	Et_4A_034874	Et_4B_039048	LOC_Os03g15540	Bradi1g67430
Sobic.001G429700	GRMZM5G883632	GRMZM2G180559	Zm00001d028510	Zm00001d047877	Seita.9G454500	Si038684m	Pgl_GLEAN_10029383	Ot_Chr4_00764	Et_4A_035859	Et_4B_039994	LOC_Os03g15530	Bradi1g67440
Sobic.001G429800	GRMZM2G703555	No Gene	Zm00001d028509	No Gene	Seita.9G454400	Si036494m	Pgl_GLEAN_10029384	Ot_Chr4_00763	Et_4A_034880	Et_4B_039043	LOC_Os03g15480	Bradi1g67450
Sobic.001G429900	GRMZM2G105362	No Gene	Zm00001d028505	No Gene	Seita.9G454300	Si038034m	Pgl_GLEAN_10029388	Ot_Chr4_00762	Et_4A_034881	Et_4B_039040	LOC_Os03g15460	Bradi1g67460
Sobic.001G430000	GRMZM2G072376	GRMZM2G043854	Zm00001d028504	Zm00001d047878	Seita.9G454200	Si039730m	Pgl_GLEAN_10029389	Ot_Chr4_00761	Et_4A_034884	Et_4B_039039	LOC_Os03g15440	Bradi1g67500
Sobic.001G430200	GRMZM2G072492	No Gene	Zm00001d028497	No Gene	Seita.9G462600	Si039916m	Pgl_GLEAN_10029391	Ot_Chr4_n35128	Et_4A_034885	Et_4B_039989	LOC_Os03g15420	Bradi1g67517
Sobic.001G430400	No Gene	GRMZM2G146313	No Gene	Zm00001d047880	Seita.9G462300	Si035113m	Pgl_GLEAN_10029392	Ot_Chr4_00759	Et_4A_034882	Et_4B_039042	LOC_Os03g15430	Bradi1g67510
Sobic.001G430500	GRMZM2G150827	No Gene	Zm00001d028495	No Gene	Seita.9G462600	Si039916m	Pgl_GLEAN_10029395	Ot_Chr4_00757	Et_4A_034885	Et_4B_039989	LOC_Os03g15420	Bradi1g67517
Sobic.001G430700	No Gene	GRMZM2G446234	No Gene	Zm00001d047881	Seita.9G462700	Si034194m	Pgl_GLEAN_10029396	Ot_Chr4_00756	Et_4A_035865	Et_4B_039038	LOC_Os03g15410	Bradi1g67530
Sobic.001G430800	GRMZM5G884432	No Gene	Zm00001d028493	No Gene	Seita.9G462800	Si034671m	Pgl_GLEAN_10004487	Ot_Chr4_00755	Et_4A_035862	Et_4B_039041	LOC_Os03g15390	Bradi1g67540
Sobic.001G431000	GRMZM2G372398	GRMZM2G146386	Zm00001d028490	Zm00001d047882	Seita.9G463000	Si034521m	Pgl_GLEAN_10004481	Ot_Chr4_00753	Et_4A_034887	Et_4B_039036	LOC_Os03g15350	Bradi1g67570
Sobic.001G431100	GRMZM2G352678	No Gene	Zm00001d028486	No Gene	Seita.9G463100	Si038073m	Pgl_GLEAN_10004480	Ot_Chr4_00752	Et_4A_034888	Et_4B_039988	LOC_Os03g15340	Bradi1g67580
Sobic.001G431200	GRMZM2G063733	No Gene	Zm00001d028452	No Gene	Seita.9G463200	Si039186m	Pgl_GLEAN_10004479	Ot_Chr4_00751	Et_4A_035867	Et_4B_039987	LOC_Os03g15320	Bradi1g67590
Sobic.001G431800	GRMZM2G060148	GRMZM2G177610	Zm00001d028456	Zm00001d047887	Seita.9G463700	Si035048m	Pgl_GLEAN_10004474	Ot_Chr4_n35126	Et_4A_034889	Et_4B_039985	LOC_Os03g15230	Bradi1g67640
Sobic.001G431900	GRMZM2G060138	GRMZM2G177610	Zm00001d028457	Zm00001d047887	Seita.9G464200	Si037132m	Pgl_GLEAN_10014465	Ot_Chr4_00747	Et_4A_034876	Et_4B_039033	LOC_Os03g15220	Bradi1g67660
Sobic.001G432000	GRMZM2G360429	GRMZM2G177599	Zm00001d028458	Zm00001d047888	Seita.9G464300	Si040670m	Pgl_GLEAN_10014466	Ot_Chr4_00746	Et_4A_035855	Et_4B_039980	LOC_Os03g15200	Bradi1g67670
Sobic.001G432100	GRMZM5G872118	No Gene	Zm00001d028463	No Gene	Seita.9G464400	Si037633m	Pgl_GLEAN_10014465	Ot_Chr4_00745	Et_4A_034875	Et_4B_039032	LOC_Os03g15190	Bradi1g67680
Sobic.001G432500	GRMZM2G174615	No Gene	Zm00001d028465	No Gene	Seita.9G464900	Si037498m	Pgl_GLEAN_10014469	Ot_Chr4_00741	Et_4A_034868	Et_4B_039029	LOC_Os03g15080	Bradi1g67720
Sobic.001G432600	GRMZM2G474407	No Gene	Zm00001d028467	No Gene	Seita.9G465100	Si039800m	Pgl_GLEAN_10014470	Ot_Chr4_00741	Et_4A_034868	Et_4B_039029	LOC_Os03g15080	Bradi1g67720
Sobic.001G432700	GRMZM2G341309	No Gene	Zm00001d028469	No Gene	Seita.9G465200	Si039911m	Pgl_GLEAN_10014471	Ot_Chr4_00741	Et_4A_034868	Et_4B_039029	LOC_Os03g15080	Bradi1g67720
Sobic.001G432800	GRMZM2G001696	GRMZM5G870932	Zm00001d028471	Zm00001d047893	Seita.9G465500	Si034404m	Pgl_GLEAN_10014472	Ot_Chr4_00740	Et_4A_034867	Et_4B_039028	LOC_Os03g15050	Bradi1g67730
Sobic.001G433200	GRMZM2G127123	No Gene	Zm00001d028474	No Gene	Seita.9G465800	Si034234m	Pgl_GLEAN_10014475	Ot_Chr4_00738	Et_4A_034865	Et_4B_039026	LOC_Os03g15020	Bradi1g67760
Sobic.001G433400	GRMZM5G860152	GRMZM2G036697	Zm00001d028475	No Gene	Seita.9G465900	Si035963m	Pgl_GLEAN_10014477	Ot_Chr4_00737	Et_4A_035857	Et_4B_039978	LOC_Os03g15000	Bradi1g67780
Sobic.001G433700	GRMZM2G164562	GRMZM2G036861	Zm00001d028477	Zm00001d047896	Seita.9G466000	Si035737m	Pgl_GLEAN_10014478	Ot_Chr4_00736	Et_4A_034864	Et_4B_039025	LOC_Os03g14990	Bradi1g67790
Sobic.001G433800	GRMZM2G030422	GRMZM2G550865	Zm00001d028481	Zm00001d047897	Seita.9G466100	Si033987m	Pgl_GLEAN_10014479	Ot_Chr4_00731	Et_4A_034863	Et_4B_039024	LOC_Os03g14980	Bradi1g67800
Sobic.001G433900	GRMZM2G030223	No Gene	Zm00001d028482	No Gene	Seita.9G466200	Si035538m	Pgl_GLEAN_10014481	Ot_Chr4_00730	Et_4A_035848	Et_4B_039976	LOC_Os03g14950	Bradi1g67810
Sobic.001G434100	GRMZM2G136513	GRMZM2G013849	Zm00001d028484	Zm00001d047900	Seita.9G466500	Si034139m	Pgl_GLEAN_10014485	Ot_Chr4_00724	Et_4A_034861	Et_4B_039009	LOC_Os03g14900	Bradi1g67840
Sobic.001G434200	GRMZM2G174236	No Gene	Zm00001d028485	No Gene	Seita.9G466600	Si037489m	Pgl_GLEAN_10014486	Ot_Chr4_00723	Et_4A_034860	Et_4B_039008	LOC_Os03g14890	Bradi1g67861
Sobic.001G434300	GRMZM2G377647	GRMZM2G172652	Zm00001d028451	Zm00001d047901	Seita.9G466700	Si036517m	Pgl_GLEAN_10014487	Ot_Chr4_00722	Et_4A_035852	Et_4B_039972	LOC_Os03g14880	Bradi1g67870
Sobic.001G434450	No Gene	GRMZM5G882351	No Gene	Zm00001d047904	Seita.9G466800	Si039996m	Pgl_GLEAN_10014491	Ot_Chr4_00721	Et_4A_035851	Et_4B_039971	LOC_Os03g14860	Bradi1g67880
Sobic.001G434500	No Gene	GRMZM5G882351	No Gene	Zm00001d047904	Seita.9G467000	Si035761m	Pgl_GLEAN_10014491	Ot_Chr4_00721	Et_4A_035851	Et_4B_039971	LOC_Os03g14860	Bradi1g67880
Sobic.001G434600	GRMZM2G019567	No Gene	Zm00001d028447	No Gene	Seita.9G467200	Si040177m	Pgl_GLEAN_10014492	Ot_Chr4_00719	Et_4A_035847	Et_4B_039966	LOC_Os03g14840	Bradi1g67887
Sobic.001G434800	GRMZM2G097788	GRMZM2G031441	Zm00001d028445	Zm00001d047907	Seita.9G467400	Si038302m	Pgl_GLEAN_10014494	Ot_Chr4_00717	Et_4A_035849	Et_4B_039970	LOC_Os03g14810	Bradi1g67910
Sobic.001G434900	GRMZM2G087275	GRMZM2G144985	Zm00001d028443	Zm00001d047908	Seita.9G467500	Si035420m	Pgl_GLEAN_10014495	Ot_Chr4_00716	Et_4A_034859	Et_4B_039006	LOC_Os03g14800	Bradi1g67920
Sobic.001G435100	No Gene	GRMZM2G145085	No Gene	Zm00001d047909	Seita.9G467700	Si035096m	Pgl_GLEAN_10014496	Ot_Chr4_00713	Et_4A_034855	Et_4B_039005	LOC_Os03g14720	Bradi1g67936
Sobic.001G435201	GRMZM2G355450	No Gene	Zm00001d028439	No Gene	Seita.9G467800	Si035088m	Pgl_GLEAN_10014497	Ot_Chr4_00712	Et_4A_035842	Et_4B_039002	LOC_Os03g14710	Bradi1g67942
Sobic.001G435300	GRMZM2G359879	No Gene	Zm00001d028437	No Gene	Seita.9G467900	Si038660m	Pgl_GLEAN_10014498	Ot_Chr4_00711	Et_4A_034854	Et_4B_039965	LOC_Os03g14700	Bradi1g67950
Sobic.001G435400	GRMZM2G058910	GRMZM2G104418	Zm00001d028436	Zm00001d047910	Seita.9G468000	Si034269m	Pgl_GLEAN_10014499	Ot_Chr4_n35136	Et_4A_034850	Et_4B_039001	LOC_Os03g14690	Bradi1g67960
Sobic.001G435700	GRMZM2G102347	GRMZM2G101062	Zm00001d028429	Zm00001d047911	Seita.9G468300	Si036590m	Pgl_GLEAN_10006520	Ot_Chr4_00705	Et_4A_034852	Et_4B_038999	LOC_Os03g14610	Bradi1g68000
Sobic.001G435800	GRMZM2G102483	No Gene	Zm00001d028428	No Gene	Seita.9G468400	Si035993m	Pgl_GLEAN_10006519	Ot_Chr4_00704	Et_4A_034851	Et_4B_038998	LOC_Os03g14590	Bradi1g68010
Sobic.001G435900	No Gene	GRMZM2G101001	No Gene	Zm00001d047912	Seita.9G468500	Si036879m	Pgl_GLEAN_10006518	Ot_Chr4_00703	Et_4A_034849	Et_4B_038997	LOC_Os03g14580	Bradi1g68020
Sobic.001G436000	No Gene	GRMZM2G100988	No Gene	Zm00001d047913	Seita.9G468600	Si037989m	Pgl_GLEAN_10006517	Ot_Chr4_00702	Et_4A_035843	Et_4B_039960	LOC_Os03g14570	Bradi1g68030
Sobic.001G436100	GRMZM2G170336	GRMZM2G017678	Zm00001d028427	Zm00001d047915	Seita.9G468700	Si035440m	Pgl_GLEAN_10006516	Ot_Chr4_00700	Et_4A_034848	Et_4B_039959	LOC_Os03g14540	Bradi1g68040
Sobic.001G436300	GRMZM2G170382	No Gene	Zm00001d028425	No Gene	Seita.9G468900	Si037337m	Pgl_GLEAN_10006515	Ot_Chr4_00698	Et_4A_034847	Et_4B_038990	LOC_Os03g14520	Bradi1g68050
Sobic.001G436400	GRMZM2G170532	No Gene	Zm00001d028424	No Gene	Seita.9G469000	Si037405m	Pgl_GLEAN_10006514	Ot_Chr4_00697	Et_4A_034843	Et_4B_038989	LOC_Os03g14510	Bradi1g68060
Sobic.001G436500	GRMZM2G179907	GRMZM2G090792	Zm00001d028423	Zm00001d047916	Seita.9G469100	Si035732m	Pgl_GLEAN_10006513	Ot_Chr4_00696	Et_4A_035837	Et_4B_039957	LOC_Os03g14500	Bradi1g68070
Sobic.001G436900	GRMZM2G035461	No Gene	Zm00001d028417	No Gene	Seita.9G469500	Si034181m	Pgl_GLEAN_10006509	Ot_Chr4_00691	Et_4A_034845	Et_4B_038993	LOC_Os03g14380	Bradi1g68110
Sobic.001G437000	GRMZM2G035552	GRMZM2G090842	Zm00001d028416	Zm00001d047917	Seita.9G469600	Si035688m	Pgl_GLEAN_10006508	Ot_Chr4_00690	Et_4A_034842	Et_4B_039956	LOC_Os03g14370	Bradi1g68120
Sobic.001G437100	GRMZM2G110004	GRMZM2G090868	Zm00001d028415	Zm00001d047918	Seita.9G469800	Si034601m	Pgl_GLEAN_10006506	Ot_Chr4_00688	Et_4A_035839	Et_4B_039955	LOC_Os03g14290	Bradi1g68140
Sobic.001G437200	GRMZM2G110023	GRMZM2G150598	Zm00001d028414	Zm00001d047920	Seita.9G469900	Si037293m	Pgl_GLEAN_10023442	Ot_Chr4_00687	Et_4A_034844	Et_4B_039954	LOC_Os03g14280	Bradi1g68160
Sobic.001G437300	GRMZM2G110913	GRMZM2G150594	Zm00001d028413	Zm00001d047921	Seita.9G470000	No Gene	Pgl_GLEAN_10023442	Ot_Chr4_00686	Et_4A_034828	Et_4B_038987	LOC_Os03g14270	Bradi1g68170
Sobic.001G437500	GRMZM2G165944	AC205419_3_FG001	Zm00001d028412	Zm00001d047923	Seita.9G470300	Si040225m	Pgl_GLEAN_10023440	Ot_Chr4_00683	Et_4A_034822	Et_4B_038983	LOC_Os03g14250	Bradi1g68460
Sobic.001G438000	GRMZM2G149647	No Gene	Zm00001d028408	No Gene	Seita.9G470600	Si037240m	Pgl_GLEAN_10023437	Ot_Chr4_00682	Et_4A_034821	Et_4B_038982	LOC_Os03g14180	Bradi1g68440
Sobic.001G438100	GRMZM2G149636	GRMZM2G104626	Zm00001d028406	Zm00001d047931	Seita.9G470700	Si035040m	Pgl_GLEAN_10023435	Ot_Chr4_00681	Et_4A_035829	Et_4B_039952	LOC_Os03g14170	Bradi1g68430
Sobic.001G438200	No Gene	GRMZM2G104618	No Gene	Zm00001d047932	Seita.9G470800	Si036701m	Pgl_GLEAN_10023434	Ot_Chr4_00680	Et_4A_035828	Et_4B_039951	LOC_Os03g14150	Bradi1g68410
Sobic.001G438400	No Gene	GRMZM2G104616	No Gene	Zm00001d047933	Seita.9G471000	Si037138m	Pgl_GLEAN_10023433	Ot_Chr4_00679	Et_4A_034825	Et_4B_038985	LOC_Os03g14140	Bradi1g68400
Sobic.001G438600	No Gene	GRMZM2G104575	No Gene	Zm00001d047935	Seita.9G471300	Si040236m	Pgl_GLEAN_10023431	Ot_Chr4_00677	Et_4A_034815	Et_4B_038981	LOC_Os03g14120	Bradi1g68380
Sobic.001G438800	No Gene	GRMZM2G448330	No Gene	Zm00001d047937	Seita.9G471500	Si034624m	Pgl_GLEAN_10023428	Ot_Chr4_00676	Et_4A_035824	Et_4B_039949	LOC_Os03g14090	Bradi1g68360
Sobic.001G439000	GRMZM2G149481	No Gene	Zm00001d028401	No Gene	Seita.9G471700	Si035200m	Pgl_GLEAN_10023427	Ot_Chr4_00675	Et_4A_034814	Et_4B_038980	LOC_Os03g14080	Bradi1g68350
Sobic.001G439100	GRMZM2G159110	GRMZM2G149809	Zm00001d028400	Zm00001d047938	Seita.9G471800	Si036351m	Pgl_GLEAN_10023426	Ot_Chr4_00674	Et_4A_034813	Et_4B_038975	LOC_Os03g14050	Bradi1g68340
Sobic.001G439200	GRMZM2G346861	GRMZM2G149798	Zm00001d028399	Zm00001d047939	Seita.9G471900	Si036475m	Pgl_GLEAN_10023426	Ot_Chr4_00673	Et_4A_034817	Et_4B_038978	LOC_Os03g14030	Bradi1g68330
Sobic.001G439300	No Gene	GRMZM2G147534	No Gene	Zm00001d047940	Seita.9G472000	Si039548m	Pgl_GLEAN_10023425	Ot_Chr4_00672	Et_4A_034811	Et_4B_038973	LOC_Os03g14020	Bradi1g68320
Sobic.001G439400	GRMZM2G108032	No Gene	Zm00001d028398	No Gene	Seita.9G472200	Si034968m	Pgl_GLEAN_10023424	Ot_Chr4_n35143	Et_4A_034810	Et_4B_038972	LOC_Os03g14010	Bradi1g68310
Sobic.001G439500	GRMZM2G108138	No Gene	Zm00001d028397	No Gene	Seita.9G472300	Si035082m	Pgl_GLEAN_10023423	Ot_Chr4_00669	Et_4A_035826	Et_4B_038971	LOC_Os03g14000	Bradi1g68300
Sobic.001G439600	GRMZM2G165926	GRMZM2G147671	Zm00001d028396	Zm00001d047941	Seita.9G472500	Si035958m	Pgl_GLEAN_10023422	Ot_Chr4_n35144	Et_4A_034816	Et_4B_038977	LOC_Os03g13970	Bradi1g68290
Sobic.001G439700	GRMZM2G077942	No Gene	Zm00001d028392	Zm00001d047942	Seita.9G472600	Si037893m	Pgl_GLEAN_10023421	Ot_Chr4_00667	Et_4A_034809	Et_4B_038976	LOC_Os03g13950	Bradi1g68280
Sobic.001G439800	GRMZM2G147942	No Gene	Zm00001d028391	No Gene	Seita.9G472700	Si040187m	Pgl_GLEAN_10023420	Ot_Chr4_n35145	Et_4A_035821	Et_4B_039945	LOC_Os03g13930	Bradi1g68270
Sobic.001G440000	No Gene	GRMZM2G156388	No Gene	Zm00001d047945	Seita.9G472900	Si039897m	Pgl_GLEAN_10023418	Ot_Chr4_00663	Et_4A_034805	Et_4B_038967	LOC_Os03g13860	Bradi1g68250
Sobic.001G440100	No Gene	GRMZM2G051138	No Gene	Zm00001d047946	Seita.9G473000	Si034724m	Pgl_GLEAN_10023417	Ot_Chr4_00662	Et_4A_034804	Et_4B_038966	LOC_Os03g13850	Bradi1g68237
Sobic.001G440200	No Gene	GRMZM2G081175	No Gene	Zm00001d047951	Seita.9G473100	Si035429m	Pgl_GLEAN_10023416	Ot_Chr4_n35147	Et_4A_035819	Et_4B_039944	LOC_Os03g13840	Bradi1g68210
Sobic.001G440300	AC155390_2_FG002	No Gene	Zm00001d028388	No Gene	Seita.9G473200	Si039943m	Pgl_GLEAN_10023411	Ot_Chr4_n35148	Et_4A_035818	Et_4B_039943	LOC_Os03g13830	Bradi1g68478
Sobic.001G440500	GRMZM5G818431	No Gene	Zm00001d028386	No Gene	Seita.9G473500	Si034572m	Pgl_GLEAN_10023410	Ot_Chr4_00659	Et_4A_034808	Et_4B_038970	LOC_Os03g13820	Bradi1g68487
Sobic.001G440600	GRMZM5G849530	GRMZM2G175642	Zm00001d028385	Zm00001d047955	Seita.9G473600	Si035589m	Pgl_GLEAN_10023409	Ot_Chr4_00658	Et_4A_034803	Et_4B_038965	LOC_Os03g13810	Bradi1g68502
Sobic.001G440700	GRMZM5G868062	GRMZM2G140799	Zm00001d028384	Zm00001d047958	Seita.9G473700	Si038025m	Pgl_GLEAN_10023408	Ot_Chr4_00657	Et_4A_034802	Et_4B_038964	LOC_Os03g13800	Bradi1g68505
Sobic.001G440900	GRMZM5G884325	GRMZM2G115925	Zm00001d028377	Zm00001d047962	Seita.9G473900	Si038000m	Pgl_GLEAN_10023407	Ot_Chr4_00656	Et_4A_034801	Et_4B_038962	LOC_Os03g13760	Bradi1g68516
Sobic.001G441000	GRMZM2G099528	No Gene	Zm00001d028375	No Gene	Seita.9G474000	Si038018m	Pgl_GLEAN_10023406	Ot_Chr4_00655	Et_4A_034807	Et_4B_038969	LOC_Os03g13750	Bradi1g68520
Sobic.001G441200	GRMZM2G157157	GRMZM2G159777	Zm00001d028373	Zm00001d047965	Seita.9G474200	Si036630m	Pgl_GLEAN_10023404	Ot_Chr4_00653	Et_4A_034806	Et_4B_038960	LOC_Os03g13730	Bradi1g68540
Sobic.001G441400	GRMZM2G157177	No Gene	Zm00001d028372	Zm00001d047967	Seita.9G474400	Si040286m	Pgl_GLEAN_10023402	Ot_Chr4_00652	Et_4A_034799	Et_4B_038959	LOC_Os03g13614	Bradi1g68560
Sobic.001G441600	GRMZM2G152663	GRMZM2G165426	Zm00001d028370	Zm00001d047969	Seita.9G474700	Si034399m	Pgl_GLEAN_10023401	Ot_Chr4_00650	Et_4A_034793	Et_4B_039935	LOC_Os03g13590	Bradi1g68580
Sobic.001G441700	No Gene	GRMZM2G039919	No Gene	Zm00001d047970	Seita.9G474800	Si036533m	Pgl_GLEAN_10023398	Ot_Chr4_00649	Et_4A_035813	Et_4B_038958	LOC_Os03g13570	Bradi1g68590
Sobic.001G441800	GRMZM2G152549	GRMZM2G040110	Zm00001d028369	No Gene	Seita.9G474900	Si034672m	Pgl_GLEAN_10023397	Ot_Chr4_00648	Et_4A_034792	Et_4B_038955	LOC_Os03g13560	Bradi1g68600
Sobic.001G441900	No Gene	GRMZM2G040161	No Gene	Zm00001d047971	Seita.9G475000	Si039557m	Pgl_GLEAN_10023391	Ot_Chr4_00647	Et_4A_034798	Et_4B_038957	LOC_Os03g13550	Bradi1g68660
Sobic.001G442500	GRMZM2G152390	GRMZM2G178279	Zm00001d028366	Zm00001d047972	Seita.9G475400	Si035556m	Pgl_GLEAN_10023390	Ot_Chr4_00644	Et_4A_034797	Et_4B_038953	LOC_Os03g13520	Bradi1g68680
Sobic.001G442700	GRMZM2G152360	No Gene	Zm00001d028365	No Gene	Seita.9G475600	Si037038m	Pgl_GLEAN_10024242	Ot_Chr4_00642	Et_4A_034796	Et_4B_038952	LOC_Os03g13480	Bradi1g68697
Sobic.001G442800	GRMZM2G100714	No Gene	Zm00001d028363	No Gene	Seita.9G475700	Si034751m	Pgl_GLEAN_10024241	Ot_Chr4_00641	Et_4A_034794	Et_4B_038951	LOC_Os03g13460	Bradi1g68710
Sobic.001G442900	GRMZM2G100629	No Gene	Zm00001d028362	No Gene	Seita.9G475800	Si037711m	Pgl_GLEAN_10024240	Ot_Chr4_00640	Et_4A_034790	Et_4B_038949	LOC_Os03g13450	Bradi1g68720
Sobic.001G443000	GRMZM2G465595	GRMZM2G074032	Zm00001d028361	Zm00001d047976	Seita.9G476000	Si035635m	Pgl_GLEAN_10024239	Ot_Chr4_00637	Et_4A_034789	Et_4B_038950	LOC_Os03g13400	Bradi1g68730
Sobic.001G443100	GRMZM2G060952	No Gene	Zm00001d028360	No Gene	Seita.9G476100	Si036714m	Pgl_GLEAN_10024237	Ot_Chr4_00636	Et_4A_034786	Et_4B_038948	LOC_Os03g13390	Bradi1g68740
Sobic.001G443200	GRMZM2G061096	GRMZM2G164821	Zm00001d028359	Zm00001d047977	Seita.9G476200	Si034806m	Pgl_GLEAN_10024236	Ot_Chr4_23182	Et_4A_034785	Et_4B_038947	LOC_Os03g13380	Bradi1g68750
Sobic.001G443800	No Gene	GRMZM2G098875	No Gene	Zm00001d047981	Seita.9G476700	Si035388m	Pgl_GLEAN_10024233	Ot_Chr4_00631	Et_4A_034782	Et_4B_039929	LOC_Os03g13300	Bradi1g68807
Sobic.001G443900	GRMZM2G167138	No Gene	Zm00001d028355	No Gene	Seita.9G476900	Si034843m	Pgl_GLEAN_10024225	Ot_Chr4_n35157	Et_4A_034787	Et_4B_038945	LOC_Os03g13250	Bradi1g68830
Sobic.001G444100	GRMZM2G079889	No Gene	Zm00001d028354	No Gene	Seita.9G477400	Si035868m	Pgl_GLEAN_10024225	Ot_Chr4_n35158	No Gene	Et_4B_038945	LOC_Os03g13240	Bradi1g68860
Sobic.001G444200	AC209403_3_FG005	GRMZM2G098869	No Gene	Zm00001d047982	Seita.9G477500	Si039439m	Pgl_GLEAN_10024224	Ot_Chr4_n35154	Et_4A_035806	Et_4B_039928	LOC_Os03g13230	Bradi1g68870
Sobic.001G444300	GRMZM2G096877	GRMZM2G098797	Zm00001d028352	Zm00001d047983	Seita.9G477600	Si037202m	Pgl_GLEAN_10024223	Ot_Chr4_00628	Et_4A_034773	Et_4B_038938	LOC_Os03g13220	Bradi1g68880
Sobic.001G444500	GRMZM2G116846	GRMZM2G011708	Zm00001d028348	Zm00001d047984	Seita.9G478000	Si036119m	Pgl_GLEAN_10024218	Ot_Chr4_00626	Et_4A_034772	Et_4B_038937	LOC_Os03g13200	Bradi1g68900
Sobic.001G444700	GRMZM2G116823	GRMZM2G011708	Zm00001d028347	Zm00001d047984	Seita.9G478300	Si036487m	Pgl_GLEAN_10024217	Ot_Chr4_00624	Et_4A_034772	Et_4B_038937	LOC_Os03g13180	Bradi1g68927
Sobic.001G445000	GRMZM2G118497	No Gene	Zm00001d028344	No Gene	Seita.9G478600	Si035975m	Pgl_GLEAN_10024215	Ot_Chr4_00620	Et_4A_034779	Et_4B_038941	LOC_Os03g12530	Bradi1g68950
Sobic.001G445100	GRMZM2G072088	GRMZM2G103119	Zm00001d028339	Zm00001d047986	Seita.9G478700	Si033964m	Pgl_GLEAN_10024214	Ot_Chr4_00619	Et_4A_034778	Et_4B_038940	LOC_Os03g12550	Bradi1g68957
[truncated: 9,801 more rows]

## Sheet: Synteny-all_genomes-No_IsoSeq
#Sorghum V3	Maize1 V3	Maize2 V3	Maize1 V4	Maize2 V4	S.italica V2	S.italica V1	PearlMillet V1	O.thomaeum V2	E.tefA	E.tefB	Rice	Brachy	H.amplexicaulis isoseq	C.laxum isoseq	D.oligosanthes isoseq
Sobic.002G172200	No Gene	No Gene	Zm00001d020101	No Gene	Seita.2G177600	Si028840m	Pgl_GLEAN_10018582	Ot_Chr2_n33141	Et_2A_016518	Et_2B_020589	LOC_Os09g15700	Bradi4g28107	No Gene	No Gene	No Gene
Sobic.004G207800	GRMZM2G137399	No Gene	Zm00001d017140	No Gene	Seita.1G224500	Si019609m	Pgl_GLEAN_10014022	Ot_Chr1_n32005	Et_1A_008657	Et_1B_013462	LOC_Os02g39170	Bradi3g48097	No Gene	No Gene	No Gene
Sobic.010G259600	GRMZM2G050450	No Gene	Zm00001d014748	No Gene	Seita.4G275800	Si006428m	Pgl_GLEAN_10016225	Ot_Chr2_n32026	Et_2A_015180	Et_2B_019439	LOC_Os06g49660	Bradi1g34850	No Gene	No Gene	No Gene
Sobic.003G215600	GRMZM2G143139	GRMZM5G892675	Zm00001d044442	Zm00001d011315	Seita.5G221300	Si000042m	Pgl_GLEAN_10008531	Ot_Chr3_19439	Et_3A_024381	Et_3B_028752	LOC_Os01g42380	Bradi2g43120	No Gene	No Gene	No Gene
Sobic.001G225800	GRMZM2G133555	GRMZM2G123550	Zm00001d032768	Zm00001d014074	Seita.9G228800	Si035901m	Pgl_GLEAN_10032261	Ot_Chr1_19920	Et_1A_005982	Et_1B_013736	LOC_Os10g32900	Bradi3g28290	No Gene	No Gene	No Gene
Sobic.004G208100	GRMZM2G128902	GRMZM2G138632	Zm00001d017146	Zm00001d051016	Seita.1G224800	Si018189m	Pgl_GLEAN_10014025	Ot_Chr1_02698	Et_1A_008647	Et_1B_013456	LOC_Os02g39390	Bradi3g48150	No Gene	No Gene	No Gene
Sobic.001G515400	GRMZM2G110616	No Gene	Zm00001d027534	No Gene	Seita.9G550600	Si035042m	Pgl_GLEAN_10037651	Ot_Chr4_n35316	Et_4A_033013	Et_4B_037181	LOC_Os03g04120	Bradi1g76170	No Gene	No Gene	No Gene
Sobic.005G038400	GRMZM2G132880	No Gene	Zm00001d052537	No Gene	Seita.8G034000	Si028168m	Pgl_GLEAN_10021005	Ot_Chr8_15034	Et_6A_047150	Et_6B_048888	LOC_Os11g05470	Bradi4g42400	No Gene	No Gene	No Gene
Sobic.007G030000	GRMZM5G894486	No Gene	Zm00001d024712	No Gene	Seita.6G074600	Si015407m	Pgl_GLEAN_10027424	Ot_Chr9_23305	Et_8A_056119	Et_8B_058569	LOC_Os08g03676	Bradi3g14380	No Gene	No Gene	No Gene
Sobic.003G414700	AC184112_4_FG010	GRMZM2G302035	Zm00001d042239	Zm00001d011926	Seita.5G440700	Si005182m	Pgl_GLEAN_10007189	Ot_Chr3_09866	Et_3A_025824	Et_3B_030186	LOC_Os01g70590	Bradi2g59750	No Gene	No Gene	No Gene
Sobic.008G062900	No Gene	GRMZM2G138003	No Gene	Zm00001d041800	Seita.7G279900	Si009858m	Pgl_GLEAN_10038175	Ot_Chr2_10777	Et_10A_000922	Et_10B_003096	LOC_Os12g08720	Bradi4g40810	No Gene	No Gene	No Gene
Sobic.001G054300	GRMZM2G051466	No Gene	Zm00001d034484	No Gene	Seita.9G052600	Si039654m	Pgl_GLEAN_10023285	Ot_Chr4_07880	Et_4A_032320	Et_4B_036501	LOC_Os03g58510	Bradi1g05270	No Gene	No Gene	No Gene
Sobic.001G400900	GRMZM2G112524	No Gene	Zm00001d028815	No Gene	Seita.9G435200	Si037829m	Pgl_GLEAN_10014356	Ot_Chr4_01059	Et_4A_035097	Et_4B_039243	LOC_Os03g18850	Bradi1g64920	No Gene	No Gene	No Gene
Sobic.004G271800	GRMZM5G823157	GRMZM2G138683	Zm00001d017712	Zm00001d051550	Seita.1G284000	Si017095m	Pgl_GLEAN_10017927	Ot_Chr1_n31502	Et_1A_008268	Et_1B_013085	LOC_Os02g47060	Bradi3g52420	No Gene	No Gene	No Gene
Sobic.006G094900	GRMZM2G314110	GRMZM2G092747	Zm00001d003544	Zm00001d025519	Seita.7G112900	Si011845m	Pgl_GLEAN_10005374	Ot_Chr6_n36798	Et_7A_051133	Et_7B_053856	LOC_Os04g36830	Bradi5g11020	No Gene	No Gene	No Gene
Sobic.010G097200	No Gene	GRMZM2G474088	Zm00001d044783	Zm00001d037251	Seita.4G104100	Si007353m	Pgl_GLEAN_10016911	Ot_Chr2_15927	Et_2A_018735	Et_2B_021799	LOC_Os06g12960	Bradi1g44870	No Gene	No Gene	No Gene
Sobic.001G499800	GRMZM2G073373	AC233901_1_FG008	Zm00001d027718	Zm00001d048418	Seita.9G535800	Si040025m	Pgl_GLEAN_10009618	Ot_Chr4_n35271	Et_4A_033796	Et_4B_039617	LOC_Os03g06020	Bradi1g74740	No Gene	No Gene	No Gene
Sobic.005G156100	GRMZM2G104847	No Gene	Zm00001d053127	No Gene	Seita.8G153500	Si026088m	Pgl_GLEAN_10019983	Ot_Chr8_20552	Et_6A_046674	Et_6B_048779	LOC_Os11g35400	Bradi4g16280	No Gene	No Gene	No Gene
Sobic.004G215100	GRMZM2G026839	No Gene	Zm00001d017213	No Gene	Seita.1G234700	Si016258m	Pgl_GLEAN_10027281	Ot_Chr1_02764	Et_1A_008597	Et_1B_013411	LOC_Os02g40410	Bradi3g48810	No Gene	No Gene	No Gene
Sobic.007G162000	GRMZM2G016210	No Gene	Zm00001d031853	No Gene	Seita.6G254700	Si013620m	Pgl_GLEAN_10019624	Ot_Chr9_26912	Et_8A_056421	Et_8B_060346	LOC_Os08g45170	Bradi3g12750	No Gene	No Gene	No Gene
Sobic.001G434600	GRMZM2G019567	No Gene	Zm00001d028447	No Gene	Seita.9G467200	Si040177m	Pgl_GLEAN_10014492	Ot_Chr4_00719	Et_4A_035847	Et_4B_039966	LOC_Os03g14840	Bradi1g67887	No Gene	No Gene	No Gene
Sobic.004G042700	GRMZM2G482256	No Gene	Zm00001d015292	No Gene	Seita.1G086900	Si016857m	Pgl_GLEAN_10020481	Ot_Chr1_14364	Et_1A_007823	Et_1B_012614	LOC_Os02g05744	Bradi3g04080	No Gene	No Gene	No Gene
Sobic.007G179000	GRMZM2G042407	GRMZM2G017606	Zm00001d032040	Zm00001d053208	Seita.6G237600	Si015301m	Pgl_GLEAN_10034285	Ot_Chr9_14562	Et_8A_057982	Et_8B_060840	LOC_Os08g43410	Bradi3g42197	No Gene	No Gene	No Gene
Sobic.009G122400	GRMZM2G023683	GRMZM2G133095	Zm00001d038070	Zm00001d009975	Seita.3G260000	Si023236m	Pgl_GLEAN_10005352	Ot_Chr5_n35986	Et_9A_061090	Et_9B_064262	LOC_Os05g31970	Bradi2g26817	No Gene	No Gene	No Gene
Sobic.006G013800	GRMZM2G074083	No Gene	Zm00001d004452	No Gene	Seita.7G017700	Si010997m	Pgl_GLEAN_10003241	Ot_Chr6_25640	Et_7A_051792	Et_7B_054375	LOC_Os04g05010	Bradi5g01180	No Gene	No Gene	No Gene
Sobic.010G194500	AC219190_3_FG002	No Gene	Zm00001d046723	No Gene	Seita.4G213300	Si007953m	Pgl_GLEAN_10021330	Ot_Chr2_n32687	Et_2A_017163	Et_2B_021164	LOC_Os06g41700	Bradi1g35830	No Gene	No Gene	No Gene
Sobic.001G123201	AC217401_3_FG001	No Gene	Zm00001d033650	No Gene	Seita.9G125400	Si035308m	Pgl_GLEAN_10019485	Ot_Chr4_n35484	Et_4A_033560	Et_4B_039581	LOC_Os03g49600	Bradi1g10917	No Gene	No Gene	No Gene
Sobic.003G294200	GRMZM2G317285	No Gene	Zm00001d043446	No Gene	Seita.5G316500	No Gene	Pgl_GLEAN_10035900	Ot_Chr3_12483	Et_3A_026904	Et_3B_031287	LOC_Os01g54380	Bradi2g49720	No Gene	No Gene	No Gene
Sobic.006G170500	GRMZM2G121275	GRMZM2G125023	Zm00001d002738	Zm00001d026178	Seita.7G189500	Si011789m	Pgl_GLEAN_10033583	Ot_Chr6_n37409	Et_7A_052379	Et_7B_055021	LOC_Os04g46490	Bradi5g17680	No Gene	No Gene	No Gene
Sobic.001G235900	GRMZM2G430675	No Gene	Zm00001d032855	No Gene	Seita.9G239300	Si034186m	Pgl_GLEAN_10010873	Ot_Chr1_19997	Et_1A_006059	Et_1B_010937	LOC_Os10g30610	Bradi3g27647	No Gene	No Gene	No Gene
Sobic.007G026400	GRMZM2G056961	No Gene	Zm00001d035171	No Gene	Seita.6G077700	No Gene	Pgl_GLEAN_10035969	Ot_Chr9_n39621	Et_8A_057229	Et_8B_059593	LOC_Os08g03400	Bradi3g14200	No Gene	No Gene	No Gene
Sobic.004G061300	GRMZM2G536238	No Gene	Zm00001d015442	No Gene	Seita.1G067100	No Gene	Pgl_GLEAN_10027826	Ot_Chr1_18359	Et_1A_009227	Et_1B_014086	LOC_Os02g08000	Bradi3g05693	No Gene	No Gene	No Gene
Sobic.007G035300	GRMZM2G021388	AC196412_3_FG001	Zm00001d024664	Zm00001d049601	Seita.6G067700	Si013579m	Pgl_GLEAN_10005322	Ot_Chr9_23341	Et_8A_058153	Et_8B_058726	LOC_Os08g04560	Bradi3g14730	No Gene	No Gene	No Gene
Sobic.003G249500	GRMZM2G024448	No Gene	Zm00001d043943	No Gene	Seita.5G262400	No Gene	Pgl_GLEAN_10023887	Ot_Chr3_11672	Et_3A_024610	Et_3B_028994	LOC_Os01g47635	Bradi2g45980	No Gene	No Gene	No Gene
Sobic.001G120200	GRMZM2G386856	No Gene	Zm00001d033685	No Gene	Seita.9G122100	Si036166m	Pgl_GLEAN_10005794	Ot_Chr4_08051	Et_4A_035435	Et_4B_037725	LOC_Os03g50050	Bradi1g11140	No Gene	No Gene	No Gene
Sobic.003G318100	GRMZM2G006562	GRMZM2G135244	Zm00001d043265	Zm00001d012613	Seita.5G341500	Si004752m	Pgl_GLEAN_10012932	Ot_Chr3_12731	No Gene	Et_3B_031321	LOC_Os01g57400	Bradi2g51930	No Gene	No Gene	No Gene
Sobic.001G302500	GRMZM2G423886	No Gene	Zm00001d029924	No Gene	Seita.9G327800	Si035126m	Pgl_GLEAN_10035132	Ot_Chr1_n31016	Et_1A_006764	Et_1B_013927	LOC_Os10g40610	Bradi3g33047	No Gene	No Gene	No Gene
Sobic.006G122000	GRMZM2G135387	No Gene	Zm00001d003283	No Gene	Seita.7G139200	Si009845m	Pgl_GLEAN_10017837	Ot_Chr6_n36849	Et_7A_050808	Et_7B_055369	LOC_Os04g40470	Bradi5g13530	No Gene	No Gene	No Gene
Sobic.008G171500	No Gene	No Gene	No Gene	Zm00001d041325	Seita.3G392500	Si021338m	Pgl_GLEAN_10019712	Ot_Chr10_18249	Et_10A_002021	Et_10B_004152	LOC_Os12g42120	Bradi4g01620	No Gene	No Gene	No Gene
Sobic.004G125400	GRMZM2G049021	No Gene	Zm00001d015986	No Gene	Seita.1G123700	Si018217m	Pgl_GLEAN_10013804	Ot_Chr1_09581	Et_1A_007290	Et_1B_012086	LOC_Os02g17620	Bradi3g10240	No Gene	No Gene	No Gene
Sobic.003G069601	No Gene	GRMZM2G421669	Zm00001d039822	Zm00001d008633	Seita.5G106800	Si000141m	Pgl_GLEAN_10019052	Ot_Chr3_n34006	Et_3A_026323	Et_3B_030686	LOC_Os01g05870	Bradi2g00501	No Gene	No Gene	No Gene
Sobic.004G101200	No Gene	No Gene	Zm00001d016256	No Gene	Seita.1G026600	Si018374m	Pgl_GLEAN_10002575	Ot_Chr1_18962	Et_1A_007686	Et_1B_012476	LOC_Os02g13660	Bradi3g08820	No Gene	No Gene	No Gene
Sobic.002G044300	GRMZM2G055549	GRMZM2G322279	Zm00001d018876	Zm00001d007899	Seita.2G043900	Si031895m	Pgl_GLEAN_10012601	Ot_Chr7_09528	Et_5A_041617	Et_5B_044261	LOC_Os07g07170	Bradi1g56570	No Gene	No Gene	No Gene
Sobic.003G097100	GRMZM2G426917	GRMZM2G473511	Zm00001d040094	Zm00001d008466	Seita.5G077900	Si000551m	Pgl_GLEAN_10021534	Ot_Chr3_06928	Et_3A_026143	Et_3B_030518	LOC_Os01g02300	Bradi2g01120	No Gene	No Gene	No Gene
Sobic.003G427800	GRMZM2G065088	GRMZM2G016657	Zm00001d042082	Zm00001d011853	Seita.5G454800	Si002831m	Pgl_GLEAN_10027042	Ot_Chr3_09958	Et_3A_025878	Et_3B_030246	LOC_Os01g72300	Bradi2g60870	No Gene	No Gene	No Gene
Sobic.003G328500	GRMZM2G073003	GRMZM2G310115	Zm00001d043164	Zm00001d012560	Seita.5G352700	Si001443m	Pgl_GLEAN_10037224	Ot_Chr3_18622	Et_3A_025227	Et_3B_029607	LOC_Os01g59120	Bradi2g52760	No Gene	No Gene	No Gene
Sobic.002G064700	GRMZM2G493395	No Gene	Zm00001d019060	No Gene	Seita.2G068200	Si029067m	Pgl_GLEAN_10015426	Ot_Chr7_23092	No Gene	Et_5B_043094	LOC_Os07g09190	Bradi1g54890	No Gene	No Gene	No Gene
Sobic.010G119900	GRMZM2G099967	No Gene	Zm00001d045774	No Gene	Seita.4G125800	Si007029m	Pgl_GLEAN_10032077	Ot_Chr2_16104	Et_2A_017940	Et_2B_022886	LOC_Os06g17600	Bradi1g43525	No Gene	No Gene	No Gene
Sobic.001G138200	GRMZM2G149024	No Gene	Zm00001d033385	No Gene	Seita.9G140200	Si036413m	Pgl_GLEAN_10012330	Ot_Chr4_08203	No Gene	Et_4B_039549	LOC_Os03g47530	Bradi1g12560	No Gene	No Gene	No Gene
Sobic.001G075101	GRMZM2G135447	No Gene	Zm00001d034212	No Gene	Seita.9G074700	Si039908m	Pgl_GLEAN_10022853	Ot_Chr4_07708	Et_4A_035535	Et_4B_039672	LOC_Os03g56110	Bradi1g07247	No Gene	No Gene	No Gene
Sobic.003G299300	No Gene	AC203381_3_FG006	No Gene	Zm00001d012726	Seita.5G322200	Si005498m	Pgl_GLEAN_10035853	Ot_Chr3_12550	Et_3A_023408	Et_3B_027879	LOC_Os01g55080	Bradi2g50170	No Gene	No Gene	No Gene
Sobic.001G478100	GRMZM2G024099	No Gene	Zm00001d027965	No Gene	Seita.9G513700	Si035816m	Pgl_GLEAN_10008732	Ot_Chr4_00316	Et_4A_035714	Et_4B_039841	LOC_Os03g08790	Bradi1g72110	No Gene	No Gene	No Gene
Sobic.001G430200	GRMZM2G072492	No Gene	Zm00001d028497	No Gene	Seita.9G462600	Si039916m	Pgl_GLEAN_10029391	Ot_Chr4_n35128	Et_4A_034885	Et_4B_039989	LOC_Os03g15420	Bradi1g67517	No Gene	No Gene	No Gene
Sobic.003G291700	GRMZM2G177883	AC203173_3_FG002	Zm00001d043512	Zm00001d012769	Seita.5G313500	Si003922m	Pgl_GLEAN_10016610	Ot_Chr3_12453	Et_3A_024938	Et_3B_029327	LOC_Os01g53920	Bradi2g49447	No Gene	No Gene	No Gene
Sobic.007G056900	GRMZM2G133512	No Gene	Zm00001d024470	No Gene	Seita.6G047400	Si013128m	Pgl_GLEAN_10012539	Ot_Chr9_n39568	Et_8A_058096	Et_8B_060454	LOC_Os08g07480	Bradi3g15852	No Gene	No Gene	No Gene
Sobic.003G053400	GRMZM2G021410	GRMZM2G143258	Zm00001d039701	Zm00001d008693	Seita.5G118800	Si002206m	Pgl_GLEAN_10028932	Ot_Chr3_07221	Et_3A_026393	Et_3B_030762	LOC_Os01g07420	Bradi2g04230	No Gene	No Gene	No Gene
Sobic.006G109850	No Gene	No Gene	Zm00001d003392	No Gene	Seita.7G127600	Si010574m	Pgl_GLEAN_10026355	Ot_Chr6_22708	Et_7A_052770	Et_7B_053240	LOC_Os04g39050	Bradi5g12650	No Gene	No Gene	No Gene
Sobic.003G375300	GRMZM2G431006	GRMZM2G119265	Zm00001d042639	Zm00001d012234	Seita.5G400500	Si000109m	Pgl_GLEAN_10031662	Ot_Chr3_12965	Et_3A_025567	Et_3B_029918	LOC_Os01g65590	Bradi2g56700	No Gene	No Gene	No Gene
Sobic.001G357400	No Gene	No Gene	No Gene	Zm00001d047163	Seita.9G388800	Si038816m	Pgl_GLEAN_10024842	Ot_Chr4_n34946	Et_4A_032727	Et_4B_036920	LOC_Os03g25930	Bradi1g61270	No Gene	No Gene	No Gene
Sobic.005G152100	GRMZM2G002652	GRMZM2G139813	Zm00001d053107	Zm00001d007462	Seita.8G150700	Si026384m	Pgl_GLEAN_10020977	Ot_Chr8_20540	Et_6A_046655	Et_6B_048766	LOC_Os11g35040	Bradi4g16440	No Gene	No Gene	No Gene
Sobic.003G413700	GRMZM2G084779	No Gene	Zm00001d042244	No Gene	Seita.5G439500	Si000392m	Pgl_GLEAN_10005900	Ot_Chr3_n33641	Et_3A_025804	Et_3B_030176	LOC_Os01g70490	Bradi2g59620	No Gene	No Gene	No Gene
Sobic.003G053300	No Gene	GRMZM2G143274	No Gene	Zm00001d008695	Seita.5G118900	Si002595m	Pgl_GLEAN_10028933	Ot_Chr3_07222	Et_3A_027323	Et_3B_031659	LOC_Os01g07430	Bradi2g04252	No Gene	No Gene	No Gene
Sobic.002G135600	No Gene	GRMZM2G386138	No Gene	Zm00001d005333	Seita.2G134000	Si032400m	Pgl_GLEAN_10016539	Ot_Chr2_06334	Et_2A_015700	Et_2B_019826	LOC_Os09g39530	Bradi4g38570	No Gene	No Gene	No Gene
Sobic.001G360400	GRMZM2G024234	No Gene	Zm00001d029280	No Gene	Seita.9G392700	Si036566m	Pgl_GLEAN_10011921	Ot_Chr4_n34952	Et_4A_032702	Et_4B_036887	LOC_Os03g25370	Bradi1g61530	No Gene	No Gene	No Gene
Sobic.007G051900	GRMZM2G145130	No Gene	Zm00001d024521	No Gene	Seita.6G051300	Si015417m	Pgl_GLEAN_10031430	Ot_Chr9_23187	Et_8A_056954	Et_8B_059319	LOC_Os08g06500	Bradi3g16227	No Gene	No Gene	No Gene
Sobic.010G009100	GRMZM2G152373	No Gene	Zm00001d045553	No Gene	Seita.4G009100	Si006375m	Pgl_GLEAN_10006661	Ot_Chr10_16911	Et_2A_018726	Et_2B_022736	LOC_Os06g02170	Bradi1g50190	No Gene	No Gene	No Gene
Sobic.002G413200	GRMZM2G174192	GRMZM2G163519	Zm00001d022467	Zm00001d007143	Seita.2G427700	Si032166m	Pgl_GLEAN_10011183	Ot_Chr7_n38214	Et_5A_040812	Et_5B_045213	LOC_Os07g47550	Bradi1g18140	No Gene	No Gene	No Gene
Sobic.003G016100	GRMZM2G463986	GRMZM2G369182	Zm00001d039351	Zm00001d008946	Seita.5G020100	Si004158m	Pgl_GLEAN_10005641	Ot_Chr3_17878	Et_3A_026593	Et_3B_031048	LOC_Os01g12000	Bradi2g07130	No Gene	No Gene	No Gene
Sobic.001G502100	GRMZM2G070087	No Gene	Zm00001d027700	No Gene	Seita.9G538600	Si035047m	Pgl_GLEAN_10009594	Ot_Chr4_00095	Et_4A_033697	Et_4B_039587	LOC_Os03g05610	Bradi1g75030	No Gene	No Gene	No Gene
Sobic.003G272600	GRMZM2G392345	No Gene	Zm00001d043704	No Gene	Seita.5G288700	Si003505m	Pgl_GLEAN_10012278	Ot_Chr3_26353	Et_3A_023376	Et_3B_027850	LOC_Os01g51030	Bradi2g47770	No Gene	No Gene	No Gene
Sobic.008G117800	GRMZM2G457898	No Gene	Zm00001d023870	No Gene	Seita.3G344500	Si023739m	Pgl_GLEAN_10032540	Ot_Chr10_24108	Et_10A_001728	Et_10B_004038	LOC_Os12g35340	Bradi4g05630	No Gene	No Gene	No Gene
Sobic.002G269500	GRMZM2G069126	GRMZM2G124011	Zm00001d021207	Zm00001d006170	Seita.2G280100	Si031001m	Pgl_GLEAN_10036648	Ot_Chr2_n32071	Et_2A_018423	Et_2B_022482	LOC_Os09g35030	Bradi4g35650	No Gene	No Gene	No Gene
Sobic.008G108000	GRMZM2G133738	GRMZM5G813244	Zm00001d035320	Zm00001d041735	Seita.3G355100	Si024848m	Pgl_GLEAN_10012130	Ot_Chr10_24186	Et_10A_001802	Et_10B_003857	LOC_Os12g32290	Bradi4g06660	No Gene	No Gene	No Gene
Sobic.001G392700	GRMZM2G317160	No Gene	Zm00001d028919	No Gene	Seita.9G426400	Si040030m	Pgl_GLEAN_10030176	Ot_Chr4_01132	Et_4A_032447	Et_4B_039307	LOC_Os03g19900	Bradi1g64240	No Gene	No Gene	No Gene
Sobic.004G344400	GRMZM2G143591	GRMZM2G157522	Zm00001d018477	Zm00001d051917	Seita.1G364900	Si016276m	Pgl_GLEAN_10006252	Ot_Chr1_04638	Et_1A_008471	Et_1B_013277	LOC_Os02g57140	Bradi3g55287	No Gene	No Gene	No Gene
Sobic.001G111366	GRMZM2G157727	GRMZM2G181028	Zm00001d033799	Zm00001d013402	Seita.9G113600	Si033984m	Pgl_GLEAN_10005184	Ot_Chr4_07970	Et_4A_035456	Et_4B_039596	LOC_Os03g51030	Bradi1g10520	No Gene	No Gene	No Gene
Sobic.001G438200	No Gene	GRMZM2G104618	No Gene	Zm00001d047932	Seita.9G470800	Si036701m	Pgl_GLEAN_10023434	Ot_Chr4_00680	Et_4A_035828	Et_4B_039951	LOC_Os03g14150	Bradi1g68410	No Gene	No Gene	No Gene
Sobic.010G254700	GRMZM2G089132	No Gene	Zm00001d014703	No Gene	Seita.4G270700	Si006225m	Pgl_GLEAN_10038508	Ot_Chr2_16307	Et_2A_017425	Et_2B_021414	LOC_Os06g49060	Bradi1g34490	No Gene	No Gene	No Gene
Sobic.003G068400	GRMZM2G463580	GRMZM2G421669	Zm00001d039824	Zm00001d008633	Seita.5G107000	Si000150m	Pgl_GLEAN_10019048	Ot_Chr3_n34006	Et_3A_026320	Et_3B_031627	LOC_Os01g05870	Bradi2g00485	No Gene	No Gene	No Gene
Sobic.006G070298	GRMZM2G119689	GRMZM2G095725	Zm00001d003776	Zm00001d025354	Seita.7G091700	Si009702m	Pgl_GLEAN_10034155	Ot_Chr6_n36752	Et_7A_050957	Et_7B_053701	LOC_Os04g33740	Bradi5g09420	No Gene	No Gene	No Gene
Sobic.001G042800	GRMZM2G179133	GRMZM2G017532	Zm00001d034586	No Gene	Seita.9G042200	Si037690m	Pgl_GLEAN_10017893	Ot_Chr10_17068	Et_4A_034150	Et_4B_038282	LOC_Os03g59580	Bradi1g04590	No Gene	No Gene	No Gene
Sobic.001G031700	GRMZM2G045781	GRMZM2G420823	Zm00001d034678	Zm00001d012935	Seita.9G030300	Si035130m	Pgl_GLEAN_10030045	Ot_Chr4_23683	Et_4A_034213	Et_4B_038363	LOC_Os03g60880	Bradi1g03480	No Gene	No Gene	No Gene
Sobic.004G287700	GRMZM2G165601	GRMZM2G078299	Zm00001d017535	Zm00001d051411	Seita.1G266100	Si018695m	Pgl_GLEAN_10025342	Ot_Chr1_n31983	Et_1A_009518	Et_1B_014345	LOC_Os02g44720	Bradi3g51290	No Gene	No Gene	No Gene
Sobic.001G393600	GRMZM2G089720	No Gene	Zm00001d028912	No Gene	Seita.9G427300	Si039368m	Pgl_GLEAN_10030166	Ot_Chr4_01125	Et_4A_035158	Et_4B_040101	LOC_Os03g19700	Bradi1g64300	No Gene	No Gene	No Gene
Sobic.004G070100	GRMZM2G018962	GRMZM2G000976	Zm00001d015600	Zm00001d053719	Seita.1G058100	Si017359m	Pgl_GLEAN_10010705	Ot_Chr1_n31330	Et_1A_007490	Et_1B_012300	LOC_Os02g09430	Bradi3g06390	No Gene	No Gene	No Gene
Sobic.001G237100	GRMZM5G820163	No Gene	Zm00001d032870	No Gene	Seita.9G240100	Si034512m	Pgl_GLEAN_10010882	Ot_Un117_n40002	Et_1A_008887	Et_1B_013764	LOC_Os10g30530	Bradi3g27580	No Gene	No Gene	No Gene
Sobic.004G343800	GRMZM5G800598	No Gene	Zm00001d018473	No Gene	Seita.1G364500	Si016205m	Pgl_GLEAN_10006248	Ot_Chr1_04632	Et_1A_009554	Et_1B_014373	LOC_Os02g57090	Bradi3g55250	No Gene	No Gene	No Gene
Sobic.009G241600	GRMZM2G149347	No Gene	Zm00001d039101	No Gene	Seita.3G136800	Si022648m	Pgl_GLEAN_10025126	Ot_Chr5_03804	Et_9A_063367	Et_9B_064867	LOC_Os05g50080	Bradi2g15670	No Gene	No Gene	No Gene
Sobic.003G322000	GRMZM2G091338	GRMZM2G139223	Zm00001d043227	Zm00001d012600	Seita.5G345700	Si001392m	Pgl_GLEAN_10004221	Ot_Chr3_n34368	Et_3A_026946	Et_3B_029569	LOC_Os01g57940	Bradi2g52197	No Gene	No Gene	No Gene
Sobic.006G184400	GRMZM2G080992	GRMZM2G006212	Zm00001d002623	Zm00001d026076	Seita.7G204900	Si009730m	Pgl_GLEAN_10020941	Ot_Chr6_01429	Et_7A_053047	Et_7B_055804	LOC_Os04g48290	Bradi5g18830	No Gene	No Gene	No Gene
Sobic.007G184700	GRMZM2G069476	No Gene	Zm00001d031700	No Gene	Seita.6G231900	Si013318m	Pgl_GLEAN_10031816	Ot_Chr9_14611	Et_8A_058039	Et_8B_058987	LOC_Os08g42870	Bradi3g41830	No Gene	No Gene	No Gene
Sobic.007G066800	GRMZM2G087111	GRMZM2G149714	No Gene	Zm00001d049419	Seita.6G038000	Si014984m	Pgl_GLEAN_10029587	Ot_Chr9_n39539	Et_8A_058112	Et_8B_059397	LOC_Os08g09010	Bradi3g15240	No Gene	No Gene	No Gene
Sobic.006G191800	GRMZM2G421279	GRMZM2G149178	Zm00001d002546	Zm00001d026015	Seita.7G212600	Si011423m	Pgl_GLEAN_10022515	Ot_Chr6_18807	Et_7A_053079	Et_7B_054908	LOC_Os04g49420	Bradi5g19360	No Gene	No Gene	No Gene
Sobic.002G416100	GRMZM2G322547	No Gene	Zm00001d022459	No Gene	Seita.2G430700	Si030934m	Pgl_GLEAN_10011166	Ot_Chr7_10221	Et_5A_042442	Et_5B_045141	LOC_Os07g47840	Bradi1g17930	No Gene	No Gene	No Gene
Sobic.009G006700	GRMZM5G893252	No Gene	Zm00001d035702	No Gene	Seita.3G068300	Si023455m	Pgl_GLEAN_10006732	Ot_Chr5_15268	Et_9A_062734	Et_9B_065265	LOC_Os05g01560	Bradi2g39690	No Gene	No Gene	No Gene
Sobic.001G466500	GRMZM2G055282	No Gene	Zm00001d028107	No Gene	Seita.9G501500	Si034314m	Pgl_GLEAN_10031472	Ot_Chr4_00419	Et_4A_035741	Et_4B_039868	LOC_Os03g10420	Bradi1g71082	No Gene	No Gene	No Gene
Sobic.001G430500	GRMZM2G150827	No Gene	Zm00001d028495	No Gene	Seita.9G462600	Si039916m	Pgl_GLEAN_10029395	Ot_Chr4_00757	Et_4A_034885	Et_4B_039989	LOC_Os03g15420	Bradi1g67517	No Gene	No Gene	No Gene
Sobic.009G005900	GRMZM2G110378	GRMZM2G067985	Zm00001d035722	Zm00001d011087	Seita.3G069200	Si022368m	Pgl_GLEAN_10005269	Ot_Chr5_15264	Et_9A_062668	Et_9B_065264	LOC_Os05g01600	Bradi2g39590	No Gene	No Gene	No Gene
Sobic.010G181000	No Gene	GRMZM2G100518	No Gene	Zm00001d036912	Seita.4G225800	Si008069m	Pgl_GLEAN_10020281	Ot_Chr2_17530	Et_2A_017239	Et_2B_021231	LOC_Os06g39650	Bradi1g36900	No Gene	No Gene	No Gene
Sobic.010G257800	GRMZM2G135570	No Gene	Zm00001d014732	Zm00001d036442	Seita.4G274300	Si008504m	Pgl_GLEAN_10016212	Ot_Chr2_n32313	Et_2A_017445	Et_2B_021430	LOC_Os06g49470	Bradi1g34750	No Gene	No Gene	No Gene
Sobic.009G118400	GRMZM2G177001	No Gene	Zm00001d037871	No Gene	Seita.3G264600	Si022010m	Pgl_GLEAN_10029857	Ot_Chr5_05276	Et_9A_061636	Et_9B_064219	LOC_Os05g30980	Bradi2g27260	No Gene	No Gene	No Gene
Sobic.004G022200	GRMZM2G039945	No Gene	Zm00001d015075	Zm00001d053934	Seita.1G105500	Si019796m	Pgl_GLEAN_10018137	Ot_Chr1_14221	Et_1A_009338	Et_1B_012735	LOC_Os02g03150	Bradi3g02394	No Gene	No Gene	No Gene
Sobic.008G164900	GRMZM2G035444	No Gene	Zm00001d031047	No Gene	Seita.3G386300	Si024767m	Pgl_GLEAN_10020132	Ot_Chr10_18219	Et_10A_001287	Et_10B_003343	LOC_Os12g41690	Bradi4g02050	No Gene	No Gene	No Gene
Sobic.003G405800	No Gene	GRMZM2G003493	No Gene	Zm00001d012019	Seita.5G431400	Si004143m	Pgl_GLEAN_10010749	Ot_Chr3_09016	Et_3A_025761	Et_3B_030129	LOC_Os01g69240	Bradi2g59070	No Gene	No Gene	No Gene
Sobic.007G148300	GRMZM2G448185	No Gene	Zm00001d032079	No Gene	Seita.6G170500	Si013184m	Pgl_GLEAN_10038090	Ot_Chr9_02155	Et_8A_057688	Et_8B_060041	LOC_Os08g35210	Bradi3g37530	No Gene	No Gene	No Gene
Sobic.007G134700	GRMZM2G358693	No Gene	Zm00001d032225	No Gene	Seita.6G156500	Si013233m	Pgl_GLEAN_10024284	Ot_Chr9_02261	Et_8A_057759	Et_8B_060135	LOC_Os08g33430	Bradi3g36510	No Gene	No Gene	No Gene
Sobic.009G181700	GRMZM2G140805	GRMZM2G034815	Zm00001d038554	Zm00001d010655	Seita.3G194400	Si022297m	Pgl_GLEAN_10035749	Ot_Chr5_03409	Et_9A_062162	Et_9B_064693	LOC_Os05g41420	Bradi2g21310	No Gene	No Gene	No Gene
Sobic.002G163301	GRMZM2G129646	No Gene	Zm00001d020028	No Gene	Seita.2G170000	Si033079m	Pgl_GLEAN_10017812	Ot_Chr2_n33536	Et_2A_016585	Et_2B_020628	LOC_Os09g13590	Bradi4g27734	No Gene	No Gene	No Gene
Sobic.009G200100	GRMZM2G141762	No Gene	Zm00001d038726	No Gene	Seita.3G177000	Si022418m	Pgl_GLEAN_10019957	Ot_Chr5_03566	Et_9A_063433	Et_9B_066050	LOC_Os05g44200	Bradi2g19650	No Gene	No Gene	No Gene
Sobic.001G211400	GRMZM2G429533	GRMZM2G432697	Zm00001d032631	Zm00001d013949	Seita.9G211900	Si040125m	Pgl_GLEAN_10028673	Ot_Chr1_n30588	Et_1A_008822	Et_1B_009950	LOC_Os10g34760	Bradi3g29570	No Gene	No Gene	No Gene
Sobic.003G256300	No Gene	GRMZM2G462623	No Gene	Zm00001d011597	Seita.5G270300	Si003799m	Pgl_GLEAN_10008662	Ot_Chr3_11606	Et_3A_024663	Et_3B_029038	LOC_Os01g48700	Bradi2g46527	No Gene	No Gene	No Gene
Sobic.001G442500	GRMZM2G152390	GRMZM2G178279	Zm00001d028366	Zm00001d047972	Seita.9G475400	Si035556m	Pgl_GLEAN_10023390	Ot_Chr4_00644	Et_4A_034797	Et_4B_038953	LOC_Os03g13520	Bradi1g68680	No Gene	No Gene	No Gene
Sobic.001G122100	GRMZM2G143160	No Gene	Zm00001d033668	No Gene	Seita.9G123800	Si034330m	Pgl_GLEAN_10019474	Ot_Chr4_08064	Et_4A_035430	Et_4B_039582	LOC_Os03g49750	Bradi1g11020	No Gene	No Gene	No Gene
Sobic.010G104100	GRMZM2G307823	GRMZM2G087787	Zm00001d044726	Zm00001d037356	Seita.4G110900	Si005790m	Pgl_GLEAN_10030592	Ot_Chr2_15984	Et_2A_018755	Et_2B_022829	LOC_Os06g14190	Bradi1g44270	No Gene	No Gene	No Gene
Sobic.010G224800	No Gene	No Gene	Zm00001d046995	No Gene	Seita.4G265600	Si006235m	Pgl_GLEAN_10018741	Ot_Chr2_15619	Et_2A_016928	Et_2B_020963	LOC_Os06g45990	Bradi1g32420	No Gene	No Gene	No Gene
Sobic.002G400400	No Gene	GRMZM2G071076	No Gene	Zm00001d007070	Seita.2G415100	Si029449m	Pgl_GLEAN_10003411	Ot_Chr7_10341	Et_5A_041446	Et_5B_045397	LOC_Os07g46240	Bradi1g19300	No Gene	No Gene	No Gene
Sobic.006G171100	No Gene	GRMZM2G401975	No Gene	Zm00001d026169	Seita.7G190600	Si012468m	Pgl_GLEAN_10033593	Ot_Chr6_12309	Et_7A_052374	Et_7B_055024	LOC_Os04g46650	Bradi5g17770	No Gene	No Gene	No Gene
Sobic.007G014100	GRMZM2G015708	No Gene	Zm00001d035056	No Gene	Seita.6G090200	Si014489m	Pgl_GLEAN_10028388	Ot_Chr9_13719	Et_8A_057294	Et_8B_059665	LOC_Os08g02094	Bradi3g13585	No Gene	No Gene	No Gene
Sobic.009G078700	No Gene	GRMZM2G044947	No Gene	Zm00001d010451	Seita.3G075300	Si022420m	Pgl_GLEAN_10028597	Ot_Chr5_03221	Et_9A_062965	Et_9B_065518	LOC_Os05g11910	Bradi2g32540	No Gene	No Gene	No Gene
Sobic.010G104800	GRMZM2G063717	No Gene	Zm00001d044730	No Gene	Seita.4G111700	Si007079m	Pgl_GLEAN_10030589	Ot_Chr2_15991	Et_2A_017828	Et_2B_021860	LOC_Os06g14324	Bradi1g44207	No Gene	No Gene	No Gene
Sobic.009G016100	GRMZM2G174031	No Gene	Zm00001d035612	No Gene	Seita.3G062800	Si025245m	Pgl_GLEAN_10021614	Ot_Chr5_15329	Et_9A_063006	Et_9B_066261	LOC_Os05g02350	Bradi2g37350	No Gene	No Gene	No Gene
Sobic.002G042200	GRMZM2G398996	GRMZM2G012546	Zm00001d018855	Zm00001d007908	Seita.2G041600	Si030325m	Pgl_GLEAN_10014913	Ot_Chr7_n37805	Et_5A_040474	Et_5B_045421	LOC_Os07g06860	Bradi1g56830	No Gene	No Gene	No Gene
Sobic.003G270200	No Gene	No Gene	Zm00001d043730	No Gene	Seita.5G286000	Si000953m	Pgl_GLEAN_10020863	Ot_Chr3_26374	Et_3A_023373	Et_3B_029150	LOC_Os01g50700	Bradi2g47575	No Gene	No Gene	No Gene
Sobic.003G105800	No Gene	GRMZM2G109627	No Gene	Zm00001d008399	Seita.5G069100	Si003116m	Pgl_GLEAN_10008365	Ot_Chr3_06856	Et_3A_026086	Et_3B_030451	LOC_Os01g01430	Bradi2g03467	No Gene	No Gene	No Gene
Sobic.009G199001	No Gene	No Gene	No Gene	Zm00001d010744	Seita.3G177700	Si022538m	Pgl_GLEAN_10001527	Ot_Chr5_03574	Et_9A_062578	Et_9B_065138	LOC_Os05g44130	Bradi2g19700	No Gene	No Gene	No Gene
Sobic.004G344000	No Gene	GRMZM2G084984	No Gene	Zm00001d051924	Seita.1G364600	Si018071m	Pgl_GLEAN_10006249	Ot_Chr1_04633	Et_1A_008467	Et_1B_013273	LOC_Os02g57100	Bradi3g55260	No Gene	No Gene	No Gene
Sobic.001G211101	GRMZM2G429533	No Gene	Zm00001d032631	No Gene	Seita.9G211900	Si040125m	Pgl_GLEAN_10028673	Ot_Chr1_n30579	Et_1A_008822	Et_1B_009950	LOC_Os10g34760	Bradi3g29570	No Gene	No Gene	No Gene
Sobic.001G500900	GRMZM2G122816	GRMZM2G063435	Zm00001d027710	Zm00001d048413	Seita.9G537300	Si039188m	Pgl_GLEAN_10009607	Ot_Chr4_00108	Et_4A_035474	Et_4B_037838	LOC_Os03g05770	Bradi1g74882	No Gene	No Gene	No Gene
Sobic.002G332750	GRMZM2G019999	GRMZM2G163233	Zm00001d021721	Zm00001d006565	Seita.2G346100	Si029790m	Pgl_GLEAN_10017064	Ot_Chr7_13583	Et_5A_042241	Et_5B_044924	LOC_Os07g36470	Bradi1g25215	No Gene	No Gene	No Gene
Sobic.004G270100	GRMZM2G108996	No Gene	Zm00001d017730	No Gene	Seita.1G286900	Si017173m	Pgl_GLEAN_10005607	Ot_Chr1_19334	Et_1A_008251	Et_1B_013070	LOC_Os02g47230	Bradi3g52537	No Gene	No Gene	No Gene
Sobic.004G121900	GRMZM2G469689	No Gene	Zm00001d016024	No Gene	Seita.1G008300	Si018084m	Pgl_GLEAN_10018968	Ot_Chr1_n31209	Et_1A_007805	Et_1B_012594	LOC_Os02g16780	Bradi3g09990	No Gene	No Gene	No Gene
Sobic.001G416900	No Gene	GRMZM2G305046	No Gene	Zm00001d047787	Seita.9G450000	Si037849m	Pgl_GLEAN_10028479	Ot_Chr4_00908	Et_4A_034977	Et_4B_039128	LOC_Os03g17100	Bradi1g66370	No Gene	No Gene	No Gene
Sobic.009G025300	No Gene	AC214648_3_FG001	No Gene	Zm00001d010984	Seita.3G045200	Si024549m	Pgl_GLEAN_10015379	Ot_Chr5_15381	Et_9A_063196	Et_9B_065827	LOC_Os05g03110	Bradi2g37880	No Gene	No Gene	No Gene
Sobic.002G273600	GRMZM2G348685	GRMZM2G113618	No Gene	Zm00001d006203	Seita.2G284500	Si029590m	Pgl_GLEAN_10000643	Ot_Chr2_n32091	Et_2A_014523	Et_2B_020056	LOC_Os09g36080	Bradi4g35940	No Gene	No Gene	No Gene
Sobic.009G009400	GRMZM2G096680	GRMZM2G028393	Zm00001d035683	Zm00001d011080	Seita.3G067300	Si023875m	Pgl_GLEAN_10006718	Ot_Chr5_n36510	Et_9A_062791	Et_9B_066152	LOC_Os05g01920	Bradi2g39260	No Gene	No Gene	No Gene
Sobic.003G286500	No Gene	GRMZM2G017193	No Gene	Zm00001d011764	Seita.5G307200	Si003842m	Pgl_GLEAN_10010981	Ot_Chr3_12412	Et_3A_024907	Et_3B_029284	LOC_Os01g53200	Bradi2g48980	No Gene	No Gene	No Gene
Sobic.003G144500	GRMZM2G103771	No Gene	Zm00001d040613	No Gene	Seita.5G026800	Si003106m	Pgl_GLEAN_10022293	Ot_Chr3_n33911	Et_3A_023639	Et_3B_030971	LOC_Os01g19770	Bradi2g11567	No Gene	No Gene	No Gene
Sobic.002G004400	No Gene	No Gene	No Gene	Zm00001d007931	Seita.J002000	Si020682m	Pgl_GLEAN_10004351	Ot_Chr7_21951	Et_5A_041287	Et_5B_043965	LOC_Os07g01520	Bradi1g59470	No Gene	No Gene	No Gene
Sobic.010G039401	GRMZM2G104269	No Gene	Zm00001d045327	No Gene	Seita.4G074600	Si006801m	Pgl_GLEAN_10034764	Ot_Chr10_24984	Et_2A_016095	Et_2B_020211	LOC_Os06g05700	Bradi1g50832	No Gene	No Gene	No Gene
Sobic.003G001300	GRMZM5G828179	GRMZM2G151309	Zm00001d039254	Zm00001d009030	Seita.5G002400	Si005031m	Pgl_GLEAN_10001759	Ot_Chr3_17748	Et_3A_026590	Et_3B_031442	LOC_Os01g14010	Bradi2g08460	No Gene	No Gene	No Gene
Sobic.002G268600	No Gene	AC199782_5_FG003	No Gene	Zm00001d006165	Seita.2G279300	Si030591m	Pgl_GLEAN_10036662	Ot_Chr2_06640	Et_2A_014607	Et_2B_022481	LOC_Os09g34950	Bradi4g35520	No Gene	No Gene	No Gene
Sobic.006G243900	GRMZM2G095209	No Gene	Zm00001d002039	No Gene	Seita.7G265400	Si009448m	Pgl_GLEAN_10018390	Ot_Chr6_n37091	Et_7A_052883	Et_7B_054340	LOC_Os04g55750	Bradi5g24180	No Gene	No Gene	No Gene
Sobic.002G285700	GRMZM5G835903	GRMZM2G343360	Zm00001d021456	Zm00001d006274	Seita.2G296700	Si031398m	Pgl_GLEAN_10030752	Ot_Chr2_n33200	Et_2A_015856	Et_2B_019966	LOC_Os09g37500	Bradi4g36972	No Gene	No Gene	No Gene
Sobic.004G109700	GRMZM2G324111	GRMZM2G319056	Zm00001d016142	Zm00001d053435	Seita.1G017300	Si019776m	Pgl_GLEAN_10038023	Ot_Chr1_19040	Et_1A_007751	Et_1B_012552	LOC_Os02g15020	Bradi3g09420	No Gene	No Gene	No Gene
Sobic.009G071800	GRMZM2G401970	No Gene	No Gene	Zm00001d010375	Seita.3G111200	Si021760m	Pgl_GLEAN_10027878	Ot_Chr5_03174	Et_9A_063540	Et_9B_066159	LOC_Os05g10650	Bradi2g33290	No Gene	No Gene	No Gene
Sobic.010G166600	GRMZM2G145989	GRMZM2G331283	Zm00001d046235	Zm00001d036984	Seita.4G182100	Si007931m	Pgl_GLEAN_10030204	Ot_Chr2_n32903	Et_2A_017336	Et_2B_021324	LOC_Os06g36210	Bradi1g37977	No Gene	No Gene	No Gene
Sobic.004G047100	No Gene	GRMZM2G052740	No Gene	Zm00001d053858	Seita.1G081300	Si016830m	Pgl_GLEAN_10026811	Ot_Chr1_14386	Et_1A_007334	Et_1B_012132	LOC_Os02g06340	Bradi3g04420	No Gene	No Gene	No Gene
Sobic.001G082700	GRMZM2G454980	No Gene	Zm00001d034089	No Gene	Seita.9G084100	Si039238m	Pgl_GLEAN_10003976	Ot_Chr4_n35410	Et_4A_032268	No Gene	LOC_Os03g55210	Bradi1g07942	No Gene	No Gene	No Gene
Sobic.001G487000	GRMZM2G142609	GRMZM2G376282	Zm00001d027869	Zm00001d048299	Seita.9G521700	Si039127m	Pgl_GLEAN_10030652	Ot_Chr4_00236	Et_4A_034476	Et_4B_038610	LOC_Os03g07810	Bradi1g73010	No Gene	No Gene	No Gene
Sobic.003G364100	GRMZM2G430942	No Gene	Zm00001d042770	No Gene	Seita.5G389900	Si002402m	Pgl_GLEAN_10020194	Ot_Chr3_12869	Et_3A_025493	Et_3B_029843	LOC_Os01g64100	Bradi2g55610	No Gene	No Gene	No Gene
Sobic.009G022500	No Gene	GRMZM2G474658	Zm00001d035553	Zm00001d011006	Seita.3G042600	Si021378m	Pgl_GLEAN_10004690	Ot_Chr5_n36483	Et_9A_063161	Et_9B_065792	LOC_Os05g02890	Bradi2g37630	No Gene	No Gene	No Gene
Sobic.004G021900	GRMZM2G039945	No Gene	Zm00001d015075	Zm00001d053934	Seita.1G105500	Si019796m	Pgl_GLEAN_10018137	Ot_Chr1_14219	Et_1A_009338	Et_1B_012735	LOC_Os02g03140	Bradi3g02394	No Gene	No Gene	No Gene
Sobic.005G145100	GRMZM2G033820	No Gene	Zm00001d052616	No Gene	Seita.8G146700	Si026930m	Pgl_GLEAN_10017259	Ot_Chr8_20517	Et_6A_047824	Et_6B_048747	LOC_Os11g34440	Bradi4g16650	No Gene	No Gene	No Gene
Sobic.009G247700	No Gene	GRMZM2G414315	No Gene	Zm00001d009698	Seita.3G130800	Si022676m	Pgl_GLEAN_10018807	Ot_Chr5_03740	Et_9A_062264	Et_9B_064810	LOC_Os05g50700	Bradi2g44035	No Gene	No Gene	No Gene
Sobic.001G455100	GRMZM2G163116	No Gene	Zm00001d028226	No Gene	Seita.9G489400	Si036410m	Pgl_GLEAN_10009097	Ot_Chr4_00516	Et_4A_034707	Et_4B_039893	LOC_Os03g11710	Bradi1g69790	No Gene	No Gene	No Gene
Sobic.005G052700	GRMZM2G028046	GRMZM2G003234	No Gene	Zm00001d004822	Seita.8G047500	Si026443m	Pgl_GLEAN_10034091	Ot_Chr8_14936	Et_6A_047312	Et_6B_049267	LOC_Os11g06840	Bradi4g24244	No Gene	No Gene	No Gene
Sobic.001G434450	No Gene	GRMZM5G882351	No Gene	Zm00001d047904	Seita.9G466800	Si039996m	Pgl_GLEAN_10014491	Ot_Chr4_00721	Et_4A_035851	Et_4B_039971	LOC_Os03g14860	Bradi1g67880	No Gene	No Gene	No Gene
Sobic.005G086400	No Gene	GRMZM2G375517	No Gene	Zm00001d007271	Seita.8G079900	Si026764m	Pgl_GLEAN_10035497	Ot_Chr8_26234	Et_6A_048132	Et_6B_050054	LOC_Os11g13980	Bradi4g21070	No Gene	No Gene	No Gene
Sobic.004G030600	No Gene	GRMZM2G154059	No Gene	Zm00001d053986	Seita.1G097300	Si016291m	Pgl_GLEAN_10022975	Ot_Chr1_14279	Et_1A_007897	Et_1B_012693	LOC_Os02g03930	Bradi3g02950	No Gene	No Gene	No Gene
Sobic.010G238100	GRMZM2G026881	No Gene	Zm00001d014532	No Gene	Seita.4G255400	Si008485m	Pgl_GLEAN_10010109	Ot_Chr2_16200	Et_2A_014616	Et_2B_019341	LOC_Os06g47310	Bradi1g33300	No Gene	No Gene	No Gene
Sobic.001G105400	GRMZM2G092198	No Gene	Zm00001d033869	No Gene	Seita.9G108600	Si034813m	Pgl_GLEAN_10023757	Ot_Chr4_07433	Et_4A_035466	Et_4B_039611	LOC_Os03g51840	Bradi1g09990	No Gene	No Gene	No Gene
Sobic.006G132300	GRMZM2G051943	GRMZM2G005633	Zm00001d003190	Zm00001d025753	Seita.7G150500	Si010776m	Pgl_GLEAN_10035920	Ot_Chr6_11980	Et_7A_050712	Et_7B_055290	LOC_Os04g41680	Bradi5g14430	No Gene	No Gene	No Gene
Sobic.002G296800	GRMZM2G114704	No Gene	Zm00001d021371	No Gene	Seita.2G308100	Si030379m	Pgl_GLEAN_10003171	Ot_Chr2_06391	Et_2A_015754	Et_2B_019887	LOC_Os09g38768	Bradi4g37980	No Gene	No Gene	No Gene
Sobic.004G220600	GRMZM2G170692	GRMZM2G063917	Zm00001d017279	Zm00001d051166	Seita.1G240500	Si016478m	Pgl_GLEAN_10000931	Ot_Chr1_n31587	Et_1A_009583	Et_1B_014403	LOC_Os02g41670	Bradi3g49270	No Gene	No Gene	No Gene
Sobic.010G270700	GRMZM2G048073	No Gene	Zm00001d014817	No Gene	Seita.4G284300	Si006783m	Pgl_GLEAN_10032162	Ot_Un1_16419	Et_2A_017515	Et_2B_021519	LOC_Os06g50940	Bradi1g30032	No Gene	No Gene	No Gene
Sobic.001G200700	No Gene	GRMZM2G376743	Zm00001d032519	Zm00001d013900	Seita.9G198800	Si039986m	Pgl_GLEAN_10034574	Ot_Chr1_09426	Et_1A_006992	Et_1B_011818	LOC_Os10g36180	Bradi3g30320	No Gene	No Gene	No Gene
Sobic.001G225200	GRMZM2G413482	GRMZM2G123480	Zm00001d032771	Zm00001d014072	Seita.9G228200	Si038268m	Pgl_GLEAN_10032258	Ot_Chr1_n31726	Et_1A_004914	Et_1B_010848	LOC_Os10g32930	Bradi3g28306	No Gene	No Gene	No Gene
Sobic.010G030100	GRMZM2G106276	GRMZM2G068672	Zm00001d045400	Zm00001d036118	Seita.4G029000	Si007082m	Pgl_GLEAN_10037118	Ot_Chr10_17088	Et_2A_018177	Et_2B_019785	LOC_Os06g04850	Bradi1g51270	No Gene	No Gene	No Gene
Sobic.001G152800	GRMZM2G353497	AC233885_1_FG002	Zm00001d033507	Zm00001d013660	Seita.9G154200	Si038678m	Pgl_GLEAN_10005104	Ot_Chr4_08322	Et_4A_032150	Et_4B_036365	LOC_Os03g44750	Bradi1g13560	No Gene	No Gene	No Gene
Sobic.007G165000	No Gene	No Gene	Zm00001d031880	No Gene	Seita.6G253200	Si015414m	Pgl_GLEAN_10023704	Ot_Chr9_n39477	Et_8A_057951	Et_8B_060351	LOC_Os08g44950	Bradi3g12560	No Gene	No Gene	No Gene
Sobic.008G144401	AF546187_1_FG011	No Gene	Zm00001d030856	No Gene	Seita.3G368300	Si024731m	Pgl_GLEAN_10000928	Ot_Chr10_n30328	Et_10A_001516	Et_10B_003588	LOC_Os12g39300	Bradi4g03440	No Gene	No Gene	No Gene
Sobic.004G278300	GRMZM2G057717	GRMZM2G064626	Zm00001d017647	Zm00001d051495	Seita.1G276300	Si019795m	Pgl_GLEAN_10027652	Ot_Chr1_n31519	Et_1A_008315	Et_1B_013126	LOC_Os02g46180	Bradi3g52012	No Gene	No Gene	No Gene
Sobic.010G031100	GRMZM2G147399	GRMZM2G014705	Zm00001d045391	Zm00001d036125	Seita.4G030400	Si007560m	Pgl_GLEAN_10037110	Ot_Chr10_17098	Et_2A_015798	Et_2B_019901	LOC_Os06g04990	Bradi1g51090	No Gene	No Gene	No Gene
Sobic.003G231500	No Gene	GRMZM2G070913	No Gene	Zm00001d011442	Seita.5G238200	Si004149m	Pgl_GLEAN_10022157	Ot_Chr3_11842	Et_3A_026801	Et_3B_031174	LOC_Os01g44340	Bradi2g44500	No Gene	No Gene	No Gene
Sobic.009G057200	GRMZM2G002959	No Gene	Zm00001d037521	No Gene	Seita.7G273200	Si010150m	Pgl_GLEAN_10012799	Ot_Chr5_03042	Et_9A_062815	Et_9B_065349	LOC_Os05g07090	Bradi2g34610	No Gene	No Gene	No Gene
Sobic.001G224800	GRMZM2G413482	GRMZM2G041424	Zm00001d032771	Zm00001d014070	Seita.9G228200	Si038331m	Pgl_GLEAN_10032254	Ot_Chr1_n30625	Et_1A_004914	Et_1B_010846	LOC_Os10g32930	Bradi3g28306	No Gene	No Gene	No Gene
Sobic.003G074300	GRMZM2G384090	No Gene	Zm00001d039878	No Gene	Seita.5G099800	Si004418m	Pgl_GLEAN_10015164	Ot_Chr3_07107	Et_3A_026291	Et_3B_030664	LOC_Os01g05100	Bradi2g02950	No Gene	No Gene	No Gene
Sobic.004G059200	GRMZM2G447989	GRMZM2G353659	Zm00001d015414	Zm00001d053769	Seita.1G069000	Si019331m	Pgl_GLEAN_10027841	Ot_Chr1_18343	Et_1A_007409	Et_1B_012234	LOC_Os02g07810	Bradi3g05540	No Gene	No Gene	No Gene
Sobic.005G138900	GRMZM2G012544	GRMZM2G166661	Zm00001d052663	Zm00001d007419	Seita.8G141000	Si028273m	Pgl_GLEAN_10035247	Ot_Chr8_20476	Et_6A_046609	Et_6B_049800	LOC_Os11g32960	Bradi4g17091	No Gene	No Gene	No Gene
Sobic.003G305500	GRMZM2G162754	GRMZM2G153217	Zm00001d043364	Zm00001d012676	Seita.5G328100	Si004934m	Pgl_GLEAN_10029244	Ot_Chr3_12610	Et_3A_025057	Et_3B_031298	LOC_Os01g55795	Bradi2g50740	No Gene	No Gene	No Gene
Sobic.003G294800	GRMZM2G010762	No Gene	Zm00001d043453	No Gene	Seita.5G317000	Si002770m	Pgl_GLEAN_10035895	Ot_Chr3_12490	Et_3A_026907	Et_3B_031289	LOC_Os01g54430	Bradi2g49767	No Gene	No Gene	No Gene
Sobic.004G119900	GRMZM2G469689	No Gene	Zm00001d016024	No Gene	Seita.1G008300	Si018084m	Pgl_GLEAN_10018968	Ot_Chr1_n31209	Et_1A_007805	Et_1B_012587	LOC_Os02g16800	Bradi3g09990	No Gene	No Gene	No Gene
Sobic.003G240400	GRMZM2G305439	No Gene	Zm00001d044031	No Gene	Seita.5G247100	Si003890m	Pgl_GLEAN_10022578	Ot_Chr3_n33568	Et_3A_024539	Et_3B_028925	LOC_Os01g46410	Bradi2g45360	No Gene	No Gene	No Gene
Sobic.001G024400	GRMZM2G067710	No Gene	Zm00001d034746	No Gene	Seita.9G024700	Si038810m	Pgl_GLEAN_10030236	Ot_Chr4_24822	Et_4A_035625	Et_4B_039762	LOC_Os03g61510	Bradi1g03070	No Gene	No Gene	No Gene
Sobic.001G238900	GRMZM2G115998	GRMZM2G133895	Zm00001d032889	Zm00001d014141	Seita.9G243100	Si037068m	Pgl_GLEAN_10033467	Ot_Un117_25807	Et_1A_006079	Et_1B_010954	LOC_Os10g30280	Bradi3g27400	No Gene	No Gene	No Gene
Sobic.006G255300	GRMZM2G034840	GRMZM2G086949	Zm00001d001945	Zm00001d026540	Seita.3G028100	Si021121m	Pgl_GLEAN_10031941	Ot_Chr6_01981	Et_7A_051318	Et_7B_053981	LOC_Os04g56850	Bradi5g25157	No Gene	No Gene	No Gene
[truncated: 2,588 more rows]

## Sheet: Synteny-all_genomes-One_IsoSeq
#Sorghum V3	Maize1 V3	Maize2 V3	Maize1 V4	Maize2 V4	S.italica V2	S.italica V1	PearlMillet V1	O.thomaeum V2	E.tefA	E.tefB	Rice	Brachy	H.amplexicaulis isoseq	C.laxum isoseq	D.oligosanthes isoseq
[truncated: 1,611 more rows]

[truncated: 2 more sheets: Synteny-all_genomes-Two_IsoSeq, Synteny-all_genomes-all_IsoSeq]
